# Supplementary material for: Pathway trajectory analysis with tensor imputation reveals drug-induced single-cell transcriptomic landscape
Source: Nat Comput Sci. 2022 Nov 24;2(11):758–70. doi: 10.1038/s43588-022-00352-8 (PMC10768635; doi:10.1038/s43588-022-00352-8)
Supplement: Supplementary file 4 — List of marker genes for artemether [file 43588_2022_352_MOESM4_ESM.xlsx]

## Sheet: Artemether
	Supplementary Data 2 | List of all marker genes for the artemether-induced single-cell gene expression data imputed by TIGERS-TT.
	gene	p_val	avg_logFC	pct.1	pct.2	p_val_adj	cluster
	CLU	0	0.875734	1	1	0	c6
	TM4SF4	0	0.844414	1	1	0	c6
	CRYBA2	0	0.792024	1	1	0	c6
	CHGB	0	0.736655	1	1	0	c6
	SERPINA1	0	0.654758	1	1	0	c6
	TTR	0	0.543258	1	1	0	c6
	SCG5	0	0.533236	1	1	0	c6
	CHGA	0	0.529863	1	1	0	c6
	HLA.A	0	0.511372	1	1	0	c6
	B2M	0	0.477434	1	1	0	c6
	GPX3	0	0.445553	1	1	0	c6
	PCSK2	0	0.441168	1	1	0	c6
	TMEM176B	0	0.438603	1	1	0	c6
	ALDH1A1	0	0.434809	1	1	0	c6
	UBB	0	0.412086	1	1	0	c6
	CST3	0	0.388198	1	1	0	c6
	FABP5	0	0.374721	1	1	0	c6
	GC	0	0.371979	1	1	0	c6
	SPINT2	0	0.353578	1	1	0	c6
	FXYD5	0	0.350147	1	1	0	c6
	FXYD3	0	0.347806	1	1	0	c6
	NAA20	0	0.344943	1	1	0	c6
	MDK	0	0.278016	1	1	0	c6
	PRDX4	1.99568e-304	0.269292	1	1	4.69483e-300	c6
	ITM2B	1.54595e-297	0.338137	1	1	3.63685e-293	c6
	C10orf10	1.79502e-297	0.458911	1	1	4.22278e-293	c6
	TMEM176A	1.40185e-286	0.273087	1	1	3.29785e-282	c6
	HLA.B	1.74629e-282	0.270309	1	1	4.10815e-278	c6
	BSG	2.97542e-267	0.252405	1	1	6.99968e-263	c6
	HLA.C	1.39255e-259	0.250189	1	1	3.27596e-255	c6
	CPE	2.00441e-256	0.382049	1	1	4.71537e-252	c6
	SSR4	3.92384e-245	0.316438	1	1	9.23083e-241	c6
	CYSTM1	7.01291e-219	0.277219	1	1	1.64979e-214	c6
	CALM2	3.68072e-210	0.27082	1	1	8.6589e-206	c6
	HSPB1	6.87568e-198	0.267941	1	1	1.6175e-193	c6
	NGFRAP1	2.99275e-197	0.264044	1	1	7.04043e-193	c6
	SCG2	4.17567e-186	0.332848	1	1	9.82325e-182	c6
	MYL6	1.34486e-185	0.314269	1	1	3.16379e-181	c6
	TIMP1	3.1459e-170	0.259273	1	1	7.40074e-166	c6
	CD63	8.06561e-166	0.299253	1	1	1.89743e-161	c6
	PEMT	2.61252e-157	0.26789	1	1	6.14595e-153	c6
	INS	0	0.423059	1	1	0	c3
	RBP4	4.76028e-228	0.761642	1	1	1.11986e-223	c3
	GNAS	4.62548e-197	0.31476	1	1	1.08814e-192	c3
	MT1E	4.53144e-180	0.282317	1	1	1.06602e-175	c3
	MT.ND3	8.13966e-178	0.310986	1	1	1.91485e-173	c3
	IAPP	9.36729e-168	0.695194	1	1	2.20366e-163	c3
	MT1X	1.09074e-115	0.349567	1	1	2.56596e-111	c3
	IER3	7.66544e-80	0.269525	1	1	1.80329e-75	c3
	MT2A	2.8991e-65	0.365173	1	1	6.82013e-61	c3
	ERO1B	3.20965e-306	0.524367	1	1	7.55071e-302	c2
	EIF4A2	4.71787e-300	0.779472	1	1	1.10988e-295	c2
	TTC3	1.50294e-297	0.513908	1	1	3.53566e-293	c2
	ABCC8	1.18228e-296	0.455238	1	1	2.78132e-292	c2
	GNAS1	3.83471e-293	0.813695	1	1	9.02115e-289	c2
	MT.ND5	9.27409e-291	0.818224	1	1	2.18173e-286	c2
	VAMP2	9.69842e-287	0.449275	1	1	2.28155e-282	c2
	TOMM7	5.34634e-286	0.639321	1	1	1.25773e-281	c2
	MT.ND1	6.52968e-286	0.964628	1	1	1.53611e-281	c2
	MT.ND4	4.0493e-281	0.864572	1	1	9.52599e-277	c2
	TPT1	7.9653e-279	0.935506	1	1	1.87384e-274	c2
	RPL4	9.9938e-277	0.821609	1	1	2.35104e-272	c2
	RPL37A	1.10232e-276	0.691531	1	1	2.59321e-272	c2
	MT.ND2	2.39185e-276	0.94432	1	1	5.62682e-272	c2
	PFDN5	6.85501e-274	0.556999	1	1	1.61264e-269	c2
	MT.ATP6	7.76758e-274	0.857809	1	1	1.82732e-269	c2
	SAMD11	2.33975e-272	0.454449	1	1	5.50425e-268	c2
	MT.CYB	1.06018e-271	0.845893	1	1	2.49408e-267	c2
	RPS3	2.49817e-271	0.807088	1	1	5.87694e-267	c2
	MT.ND31	5.595e-270	0.797306	1	1	1.31622e-265	c2
	RPL5	9.46017e-270	0.770339	1	1	2.2255e-265	c2
	METRN	1.06603e-268	0.394891	1	1	2.50784e-264	c2
	MT.CO2	2.27648e-268	0.807199	1	1	5.35542e-264	c2
	RPL36	2.30296e-268	0.637352	1	1	5.4177e-264	c2
	RPL38	2.29873e-265	0.627758	1	1	5.40777e-261	c2
	UQCRB	1.42727e-264	0.528191	1	1	3.35765e-260	c2
	RPL6	1.69155e-264	0.685196	1	1	3.97936e-260	c2
	RPL31	2.1526e-263	0.677961	1	1	5.064e-259	c2
	RPS29	4.7269e-263	0.589523	1	1	1.112e-258	c2
	MEG3	5.25184e-261	0.73266	1	1	1.23549e-256	c2
	RPL21	1.01201e-260	0.656666	1	1	2.38076e-256	c2
	CIRBP	2.44471e-259	0.547327	1	1	5.75118e-255	c2
	RPL23A	1.82608e-257	0.675528	1	1	4.29585e-253	c2
	RPL13	3.52811e-256	0.678413	1	1	8.29988e-252	c2
	RPS15A	1.31644e-255	0.668324	1	1	3.09693e-251	c2
	CCNI	1.40784e-255	0.6979	1	1	3.31194e-251	c2
	RPL24	1.95548e-254	0.718843	1	1	4.60027e-250	c2
	MEIS2	4.8319e-254	0.41891	1	1	1.1367e-249	c2
	COX4I1	8.7157e-253	0.505876	1	1	2.05037e-248	c2
	EIF3E	1.63151e-252	0.585547	1	1	3.83813e-248	c2
	RPS21	8.07703e-252	0.592219	1	1	1.90012e-247	c2
	MT.CO3	1.74856e-251	0.706367	1	1	4.11348e-247	c2
	RPL34	2.05655e-251	0.617056	1	1	4.83804e-247	c2
	RPL37	8.92957e-250	0.644293	1	1	2.10068e-245	c2
	NLRP1	9.88876e-250	0.419884	1	1	2.32633e-245	c2
	RPL7	9.14661e-249	0.701808	1	1	2.15174e-244	c2
	RPS27	7.47127e-248	0.576901	1	1	1.75762e-243	c2
	RPL14	8.36292e-248	0.636564	1	1	1.96738e-243	c2
	EEF1A1	1.19447e-247	0.703933	1	1	2.80999e-243	c2
	RPL3	2.01711e-247	0.692557	1	1	4.74526e-243	c2
	RPL29	5.05991e-247	0.628321	1	1	1.19034e-242	c2
	MT.CO1	1.11287e-246	0.679888	1	1	2.61803e-242	c2
	SVIP	3.33357e-246	0.31586	1	1	7.84222e-242	c2
	RPS4X	3.03477e-245	0.731303	1	1	7.1393e-241	c2
	PARVB	1.68196e-244	0.306847	1	1	3.9568e-240	c2
	GPX4	1.05763e-243	0.414547	1	1	2.48808e-239	c2
	RPL22	2.01307e-242	0.76541	1	1	4.73575e-238	c2
	HADH	6.61016e-241	0.351052	1	1	1.55504e-236	c2
	RPS3A	1.98354e-240	0.653949	1	1	4.66627e-236	c2
	RPL7A	2.69873e-240	0.72287	1	1	6.34875e-236	c2
	RPL26	3.5003e-239	0.717725	1	1	8.23445e-235	c2
	RPS27A	1.5154e-238	0.613315	1	1	3.56499e-234	c2
	RPS12	3.42419e-236	0.791847	1	1	8.0554e-232	c2
	COX7C	3.48407e-233	0.442661	1	1	8.19627e-229	c2
	RPS28	1.29703e-232	0.586515	1	1	3.05125e-228	c2
	RPL13A	1.35571e-230	0.59369	1	1	3.18931e-226	c2
	PPDPF	1.38062e-230	0.419275	1	1	3.24791e-226	c2
	RPL12	7.78828e-230	0.6321	1	1	1.83219e-225	c2
	ATP6V0E2	2.09108e-229	0.265246	1	1	4.91928e-225	c2
	OAZ1	9.13956e-229	0.46581	1	1	2.15008e-224	c2
	RPS17	5.85565e-228	0.671847	1	1	1.37754e-223	c2
	ANAPC16	9.9718e-228	0.338787	1	1	2.34587e-223	c2
	SNRPN	1.66813e-227	0.357753	1	1	3.92428e-223	c2
	RPL32	8.192e-227	0.697219	1	1	1.92717e-222	c2
	ST13	6.56756e-226	0.365851	1	1	1.54502e-221	c2
	RPL39	3.06871e-223	0.544716	1	1	7.21915e-219	c2
	RPSA	3.25011e-223	0.618729	1	1	7.64589e-219	c2
	RPS6	3.5797e-220	0.606751	1	1	8.42125e-216	c2
	RPS8	8.93077e-220	0.594512	1	1	2.10096e-215	c2
	RPS16	2.38624e-217	0.641169	1	1	5.61363e-213	c2
	C6orf48	1.3302e-216	0.459686	1	1	3.1293e-212	c2
	FXYD2	2.98207e-215	0.31993	1	1	7.01532e-211	c2
	RPL41	3.40784e-215	0.547696	1	1	8.01694e-211	c2
	RPS4Y1	5.60729e-215	0.486046	1	1	1.31911e-210	c2
	RPS13	7.95399e-214	0.663179	1	1	1.87118e-209	c2
	GLTSCR2	1.51884e-213	0.443157	1	1	3.57306e-209	c2
	RPL35	4.78508e-211	0.580871	1	1	1.12569e-206	c2
	MT.ND4L	3.30715e-210	0.262497	1	1	7.78006e-206	c2
	RPL15	1.03964e-209	0.558931	1	1	2.44576e-205	c2
	RPL9	2.64658e-209	0.651866	1	1	6.22607e-205	c2
	HMGN1	2.11486e-208	0.373314	1	1	4.97521e-204	c2
	MAP1LC3A	3.53199e-207	0.263111	1	1	8.309e-203	c2
	GNB2L1	4.89939e-207	0.586489	1	1	1.15258e-202	c2
	PCP4	1.04228e-205	0.317483	1	1	2.45196e-201	c2
	PTMA	8.77427e-204	0.468967	1	1	2.06415e-199	c2
	EEF2	8.34814e-203	0.585578	1	1	1.9639e-198	c2
	RPL30	1.26407e-201	0.676288	1	1	2.97373e-197	c2
	RPL19	3.22969e-201	0.541301	1	1	7.59786e-197	c2
	PFN2	4.96453e-201	0.271329	1	1	1.16791e-196	c2
	GAD2	2.00897e-200	0.286758	1	1	4.72609e-196	c2
	ARL6IP4	2.20075e-199	0.408697	1	1	5.17726e-195	c2
	SLC30A8	4.82777e-199	0.433365	1	1	1.13573e-194	c2
	RPS10	3.63859e-198	0.603274	1	1	8.55978e-194	c2
	GUK1	9.64654e-198	0.427301	1	1	2.26935e-193	c2
	RPS26	4.07452e-197	0.362106	1	1	9.58531e-193	c2
	INS1	5.85943e-196	0.708579	1	1	1.37843e-191	c2
	NACA	1.7622e-195	0.584209	1	1	4.14558e-191	c2
	EEF1D	1.87693e-195	0.395469	1	1	4.41549e-191	c2
	FAM159B	3.0462e-195	0.283211	1	1	7.16618e-191	c2
	NAP1L1	8.15666e-195	0.503745	1	1	1.91885e-190	c2
	PTPRN	1.03187e-194	0.314839	1	1	2.42747e-190	c2
	RPS2	3.54304e-194	0.492166	1	1	8.33501e-190	c2
	EIF3L	3.26895e-193	0.447125	1	1	7.6902e-189	c2
	RPL18	3.73677e-190	0.543061	1	1	8.79075e-186	c2
	RPS11	4.80861e-190	0.602438	1	1	1.13123e-185	c2
	RBP41	7.35525e-190	1.09818	1	1	1.73032e-185	c2
	COMMD6	1.77835e-189	0.355042	1	1	4.18357e-185	c2
	PAX6	3.49003e-188	0.295189	1	1	8.21029e-184	c2
	RPL10A	1.27312e-187	0.50877	1	1	2.995e-183	c2
	TOMM20	4.73908e-186	0.307023	1	1	1.11487e-181	c2
	EIF3H	6.90317e-184	0.406993	1	1	1.62397e-179	c2
	HNRNPA1	7.51957e-184	0.471635	1	1	1.76898e-179	c2
	SLC25A6	6.18496e-182	0.474305	1	1	1.45501e-177	c2
	PNISR	2.25716e-181	0.262253	1	1	5.30996e-177	c2
	COX7A2L	2.6572e-180	0.263648	1	1	6.25107e-176	c2
	RPL10	1.13179e-178	0.55832	1	1	2.66253e-174	c2
	ATP5G2	1.80553e-177	0.385776	1	1	4.24751e-173	c2
	MAFB	1.15129e-175	0.268349	1	1	2.70842e-171	c2
	RPS9	1.39744e-175	0.493073	1	1	3.28747e-171	c2
	RPS23	1.28774e-174	0.742432	1	1	3.02942e-170	c2
	DSTN	7.03031e-173	0.301915	1	1	1.65388e-168	c2
	PCSK1N	1.68863e-171	0.509108	1	1	3.97249e-167	c2
	RPS24	5.85524e-169	0.63436	1	1	1.37745e-164	c2
	HMGN2	1.87248e-168	0.288941	1	1	4.40501e-164	c2
	PTMS	1.53405e-167	0.284109	1	1	3.60885e-163	c2
	RPL8	2.19797e-167	0.563047	1	1	5.17072e-163	c2
	IAPP1	1.84903e-165	1.08267	1	1	4.34985e-161	c2
	MZT2B	5.52512e-165	0.292823	1	1	1.29978e-160	c2
	SARAF	4.2787e-164	0.25143	1	1	1.00656e-159	c2
	RPL35A	4.25889e-162	0.536558	1	1	1.0019e-157	c2
	H3F3A	3.91997e-157	0.341152	1	1	9.22173e-153	c2
	TBCA	2.2147e-156	0.272366	1	1	5.21009e-152	c2
	SUMO2	1.22432e-155	0.299276	1	1	2.88021e-151	c2
	RPL23	8.67954e-152	0.568901	1	1	2.04186e-147	c2
	EIF4B	1.4284e-151	0.324084	1	1	3.3603e-147	c2
	PEBP1	5.76523e-150	0.333384	1	1	1.35627e-145	c2
	RPL11	3.06167e-149	0.625598	1	1	7.20258e-145	c2
	RPS20	9.75586e-146	0.652031	1	1	2.29507e-141	c2
	RPL27A	2.22442e-145	0.569394	1	1	5.23295e-141	c2
	PPP1R1A	8.2546e-145	0.354331	1	1	1.94189e-140	c2
	TCEB2	1.79178e-144	0.267074	1	1	4.21516e-140	c2
	UQCRH	1.85895e-144	0.286864	1	1	4.37318e-140	c2
	MT1X1	1.67941e-143	0.517158	1	1	3.95082e-139	c2
	FTH1	7.73504e-143	0.594014	1	1	1.81967e-138	c2
	RPS18	1.30164e-138	0.569063	1	1	3.0621e-134	c2
	RPS15	1.78537e-138	0.462117	1	1	4.20008e-134	c2
	COX7A2	7.66179e-138	0.251914	1	1	1.80243e-133	c2
	C12orf75	1.77272e-137	0.290694	1	1	4.17032e-133	c2
	ZFAS1	3.4862e-136	0.309769	1	1	8.20129e-132	c2
	SCG3	3.47963e-135	0.279488	1	1	8.18582e-131	c2
	RPS25	1.62275e-134	0.593921	1	1	3.81752e-130	c2
	BEX1	3.50573e-134	0.267705	1	1	8.24722e-130	c2
	RPLP1	4.7528e-134	0.512275	1	1	1.1181e-129	c2
	ATP6V1G1	3.33899e-130	0.269035	1	1	7.85497e-126	c2
	RPS14	1.42105e-129	0.522291	1	1	3.34302e-125	c2
	HINT1	1.72209e-129	0.298543	1	1	4.05123e-125	c2
	BTF3	2.22401e-128	0.312025	1	1	5.23199e-124	c2
	RPL27	4.39797e-128	0.447344	1	1	1.03462e-123	c2
	ATP5E	2.68368e-127	0.304709	1	1	6.31335e-123	c2
	RPL28	5.67836e-124	0.457265	1	1	1.33583e-119	c2
	C4orf48	6.30056e-123	0.275313	1	1	1.48221e-118	c2
	MT1E1	1.32856e-122	0.284589	1	1	3.12543e-118	c2
	RPLP2	1.60447e-117	0.557069	1	1	3.7745e-113	c2
	POLR2L	4.31643e-115	0.250305	1	1	1.01544e-110	c2
	FTL	3.21653e-112	0.494815	1	1	7.56689e-108	c2
	SNHG7	1.1289e-111	0.289931	1	1	2.65574e-107	c2
	RPL36AL	2.33102e-111	0.428894	1	1	5.48371e-107	c2
	SCGN	8.76156e-110	0.349742	1	1	2.06116e-105	c2
	RPL36A	2.79353e-107	0.266458	1	1	6.57179e-103	c2
	TUBA1B	6.34398e-101	0.28626	1	1	1.49242e-96	c2
	PABPC1	1.64067e-97	0.255392	1	1	3.85967e-93	c2
	RPS7	6.93551e-91	0.453299	1	1	1.63158e-86	c2
	MT2A1	3.92187e-89	0.385473	1	1	9.2262e-85	c2
	RPS5	1.45722e-86	0.395958	1	1	3.4281e-82	c2
	IER31	3.37409e-86	0.421179	1	1	7.93754e-82	c2
	NPM1	6.86735e-85	0.357547	1	1	1.61554e-80	c2
	C9orf16	8.67124e-80	0.285793	1	1	2.03991e-75	c2
	EEF1B2	1.02266e-74	0.284062	1	1	2.40582e-70	c2
	RPL18A	3.88499e-56	0.372803	1	1	9.13944e-52	c2
	RPS19	1.00902e-48	0.259625	1	1	2.37372e-44	c2
	FAU	3.56881e-34	0.305992	1	1	8.39562e-30	c2
	GCG	0	3.07262	1	1	0	c5
	TTR1	0	2.57048	1	1	0	c5
	MALAT1	0	1.54346	1	1	0	c5
	CRYBA21	0	1.06977	1	1	0	c5
	B2M1	0	1.02656	1	1	0	c5
	CHGB1	0	0.973055	1	1	0	c5
	TM4SF41	0	0.834845	1	1	0	c5
	CLU1	1.25011e-307	0.93615	1	1	2.94088e-303	c5
	GPX31	1.04269e-301	0.541705	1	1	2.45293e-297	c5
	CPE1	5.08876e-290	0.626769	1	1	1.19713e-285	c5
	SCG51	2.70429e-287	0.79817	1	1	6.36183e-283	c5
	PCSK21	6.3772e-244	0.396794	1	1	1.50024e-239	c5
	PCSK1N1	3.29855e-231	0.46908	1	1	7.75984e-227	c5
	CD631	1.5022e-216	0.582857	1	1	3.53393e-212	c5
	SERPINA11	5.62068e-214	0.298364	1	1	1.32227e-209	c5
	ALDH1A11	3.87322e-211	0.337075	1	1	9.11174e-207	c5
	TMEM176B1	3.6989e-200	0.402866	1	1	8.70166e-196	c5
	CHGA1	4.37358e-195	0.444736	1	1	1.02888e-190	c5
	CST31	4.35609e-190	0.311596	1	1	1.02477e-185	c5
	ATP5E1	5.24935e-181	0.452504	1	1	1.23491e-176	c5
	SCG21	1.15079e-179	0.347222	1	1	2.70723e-175	c5
	HLA.A1	2.17777e-159	0.365895	1	1	5.1232e-155	c5
	NGFRAP11	2.4128e-153	0.271476	1	1	5.67611e-149	c5
	MYL61	1.6342e-152	0.480511	1	1	3.84446e-148	c5
	SSR41	3.08242e-150	0.281344	1	1	7.25138e-146	c5
	RPL411	2.02164e-136	0.452359	1	1	4.7559e-132	c5
	RPS22	4.22148e-125	0.4706	1	1	9.93103e-121	c5
	UBB1	2.86429e-120	0.270144	1	1	6.73825e-116	c5
	CD99	8.2425e-119	0.272601	1	1	1.93905e-114	c5
	NENF	1.08481e-118	0.254277	1	1	2.55201e-114	c5
	FTL1	7.21168e-63	0.634501	1	1	1.69655e-58	c5
	RPL13A1	5.48939e-58	0.294759	1	1	1.29138e-53	c5
	SERF2	1.42272e-47	0.252394	1	1	3.34696e-43	c5
	PPY	4.8929e-33	3.93928	1	1	1.15105e-28	c5
	TUBA1A	4.21738e-17	0.402122	1	1	9.92139e-13	c5
	S100A6	0.000423414	1.46304	1	1	1	c5
	NEAT1	0	0.45645	1	1	0	c7
	HSPB11	0	0.429707	1	1	0	c7
	COTL1	0	0.371535	1	1	0	c7
	LOXL4	0	0.333199	1	1	0	c7
	VIM	0	0.327401	1	1	0	c7
	TMEM176A1	0	0.325584	1	1	0	c7
	TUBA1A1	1.93475e-265	0.541119	1	1	4.5515e-261	c7
	TMEM176B2	1.13407e-261	0.336769	1	1	2.66791e-257	c7
	COX5A	2.44391e-200	0.255055	1	1	5.7493e-196	c7
	CRYBA22	4.39216e-184	0.398696	1	1	1.03326e-179	c7
	SAT1	0	0.60491	1	1	0	c4
	DBI	0	0.425807	1	1	0	c4
	NPM11	0	0.390316	1	1	0	c4
	NPC2	0	0.364544	1	1	0	c4
	EEF1B21	0	0.361944	1	1	0	c4
	TUBB	0	0.343707	1	1	0	c4
	PABPC11	0	0.331559	1	1	0	c4
	H2AFZ	0	0.323227	1	1	0	c4
	RPS27L	0	0.285466	1	1	0	c4
	CLTA	0	0.285042	1	1	0	c4
	PEBP11	0	0.279678	1	1	0	c4
	NPTX2	0	0.270269	1	1	0	c4
	EEF1D1	0	0.265705	1	1	0	c4
	RHOBTB3	0	0.265521	1	1	0	c4
	SLC25A3	1.45642e-305	0.251054	1	1	3.42623e-301	c4
	RPL36AL1	7.35794e-291	0.341173	1	1	1.73096e-286	c4
	NACA1	1.17559e-278	0.361998	1	1	2.76557e-274	c4
	EEF21	8.77685e-265	0.359042	1	1	2.06475e-260	c4
	RPL231	1.18235e-257	0.37598	1	1	2.78147e-253	c4
	HNRNPA11	1.33746e-249	0.305711	1	1	3.14636e-245	c4
	RPS4Y11	1.3072e-240	0.252329	1	1	3.07518e-236	c4
	UBA52	1.97954e-191	0.332471	1	1	4.65687e-187	c4
	RPS191	4.58644e-182	0.342024	1	1	1.07896e-177	c4
	RPS71	2.90171e-180	0.319131	1	1	6.82628e-176	c4
	RPLP0	8.13612e-164	0.282486	1	1	1.91402e-159	c4
	RPS51	3.79024e-143	0.2716	1	1	8.91653e-139	c4
	INS2	0	2.6069	1	1	0	c1
	MT.CO11	0	1.93749	1	1	0	c1
	MT.CO21	0	1.78936	1	1	0	c1
	MT.CO31	0	1.73812	1	1	0	c1
	MT.ND41	0	1.7333	1	1	0	c1
	MT.ND21	0	1.64078	1	1	0	c1
	MT.CYB1	0	1.6083	1	1	0	c1
	MT.ATP61	0	1.46207	1	1	0	c1
	MT.ND11	0	1.44371	1	1	0	c1
	RPL33	0	1.21992	1	1	0	c1
	MT.ND32	0	1.21401	1	1	0	c1
	RPL211	1.78184e-295	0.982147	1	1	4.19177e-291	c1
	RPL341	6.7998e-295	0.93181	1	1	1.59965e-290	c1
	EEF1A11	4.20446e-281	1.18013	1	1	9.891e-277	c1
	RPL13A2	4.21082e-276	1.01944	1	1	9.90596e-272	c1
	MALAT11	8.72847e-274	1.19607	1	1	2.05337e-269	c1
	RPS27A1	4.35579e-269	0.938293	1	1	1.0247e-264	c1
	RPS31	2.06291e-265	1.03977	1	1	4.853e-261	c1
	RPS61	1.0032e-264	0.927363	1	1	2.36002e-260	c1
	RPLP11	1.32226e-253	1.15413	1	1	3.11061e-249	c1
	RPL131	2.29403e-251	0.907917	1	1	5.3967e-247	c1
	RPL311	5.29027e-251	0.780148	1	1	1.24454e-246	c1
	RPS4X1	2.10822e-250	0.999964	1	1	4.95959e-246	c1
	RPL71	2.01075e-248	0.928563	1	1	4.7303e-244	c1
	RPS3A1	5.22064e-247	0.903161	1	1	1.22815e-242	c1
	RPS121	8.55345e-246	1.10144	1	1	2.0122e-241	c1
	GNAS2	9.01649e-245	0.76074	1	1	2.12113e-240	c1
	RPS231	1.44273e-243	1.32662	1	1	3.39401e-239	c1
	RPL61	2.72609e-241	0.811262	1	1	6.41312e-237	c1
	RPL191	4.07192e-235	0.82825	1	1	9.57919e-231	c1
	RPL37A1	2.06352e-232	0.775458	1	1	4.85444e-228	c1
	MT.ND51	1.05874e-227	0.79329	1	1	2.49069e-223	c1
	FTH11	1.71446e-227	1.27154	1	1	4.03327e-223	c1
	RPL412	1.43907e-226	0.794086	1	1	3.38542e-222	c1
	RPS271	1.67408e-223	0.663681	1	1	3.93827e-219	c1
	RPL241	3.72278e-222	0.787761	1	1	8.75783e-218	c1
	RPS81	4.95463e-218	0.773267	1	1	1.16558e-213	c1
	RPL321	1.00208e-217	0.886698	1	1	2.35738e-213	c1
	RPL261	1.6907e-217	0.850789	1	1	3.97736e-213	c1
	RPL151	4.71608e-216	0.800994	1	1	1.10946e-211	c1
	RPL7A1	4.40277e-215	0.902339	1	1	1.03575e-210	c1
	RPL101	4.32137e-214	0.864612	1	1	1.0166e-209	c1
	RPL121	1.37482e-212	0.78421	1	1	3.23427e-208	c1
	RPS141	1.1061e-206	0.9981	1	1	2.60209e-202	c1
	RPL23A1	1.49459e-205	0.690539	1	1	3.51603e-201	c1
	RPL51	1.2088e-203	0.784714	1	1	2.84371e-199	c1
	TPT11	2.15434e-201	1.00216	1	1	5.06808e-197	c1
	RPS15A1	3.59193e-201	0.706579	1	1	8.45001e-197	c1
	RPL35A1	3.36948e-197	0.747377	1	1	7.92669e-193	c1
	RPS281	2.44672e-196	0.664716	1	1	5.75591e-192	c1
	RPL361	1.01203e-194	0.59527	1	1	2.3808e-190	c1
	RPS210	2.54435e-192	0.7316	1	1	5.98559e-188	c1
	RPS241	2.8655e-190	0.889312	1	1	6.7411e-186	c1
	RPS151	3.04484e-188	0.740539	1	1	7.16298e-184	c1
	RPS171	3.37299e-188	0.748867	1	1	7.93496e-184	c1
	RBP42	1.47742e-182	0.609019	1	1	3.47563e-178	c1
	RPL301	7.44273e-182	0.795627	1	1	1.7509e-177	c1
	RPL141	1.38786e-177	0.623377	1	1	3.26494e-173	c1
	RPL111	5.17141e-177	0.934488	1	1	1.21657e-172	c1
	PCSK1N2	3.18735e-176	0.616927	1	1	7.49824e-172	c1
	RPL27A1	7.22623e-173	0.871057	1	1	1.69997e-168	c1
	RPL91	3.30003e-172	0.748786	1	1	7.76332e-168	c1
	RPS251	6.85292e-172	0.824789	1	1	1.61215e-167	c1
	RPS131	3.27491e-171	0.734356	1	1	7.70424e-167	c1
	RPS111	6.85019e-166	0.696524	1	1	1.61151e-161	c1
	RPS181	2.99034e-164	0.877382	1	1	7.03477e-160	c1
	RPL181	8.72759e-163	0.620502	1	1	2.05317e-158	c1
	RPS161	9.15723e-161	0.682586	1	1	2.15424e-156	c1
	RPL351	6.12398e-158	0.575425	1	1	1.44067e-153	c1
	RPL81	3.10196e-157	0.751272	1	1	7.29737e-153	c1
	RPL221	8.20528e-156	0.653721	1	1	1.93029e-151	c1
	RPS201	2.23939e-154	0.88064	1	1	5.26816e-150	c1
	RPL42	5.94383e-145	0.61891	1	1	1.39828e-140	c1
	COX4I11	8.45587e-141	0.371004	1	1	1.98924e-136	c1
	RPLP21	8.58161e-138	0.8837	1	1	2.01882e-133	c1
	RPS91	4.99848e-137	0.560269	1	1	1.17589e-132	c1
	UQCRB1	6.26203e-134	0.361019	1	1	1.47314e-129	c1
	RPL371	1.19632e-133	0.506105	1	1	2.81434e-129	c1
	RPL391	1.77077e-131	0.479218	1	1	4.16573e-127	c1
	FTL2	6.38105e-131	1.10573	1	1	1.50114e-126	c1
	IAPP2	8.2908e-131	1.08582	1	1	1.95041e-126	c1
	RPL291	4.60366e-126	0.482755	1	1	1.08301e-121	c1
	RPL281	2.1617e-124	0.676048	1	1	5.0854e-120	c1
	RPL18A1	2.9497e-114	0.769559	1	1	6.93917e-110	c1
	RPSA1	2.39152e-111	0.510063	1	1	5.62605e-107	c1
	MEG31	9.93312e-111	0.376871	1	1	2.33677e-106	c1
	GNB2L11	3.15071e-108	0.508037	1	1	7.41204e-104	c1
	RPL10A1	4.61715e-108	0.448236	1	1	1.08618e-103	c1
	TOMM71	1.45672e-102	0.341244	1	1	3.42693e-98	c1
	RPL271	2.09382e-96	0.429871	1	1	4.92571e-92	c1
	NACA2	1.23979e-92	0.42911	1	1	2.91661e-88	c1
	RPL381	3.54543e-89	0.344461	1	1	8.34063e-85	c1
	RPLP01	8.91347e-88	0.38807	1	1	2.09689e-83	c1
	RPS291	6.08284e-86	0.316379	1	1	1.43099e-81	c1
	RPS72	1.415e-84	0.541255	1	1	3.3288e-80	c1
	RPS192	2.94932e-84	0.540527	1	1	6.93827e-80	c1
	CIRBP1	3.92177e-81	0.250025	1	1	9.22597e-77	c1
	RPS52	7.25731e-77	0.495829	1	1	1.70728e-72	c1
	EIF4A21	2.97555e-73	0.288555	1	1	6.99997e-69	c1
	RPL232	1.5014e-66	0.398958	1	1	3.53205e-62	c1
	RPL36AL2	7.76125e-65	0.327747	1	1	1.82584e-60	c1
	ATP5E2	5.99669e-64	0.267815	1	1	1.41072e-59	c1
	SERF21	9.10408e-64	0.399439	1	1	2.14173e-59	c1
	RPS211	1.47295e-63	0.27653	1	1	3.46511e-59	c1
	RPS101	8.66631e-63	0.316562	1	1	2.03875e-58	c1
	CCNI1	5.02626e-57	0.276828	1	1	1.18243e-52	c1
	EEF22	1.44565e-56	0.309021	1	1	3.40088e-52	c1
	UBA521	2.0933e-33	0.286401	1	1	4.92448e-29	c1
	FAU1	6.29821e-26	0.341536	1	1	1.48165e-21	c1
