# Supplementary material for: Pathway trajectory analysis with tensor imputation reveals drug-induced single-cell transcriptomic landscape
Source: Nat Comput Sci. 2022 Nov 24;2(11):758–70. doi: 10.1038/s43588-022-00352-8 (PMC10768635; doi:10.1038/s43588-022-00352-8)
Supplement: Supplementary file 5 — List of marker genes for FoxO [file 43588_2022_352_MOESM5_ESM.xlsx]

## Sheet: Supplementary Data 2 _ List of 
	Supplementary Data 3 | List of all marker genes for the FoxO-induced single-cell gene expression data imputed by TIGERS-TT.
	gene	p_val	avg_logFC	pct.1	pct.2	p_val_adj	cluster
	CLU	0	0.922502	1	1	0	c13
	TM4SF4	0	0.888427	1	1	0	c13
	TTR	0	0.717313	1	1	0	c13
	CHGB	0	0.687944	1	1	0	c13
	SCG5	0	0.624682	1	1	0	c13
	CHGA	0	0.51062	1	1	0	c13
	HLA.A	0	0.485183	1	1	0	c13
	ALDH1A1	0	0.451077	1	1	0	c13
	PCSK2	0	0.41337	1	1	0	c13
	SERPINA1	0	0.392516	1	1	0	c13
	CST3	0	0.386414	1	1	0	c13
	GPX3	0	0.384079	1	1	0	c13
	TMEM176B	0	0.374531	1	1	0	c13
	UBB	0	0.35008	1	1	0	c13
	GC	0	0.334645	1	1	0	c13
	GCG	0	0.32674	1	1	0	c13
	SPINT2	0	0.322235	1	1	0	c13
	FXYD5	0	0.304604	1	1	0	c13
	FABP5	0	0.297057	1	1	0	c13
	C10orf10	0	0.293504	1	1	0	c13
	NAA20	0	0.275819	1	1	0	c13
	FXYD3	0	0.27196	1	1	0	c13
	B2M	4.18146e-305	0.546441	1	1	9.83689e-301	c13
	ITM2B	9.38011e-302	0.291548	1	1	2.20667e-297	c13
	CPE	6.7216e-301	0.434606	1	1	1.58126e-296	c13
	SSR4	4.59531e-292	0.327662	1	1	1.08105e-287	c13
	CRYBA2	2.98601e-282	0.650144	1	1	7.02458e-278	c13
	CALM2	1.71074e-227	0.265789	1	1	4.02451e-223	c13
	MYL6	3.70786e-194	0.334975	1	1	8.72274e-190	c13
	CD63	1.62508e-153	0.29163	1	1	3.82301e-149	c13
	INS	2.53699e-282	0.428508	1	1	5.96827e-278	c10
	GNAS	8.8814e-239	0.394283	1	1	2.08935e-234	c10
	RBP4	8.79602e-211	0.318614	1	1	2.06926e-206	c10
	MT.ND3	1.89473e-153	0.365072	1	1	4.45736e-149	c10
	IAPP	7.93522e-123	0.349679	1	1	1.86676e-118	c10
	MT.ND1	0	1.09259	1	1	0	c9
	MT.ND2	0	1.06179	1	1	0	c9
	MT.ND4	0	0.963003	1	1	0	c9
	MT.CYB	0	0.955266	1	1	0	c9
	GNAS1	0	0.935893	1	1	0	c9
	MT.ATP6	0	0.934383	1	1	0	c9
	MT.ND31	0	0.862256	1	1	0	c9
	RPL37A	0	0.754452	1	1	0	c9
	RPL21	0	0.753417	1	1	0	c9
	ERO1B	0	0.4441	1	1	0	c9
	ABCC8	0	0.392866	1	1	0	c9
	NLRP1	0	0.37976	1	1	0	c9
	METRN	0	0.286359	1	1	0	c9
	MT.ND5	6.48657e-304	0.825338	1	1	1.52596e-299	c9
	RPS3	4.27572e-303	0.895959	1	1	1.00586e-298	c9
	TPT1	3.16243e-301	1.04931	1	1	7.43962e-297	c9
	TOMM7	2.3849e-300	0.650547	1	1	5.61047e-296	c9
	RPL31	4.9748e-300	0.741038	1	1	1.17032e-295	c9
	MT.CO2	1.52764e-297	0.883044	1	1	3.59378e-293	c9
	RPL23A	2.01068e-297	0.746177	1	1	4.73013e-293	c9
	RPL36	6.40538e-296	0.693341	1	1	1.50687e-291	c9
	RPL6	1.11242e-295	0.760685	1	1	2.61697e-291	c9
	VAMP2	1.86233e-295	0.384852	1	1	4.38114e-291	c9
	EIF4A2	1.6898e-292	0.751346	1	1	3.97525e-288	c9
	TTC3	3.64754e-291	0.448939	1	1	8.58083e-287	c9
	RPL5	1.65157e-288	0.834472	1	1	3.88531e-284	c9
	MT.CO3	1.97457e-287	0.808018	1	1	4.64518e-283	c9
	RPL3	9.5999e-285	0.782808	1	1	2.25838e-280	c9
	RPL13	1.4851e-284	0.750203	1	1	3.49371e-280	c9
	RPL4	2.63997e-284	0.886024	1	1	6.21053e-280	c9
	UQCRB	5.58019e-283	0.546161	1	1	1.31274e-278	c9
	MT.CO1	1.54363e-282	0.804295	1	1	3.63138e-278	c9
	EEF1A1	2.58416e-281	0.802269	1	1	6.07923e-277	c9
	RPL34	2.73893e-281	0.689289	1	1	6.44334e-277	c9
	PCP4	1.36766e-272	0.256633	1	1	3.21742e-268	c9
	RPS15A	3.06649e-272	0.727866	1	1	7.21392e-268	c9
	MEIS2	1.19424e-269	0.341421	1	1	2.80944e-265	c9
	RPL38	1.947e-267	0.609622	1	1	4.58032e-263	c9
	RPS27A	8.57194e-266	0.684885	1	1	2.01655e-261	c9
	RPL24	2.06396e-263	0.752753	1	1	4.85547e-259	c9
	PFDN5	7.43389e-257	0.567245	1	1	1.74882e-252	c9
	COX4I1	1.27211e-256	0.497306	1	1	2.99264e-252	c9
	RPL13A	2.59158e-256	0.689868	1	1	6.09669e-252	c9
	RPS4X	5.09032e-256	0.81592	1	1	1.1975e-251	c9
	RPS12	2.15056e-255	0.864634	1	1	5.05918e-251	c9
	HADH	3.76847e-255	0.26194	1	1	8.86534e-251	c9
	RPL14	1.64637e-254	0.669186	1	1	3.87307e-250	c9
	RPS3A	1.85281e-254	0.712965	1	1	4.35875e-250	c9
	MEG3	8.08259e-254	0.692369	1	1	1.90143e-249	c9
	CCNI	8.64786e-252	0.683635	1	1	2.03441e-247	c9
	RPL7	1.09796e-251	0.768306	1	1	2.58294e-247	c9
	RPL7A	2.5203e-250	0.768923	1	1	5.92901e-246	c9
	RPL26	4.01162e-250	0.775892	1	1	9.43735e-246	c9
	RPS27	1.95266e-249	0.596427	1	1	4.59364e-245	c9
	RPS6	2.60742e-248	0.673059	1	1	6.13395e-244	c9
	CIRBP	3.40455e-248	0.528259	1	1	8.0092e-244	c9
	RPS17	2.88667e-247	0.716933	1	1	6.7909e-243	c9
	SAMD11	1.50958e-246	0.367054	1	1	3.55128e-242	c9
	RPL29	2.63792e-245	0.65226	1	1	6.20572e-241	c9
	RPL37	1.46468e-242	0.652401	1	1	3.44566e-238	c9
	RPS29	4.25151e-242	0.594002	1	1	1.00017e-237	c9
	RPS8	2.22412e-239	0.651013	1	1	5.23224e-235	c9
	RPL41	1.77152e-238	0.624524	1	1	4.16751e-234	c9
	EIF3E	6.21188e-234	0.542961	1	1	1.46135e-229	c9
	SNRPN	1.77905e-231	0.319185	1	1	4.18521e-227	c9
	RPL32	2.25735e-229	0.731898	1	1	5.31042e-225	c9
	RPS28	6.25531e-229	0.594124	1	1	1.47156e-224	c9
	INS1	3.84013e-227	0.84692	1	1	9.03391e-223	c9
	RPSA	2.22124e-226	0.636656	1	1	5.22547e-222	c9
	PCSK1N	2.14693e-225	0.579628	1	1	5.05064e-221	c9
	OAZ1	2.52738e-225	0.481216	1	1	5.94567e-221	c9
	RPL22	3.12612e-225	0.793876	1	1	7.3542e-221	c9
	RPS21	2.92634e-224	0.556494	1	1	6.88422e-220	c9
	COX7C	3.43137e-224	0.415529	1	1	8.0723e-220	c9
	GPX4	4.31327e-222	0.350756	1	1	1.0147e-217	c9
	RPL12	3.92578e-220	0.676493	1	1	9.2354e-216	c9
	RPL9	1.30571e-219	0.690868	1	1	3.07169e-215	c9
	RPL19	7.55392e-211	0.587301	1	1	1.77706e-206	c9
	RBP41	6.38557e-208	0.954666	1	1	1.50221e-203	c9
	RPS2	4.37531e-207	0.563915	1	1	1.02929e-202	c9
	RPS16	6.63037e-206	0.665903	1	1	1.55979e-201	c9
	RPL39	1.0904e-205	0.55826	1	1	2.56516e-201	c9
	PTPRN	1.72662e-203	0.250596	1	1	4.06187e-199	c9
	PPDPF	1.1088e-200	0.314526	1	1	2.60846e-196	c9
	ST13	2.72334e-200	0.260034	1	1	6.40665e-196	c9
	ANAPC16	7.53355e-200	0.251629	1	1	1.77227e-195	c9
	RPL30	7.87411e-200	0.690947	1	1	1.85239e-195	c9
	SLC30A8	6.68922e-197	0.403354	1	1	1.57364e-192	c9
	MT1X	3.35288e-196	0.356186	1	1	7.88765e-192	c9
	C6orf48	1.15429e-193	0.393504	1	1	2.71547e-189	c9
	RPS13	4.03244e-193	0.683515	1	1	9.48631e-189	c9
	RPL15	9.98713e-191	0.592728	1	1	2.34947e-186	c9
	GLTSCR2	1.78879e-187	0.356116	1	1	4.20812e-183	c9
	GNB2L1	1.96317e-180	0.608692	1	1	4.61836e-176	c9
	RPS4Y1	4.22404e-179	0.406453	1	1	9.93704e-175	c9
	RPS11	1.24496e-176	0.616356	1	1	2.92876e-172	c9
	RPL35	4.57122e-176	0.561476	1	1	1.07538e-171	c9
	RPS10	3.66914e-175	0.541065	1	1	8.63166e-171	c9
	RPL10A	2.82327e-174	0.508112	1	1	6.64174e-170	c9
	RPL18	3.26117e-174	0.542863	1	1	7.6719e-170	c9
	ARL6IP4	3.657e-173	0.342643	1	1	8.60308e-169	c9
	NACA	1.17726e-167	0.545371	1	1	2.76949e-163	c9
	HMGN1	2.56195e-167	0.325144	1	1	6.02698e-163	c9
	EEF2	7.13818e-167	0.537718	1	1	1.67926e-162	c9
	NAP1L1	4.22557e-162	0.421278	1	1	9.94066e-158	c9
	FTH1	1.05624e-161	0.611647	1	1	2.48479e-157	c9
	RPL10	2.01545e-161	0.584465	1	1	4.74134e-157	c9
	GUK1	1.45108e-159	0.391194	1	1	3.41366e-155	c9
	PTMA	1.73948e-158	0.39654	1	1	4.09213e-154	c9
	RPS23	5.14486e-158	0.779907	1	1	1.21033e-153	c9
	RPS9	7.01389e-158	0.495149	1	1	1.65002e-153	c9
	RPS26	5.53963e-157	0.314737	1	1	1.3032e-152	c9
	EEF1D	2.73629e-155	0.332118	1	1	6.43712e-151	c9
	IAPP1	1.4204e-154	1.04543	1	1	3.34149e-150	c9
	EIF3H	5.71862e-153	0.318438	1	1	1.3453e-148	c9
	RPS24	7.61514e-150	0.641089	1	1	1.79146e-145	c9
	H3F3A	6.89814e-149	0.318105	1	1	1.62279e-144	c9
	EIF3L	2.38787e-148	0.364773	1	1	5.61747e-144	c9
	ATP5G2	5.6571e-148	0.31825	1	1	1.33083e-143	c9
	HNRNPA1	3.88121e-147	0.403402	1	1	9.13056e-143	c9
	PEBP1	1.99674e-146	0.283031	1	1	4.69733e-142	c9
	COMMD6	9.6865e-146	0.251408	1	1	2.27875e-141	c9
	RPL35A	9.73389e-145	0.52345	1	1	2.2899e-140	c9
	PPP1R1A	8.52001e-136	0.258158	1	1	2.00433e-131	c9
	RPL27A	1.18448e-132	0.593084	1	1	2.7865e-128	c9
	MT2A	4.08399e-131	0.266561	1	1	9.60759e-127	c9
	ATP5E	1.04224e-130	0.321805	1	1	2.45187e-126	c9
	RPL11	1.91519e-128	0.63727	1	1	4.50548e-124	c9
	RPS18	4.51885e-128	0.562538	1	1	1.06306e-123	c9
	RPL8	1.31174e-127	0.581439	1	1	3.08587e-123	c9
	SLC25A6	9.05846e-126	0.40736	1	1	2.131e-121	c9
	RPS15	2.27125e-123	0.458223	1	1	5.34313e-119	c9
	RPL23	4.34183e-123	0.493721	1	1	1.02141e-118	c9
	RPLP1	2.93783e-121	0.53997	1	1	6.91125e-117	c9
	FTL	6.50125e-118	0.507438	1	1	1.52942e-113	c9
	RPS25	9.57856e-114	0.542934	1	1	2.25336e-109	c9
	RPS20	2.06194e-112	0.634577	1	1	4.85071e-108	c9
	HINT1	6.28478e-109	0.272292	1	1	1.4785e-104	c9
	RPL27	5.77918e-107	0.382561	1	1	1.35955e-102	c9
	RPS14	7.62268e-107	0.533009	1	1	1.79323e-102	c9
	RPLP2	4.7691e-92	0.549613	1	1	1.12193e-87	c9
	RPL28	2.39061e-84	0.424905	1	1	5.6239e-80	c9
	RPL36AL	3.77405e-77	0.324303	1	1	8.87846e-73	c9
	RPS5	5.66273e-65	0.336259	1	1	1.33216e-60	c9
	RPS7	7.70453e-55	0.321766	1	1	1.81249e-50	c9
	RPL18A	3.88956e-33	0.287793	1	1	9.15019e-29	c9
	GCG1	0	2.81409	1	1	0	c12
	TTR1	0	2.33558	1	1	0	c12
	MALAT1	0	1.33942	1	1	0	c12
	CHGB1	0	0.828834	1	1	0	c12
	B2M1	0	0.733859	1	1	0	c12
	TM4SF41	1.36275e-287	0.66732	1	1	3.20587e-283	c12
	CRYBA21	9.91137e-240	0.767007	1	1	2.33165e-235	c12
	CLU1	3.49963e-234	0.693587	1	1	8.23289e-230	c12
	SCG51	1.87349e-217	0.570907	1	1	4.40738e-213	c12
	CPE1	2.81467e-182	0.445165	1	1	6.62152e-178	c12
	GPX31	6.90103e-162	0.364763	1	1	1.62347e-157	c12
	CHGA1	5.3194e-88	0.252275	1	1	1.25139e-83	c12
	TUBA1A	1.05299e-83	0.370689	1	1	2.47716e-79	c12
	CD631	2.13465e-81	0.314871	1	1	5.02177e-77	c12
	PPY	1.9485e-60	3.62953	1	1	4.58384e-56	c12
	S100A6	6.64547e-31	1.27647	1	1	1.56335e-26	c12
	FTL1	0.000771324	0.384336	1	1	1	c12
	TUBA1A1	0	0.932896	1	1	0	c14
	HSPB1	0	0.814402	1	1	0	c14
	TMEM176B1	0	0.643539	1	1	0	c14
	COTL1	0	0.6198	1	1	0	c14
	VIM	0	0.586583	1	1	0	c14
	LOXL4	0	0.567768	1	1	0	c14
	TMEM176A	0	0.561293	1	1	0	c14
	TPPP3	0	0.479505	1	1	0	c14
	FXYD51	0	0.394098	1	1	0	c14
	S100A11	0	0.360324	1	1	0	c14
	AGT	0	0.358138	1	1	0	c14
	LDHA	0	0.336113	1	1	0	c14
	HSPA5	0	0.314885	1	1	0	c14
	S100A10	0	0.284647	1	1	0	c14
	PSMB3	0	0.283631	1	1	0	c14
	HLA.E	0	0.258635	1	1	0	c14
	NDUFA6	0	0.252592	1	1	0	c14
	ATP6V0B	4.80259e-293	0.475257	1	1	1.12981e-288	c14
	NEAT1	7.18557e-293	0.86321	1	1	1.69041e-288	c14
	LRPAP1	1.64306e-283	0.27529	1	1	3.86529e-279	c14
	KCNMA1	6.52734e-282	0.436385	1	1	1.53556e-277	c14
	GNG5	2.00712e-281	0.259337	1	1	4.72174e-277	c14
	PRDX2	4.31399e-275	0.44238	1	1	1.01487e-270	c14
	HSP90B1	1.56621e-274	0.264721	1	1	3.6845e-270	c14
	RAN	1.27246e-273	0.271171	1	1	2.99346e-269	c14
	CRYBA22	6.2434e-271	0.924791	1	1	1.46876e-266	c14
	CALR	3.16354e-270	0.333293	1	1	7.44223e-266	c14
	CFL1	7.99766e-269	0.457111	1	1	1.88145e-264	c14
	ATP5G1	1.30813e-265	0.304684	1	1	3.07738e-261	c14
	CD632	1.40088e-264	0.56267	1	1	3.29557e-260	c14
	CD151	2.11166e-260	0.276604	1	1	4.96769e-256	c14
	FXYD31	3.89054e-252	0.34509	1	1	9.15249e-248	c14
	PFN1	8.43339e-251	0.443259	1	1	1.98396e-246	c14
	TPI1	4.35663e-248	0.372637	1	1	1.0249e-243	c14
	CYSTM1	2.56333e-245	0.400146	1	1	6.03024e-241	c14
	NDUFV2	3.08319e-242	0.267999	1	1	7.25319e-238	c14
	HLA.A1	5.30248e-242	0.507679	1	1	1.24741e-237	c14
	HLA.B	8.01447e-241	0.410415	1	1	1.8854e-236	c14
	SLC25A5	1.36789e-240	0.360538	1	1	3.21795e-236	c14
	GC1	1.75739e-238	0.290881	1	1	4.13426e-234	c14
	CALM1	4.27072e-237	0.468835	1	1	1.00469e-232	c14
	PLP2	1.27422e-235	0.322877	1	1	2.99761e-231	c14
	EPCAM	1.56299e-230	0.330428	1	1	3.67693e-226	c14
	HLA.C	1.2481e-227	0.366555	1	1	2.93616e-223	c14
	FABP51	3.16417e-219	0.397058	1	1	7.44371e-215	c14
	ACTB	9.31665e-218	0.585391	1	1	2.19174e-213	c14
	ATP5G3	5.73882e-215	0.331612	1	1	1.35006e-210	c14
	COX5A	9.74101e-213	0.351387	1	1	2.29157e-208	c14
	ARPC2	2.23582e-212	0.276772	1	1	5.25976e-208	c14
	GAPDH	6.05587e-211	0.417359	1	1	1.42464e-206	c14
	TMEM147	4.23295e-209	0.311449	1	1	9.95801e-205	c14
	PCSK21	2.25706e-208	0.409311	1	1	5.30973e-204	c14
	PEMT	2.65941e-203	0.444297	1	1	6.25626e-199	c14
	ANXA2	1.77407e-202	0.282968	1	1	4.1735e-198	c14
	RGS4	7.436e-201	0.250265	1	1	1.74932e-196	c14
	C10orf101	1.35822e-199	0.583847	1	1	3.19521e-195	c14
	POMP	5.57824e-198	0.285813	1	1	1.31228e-193	c14
	UBC	1.99912e-195	0.316889	1	1	4.70294e-191	c14
	PPIB	3.62836e-191	0.264372	1	1	8.53571e-187	c14
	HSP90AA1	4.15249e-186	0.341398	1	1	9.76872e-182	c14
	SERPINA11	2.77046e-184	0.334984	1	1	6.51752e-180	c14
	TMBIM6	5.56468e-184	0.294269	1	1	1.30909e-179	c14
	ATP5D	3.83736e-183	0.320628	1	1	9.02739e-179	c14
	RAC1	8.37191e-183	0.258797	1	1	1.96949e-178	c14
	BSG	1.84841e-180	0.306973	1	1	4.34838e-176	c14
	PKM	1.34668e-179	0.317149	1	1	3.16806e-175	c14
	UQCR10	4.80252e-177	0.318711	1	1	1.12979e-172	c14
	NDUFB8	1.5327e-169	0.280221	1	1	3.60567e-165	c14
	HSPA8	2.86375e-167	0.308409	1	1	6.73696e-163	c14
	COX8A	6.75633e-162	0.357604	1	1	1.58943e-157	c14
	PPIA	5.17304e-161	0.282866	1	1	1.21696e-156	c14
	CALM3	1.03824e-160	0.276988	1	1	2.44246e-156	c14
	RABAC1	1.06742e-158	0.281666	1	1	2.51112e-154	c14
	NDUFB7	8.64065e-157	0.276687	1	1	2.03271e-152	c14
	COX6A1	2.27289e-154	0.301537	1	1	5.34697e-150	c14
	PSMA7	4.86872e-153	0.25539	1	1	1.14537e-148	c14
	NDUFB2	9.39671e-152	0.300318	1	1	2.21058e-147	c14
	NAA201	5.10489e-151	0.307804	1	1	1.20092e-146	c14
	HSPE1	1.70962e-150	0.256452	1	1	4.02187e-146	c14
	YBX1	2.0059e-146	0.336974	1	1	4.71888e-142	c14
	TUBB	1.14835e-142	0.289674	1	1	2.70149e-138	c14
	PHPT1	6.49338e-142	0.298766	1	1	1.52757e-137	c14
	NDUFB11	1.08735e-141	0.250041	1	1	2.558e-137	c14
	USMG5	5.06955e-137	0.2866	1	1	1.19261e-132	c14
	ACTG1	2.11997e-132	0.49494	1	1	4.98724e-128	c14
	ATP5J2	2.96413e-128	0.252126	1	1	6.97311e-124	c14
	GPX32	1.35053e-126	0.301694	1	1	3.17711e-122	c14
	TMSB10	3.0252e-124	0.348764	1	1	7.11679e-120	c14
	SNRPD2	3.15053e-124	0.258519	1	1	7.41161e-120	c14
	OST4	1.8603e-122	0.264983	1	1	4.37635e-118	c14
	CLU2	3.8235e-118	0.373691	1	1	8.99477e-114	c14
	TUBA1B	1.31043e-111	0.373082	1	1	3.08279e-107	c14
	UBB1	1.59714e-105	0.255875	1	1	3.75726e-101	c14
	UBA52	1.41087e-102	0.311129	1	1	3.31907e-98	c14
	TMSB4X	2.19176e-101	0.364643	1	1	5.15611e-97	c14
	MYL61	3.43056e-99	0.326504	1	1	8.07039e-95	c14
	CHGA2	6.63647e-99	0.348219	1	1	1.56123e-94	c14
	COX6B1	1.52334e-98	0.255144	1	1	3.58365e-94	c14
	ALDH1A11	3.7592e-97	0.288998	1	1	8.84351e-93	c14
	B2M2	2.86467e-89	0.257569	1	1	6.73913e-85	c14
	FAU	3.66448e-86	0.28573	1	1	8.62069e-82	c14
	SAT1	0	1.01704	1	1	0	c11
	DBI	0	0.699417	1	1	0	c11
	RPL231	0	0.626307	1	1	0	c11
	EEF1B2	0	0.623548	1	1	0	c11
	EEF21	0	0.603126	1	1	0	c11
	RPS19	0	0.600314	1	1	0	c11
	RPL36AL1	0	0.595242	1	1	0	c11
	RPS71	0	0.593197	1	1	0	c11
	NPM1	0	0.592653	1	1	0	c11
	UBA521	0	0.591321	1	1	0	c11
	NPC2	0	0.589946	1	1	0	c11
	NACA1	0	0.575718	1	1	0	c11
	TUBB1	0	0.554076	1	1	0	c11
	H2AFZ	0	0.547844	1	1	0	c11
	RPLP0	0	0.52848	1	1	0	c11
	PABPC1	0	0.522916	1	1	0	c11
	HNRNPA11	0	0.516829	1	1	0	c11
	RPS27L	0	0.466074	1	1	0	c11
	PEBP11	0	0.464079	1	1	0	c11
	NPTX2	0	0.46059	1	1	0	c11
	QDPR	0	0.45971	1	1	0	c11
	RHOBTB3	0	0.455321	1	1	0	c11
	RPS4Y11	0	0.454784	1	1	0	c11
	EEF1D1	0	0.447452	1	1	0	c11
	CLTA	0	0.441497	1	1	0	c11
	PPA1	0	0.427499	1	1	0	c11
	SLC25A3	0	0.411696	1	1	0	c11
	LAMTOR1	0	0.411419	1	1	0	c11
	ZFAS1	0	0.408679	1	1	0	c11
	BTF3	0	0.395421	1	1	0	c11
	EDF1	0	0.363301	1	1	0	c11
	CD24	0	0.350672	1	1	0	c11
	PERP	0	0.330816	1	1	0	c11
	TUBB2B	0	0.328016	1	1	0	c11
	TOMM20	0	0.325558	1	1	0	c11
	C6orf1	0	0.319174	1	1	0	c11
	SNX3	0	0.317134	1	1	0	c11
	UBE2D3	0	0.306061	1	1	0	c11
	GNG4	0	0.292968	1	1	0	c11
	GPX1	0	0.291582	1	1	0	c11
	ZFP36L2	0	0.285908	1	1	0	c11
	HSPD1	0	0.27202	1	1	0	c11
	LAMP1	0	0.264748	1	1	0	c11
	SAT2	0	0.263329	1	1	0	c11
	ABRACL	0	0.261234	1	1	0	c11
	DDT	0	0.257888	1	1	0	c11
	PRSS23	0	0.256377	1	1	0	c11
	SHFM1	0	0.255855	1	1	0	c11
	COX5A1	0	0.254714	1	1	0	c11
	C1orf43	0	0.253583	1	1	0	c11
	AP2M1	0	0.253359	1	1	0	c11
	NAP1L11	2.26113e-307	0.423951	1	1	5.31931e-303	c11
	C12orf57	1.84427e-304	0.274721	1	1	4.33865e-300	c11
	HMGB1	1.31539e-302	0.33634	1	1	3.09446e-298	c11
	OST41	2.81416e-296	0.3257	1	1	6.62032e-292	c11
	RWDD1	2.87956e-296	0.256269	1	1	6.77417e-292	c11
	SAMD111	4.025e-294	0.373264	1	1	9.46881e-290	c11
	CSTB	4.42484e-294	0.326249	1	1	1.04094e-289	c11
	YWHAQ	2.45746e-292	0.269207	1	1	5.78116e-288	c11
	RPL35A1	4.3624e-292	0.464013	1	1	1.02625e-287	c11
	EIF4B	2.14412e-287	0.351368	1	1	5.04403e-283	c11
	IAPP2	3.78268e-283	0.669352	1	1	8.89876e-279	c11
	UCHL1	3.01648e-282	0.320725	1	1	7.09627e-278	c11
	JUN	4.00751e-282	0.254941	1	1	9.42766e-278	c11
	PCBP2	5.31292e-280	0.266639	1	1	1.24986e-275	c11
	GAD2	9.18844e-279	0.35159	1	1	2.16158e-274	c11
	NDUFC2	1.98176e-275	0.349603	1	1	4.66209e-271	c11
	UBC1	6.84761e-275	0.356002	1	1	1.6109e-270	c11
	EI24	2.1134e-272	0.318141	1	1	4.97176e-268	c11
	UQCRH	8.29458e-272	0.336513	1	1	1.9513e-267	c11
	EIF1	3.7497e-270	0.440818	1	1	8.82117e-266	c11
	RPL271	1.96127e-268	0.455174	1	1	4.61389e-264	c11
	ATP6V1G1	1.94447e-264	0.342693	1	1	4.57437e-260	c11
	RPS51	2.52488e-263	0.493424	1	1	5.93978e-259	c11
	TBCA	2.82616e-263	0.309141	1	1	6.64853e-259	c11
	EIF3E1	4.3955e-261	0.375133	1	1	1.03404e-256	c11
	NOP10	2.09005e-259	0.262409	1	1	4.91683e-255	c11
	ANXA21	1.8905e-254	0.277451	1	1	4.4474e-250	c11
	RPS211	1.79113e-252	0.387864	1	1	4.21364e-248	c11
	YBX11	5.12016e-251	0.346771	1	1	1.20452e-246	c11
	RPS251	1.06274e-249	0.454469	1	1	2.50009e-245	c11
	SEC61B	1.23128e-248	0.312367	1	1	2.89658e-244	c11
	STMN2	3.26375e-245	0.38338	1	1	7.67796e-241	c11
	CCNI1	5.34828e-244	0.415309	1	1	1.25818e-239	c11
	PPIA1	4.66972e-242	0.280236	1	1	1.09855e-237	c11
	EIF3K	5.35358e-242	0.294769	1	1	1.25943e-237	c11
	SNHG7	1.67555e-241	0.293731	1	1	3.94174e-237	c11
	FAAP20	7.11746e-241	0.276167	1	1	1.67438e-236	c11
	SEC11A	3.86404e-239	0.300184	1	1	9.09016e-235	c11
	EIF3H1	6.84329e-238	0.335715	1	1	1.60988e-233	c11
	SNHG8	2.45708e-236	0.295185	1	1	5.78027e-232	c11
	CHCHD2	1.0487e-231	0.308287	1	1	2.46708e-227	c11
	ENO1	7.22916e-231	0.345527	1	1	1.70066e-226	c11
	ACTG11	1.37556e-230	0.358853	1	1	3.236e-226	c11
	CIRBP1	4.69577e-227	0.371894	1	1	1.10468e-222	c11
	RPL281	9.68123e-225	0.44144	1	1	2.27751e-220	c11
	NDUFS5	2.60223e-223	0.265507	1	1	6.12175e-219	c11
	GLTSCR21	1.32935e-222	0.312372	1	1	3.12728e-218	c11
	EIF3F	3.70903e-222	0.263577	1	1	8.72549e-218	c11
	NEDD8	2.19993e-221	0.268213	1	1	5.17535e-217	c11
	COX7A2L	4.49824e-216	0.274881	1	1	1.05821e-211	c11
	SLC25A61	5.0852e-216	0.413919	1	1	1.19629e-211	c11
	EIF3L1	1.74452e-215	0.340229	1	1	4.10398e-211	c11
	SEC61G	1.46159e-213	0.266748	1	1	3.43839e-209	c11
	G6PC2	2.26831e-211	0.26072	1	1	5.3362e-207	c11
	BEX1	3.97201e-211	0.342806	1	1	9.34415e-207	c11
	USMG51	1.89224e-209	0.278902	1	1	4.4515e-205	c11
	ID3	1.58619e-208	0.353711	1	1	3.73151e-204	c11
	MEG31	2.21685e-204	0.392156	1	1	5.21514e-200	c11
	COMMD61	4.05915e-194	0.27998	1	1	9.54914e-190	c11
	GNB2L11	2.32178e-190	0.377439	1	1	5.462e-186	c11
	PPDPF1	8.50746e-187	0.280363	1	1	2.00138e-182	c11
	RPS231	1.93922e-185	0.331783	1	1	4.56201e-181	c11
	RPS241	1.40988e-183	0.350981	1	1	3.31675e-179	c11
	ATP6V0E1	2.92353e-182	0.256844	1	1	6.8776e-178	c11
	DSTN	1.33176e-181	0.2858	1	1	3.13296e-177	c11
	RPL371	9.52083e-181	0.315269	1	1	2.23978e-176	c11
	RPL101	2.50926e-180	0.353724	1	1	5.90303e-176	c11
	RPS101	6.94189e-179	0.336597	1	1	1.63308e-174	c11
	ACTB1	3.13092e-178	0.302665	1	1	7.3655e-174	c11
	RPL301	9.68405e-178	0.329482	1	1	2.27817e-173	c11
	MEIS21	6.56774e-177	0.271519	1	1	1.54506e-172	c11
	RPS281	1.28968e-174	0.302164	1	1	3.03397e-170	c11
	ID1	1.50516e-173	0.392741	1	1	3.5409e-169	c11
	C6orf481	6.8295e-170	0.2825	1	1	1.60664e-165	c11
	COX4I11	2.36195e-169	0.285091	1	1	5.55649e-165	c11
	RPS181	6.72024e-168	0.317549	1	1	1.58094e-163	c11
	RPL141	8.06702e-168	0.297287	1	1	1.89777e-163	c11
	ATP5G21	1.92112e-164	0.279937	1	1	4.51943e-160	c11
	SEC11C	1.7589e-161	0.317583	1	1	4.13782e-157	c11
	RPS201	7.28559e-160	0.382207	1	1	1.71393e-155	c11
	SERF2	1.68766e-157	0.33706	1	1	3.97022e-153	c11
	HINT11	6.02388e-156	0.272798	1	1	1.41712e-151	c11
	IER3	3.31605e-142	0.416335	1	1	7.80101e-138	c11
	RPL381	1.17859e-140	0.252151	1	1	2.77263e-136	c11
	ARL6IP41	1.37964e-140	0.257439	1	1	3.24561e-136	c11
	MT1X1	5.06469e-139	0.38237	1	1	1.19147e-134	c11
	RPL51	1.88637e-136	0.254865	1	1	4.43769e-132	c11
	FAU1	1.79108e-135	0.422614	1	1	4.21352e-131	c11
	RPL181	2.30661e-134	0.279949	1	1	5.42629e-130	c11
	RPL7A1	3.71978e-133	0.26397	1	1	8.75079e-129	c11
	RPS161	1.47863e-130	0.274018	1	1	3.47847e-126	c11
	EIF4A21	3.23065e-130	0.257986	1	1	7.60009e-126	c11
	RPL18A1	4.28201e-130	0.377846	1	1	1.00734e-125	c11
	HSP90AB1	3.73789e-126	0.279668	1	1	8.79338e-122	c11
	RPS131	1.16815e-116	0.26584	1	1	2.74807e-112	c11
	RPS111	2.76823e-109	0.261047	1	1	6.51227e-105	c11
	RPSA1	4.9319e-107	0.25584	1	1	1.16023e-102	c11
	RBP42	4.12844e-99	0.317729	1	1	9.71215e-95	c11
	MT2A1	3.81206e-98	0.357693	1	1	8.96787e-94	c11
	RPLP21	2.82193e-94	0.253608	1	1	6.63859e-90	c11
	C9orf16	2.07464e-66	0.288349	1	1	4.88059e-62	c11
	INS2	0	2.41346	1	1	0	c8
	MT.CO11	0	1.72241	1	1	0	c8
	MT.CO21	0	1.59122	1	1	0	c8
	MT.ND41	0	1.53258	1	1	0	c8
	MT.CO31	0	1.51754	1	1	0	c8
	MT.CYB1	1.63032e-302	1.3647	1	1	3.83534e-298	c8
	MT.ND21	8.32436e-299	1.38687	1	1	1.95831e-294	c8
	MT.ATP61	1.28102e-286	1.22441	1	1	3.01361e-282	c8
	MT.ND32	1.26797e-266	0.939174	1	1	2.9829e-262	c8
	MALAT11	5.40277e-248	0.97764	1	1	1.271e-243	c8
	MT.ND11	1.39308e-245	1.16408	1	1	3.27723e-241	c8
	RPL33	2.98207e-230	0.94189	1	1	7.01531e-226	c8
	RPL211	7.33733e-201	0.700971	1	1	1.72611e-196	c8
	EEF1A11	6.07882e-195	0.880387	1	1	1.43004e-190	c8
	RPL341	4.62622e-182	0.631377	1	1	1.08832e-177	c8
	RPL13A1	2.2944e-171	0.730798	1	1	5.39757e-167	c8
	RPS31	4.81839e-167	0.748534	1	1	1.13353e-162	c8
	RPLP11	1.52794e-156	0.86733	1	1	3.59447e-152	c8
	RPS232	7.80848e-156	1.03157	1	1	1.83695e-151	c8
	RPS121	2.06945e-151	0.796492	1	1	4.86838e-147	c8
	RPS27A1	1.73192e-150	0.609533	1	1	4.07435e-146	c8
	GNAS2	3.77309e-146	0.491411	1	1	8.8762e-142	c8
	RPS4X1	1.10775e-145	0.702022	1	1	2.60599e-141	c8
	RPS61	6.3805e-145	0.606329	1	1	1.50101e-140	c8
	RPL131	1.51517e-139	0.598506	1	1	3.56444e-135	c8
	RPS3A1	1.17005e-137	0.613322	1	1	2.75254e-133	c8
	FTH11	5.11295e-137	1.00509	1	1	1.20282e-132	c8
	RPL71	7.42886e-130	0.6245	1	1	1.74764e-125	c8
	RBP43	2.06073e-122	0.423497	1	1	4.84786e-118	c8
	RPL61	4.28132e-122	0.513527	1	1	1.00718e-117	c8
	RPL311	2.3293e-121	0.480071	1	1	5.47969e-117	c8
	MT.ND51	2.9937e-114	0.505827	1	1	7.04268e-110	c8
	RPL37A1	1.84479e-113	0.472971	1	1	4.33987e-109	c8
	RPL7A2	2.96664e-113	0.604364	1	1	6.97903e-109	c8
	TPT11	8.48588e-113	0.718539	1	1	1.9963e-108	c8
	RPL191	2.08741e-112	0.517598	1	1	4.91064e-108	c8
	RPL411	8.53129e-109	0.499992	1	1	2.00699e-104	c8
	RPS141	1.65148e-108	0.72076	1	1	3.88512e-104	c8
	RPL261	4.30171e-106	0.556997	1	1	1.01198e-101	c8
	RPL321	1.32474e-105	0.568216	1	1	3.11645e-101	c8
	RPL241	9.89016e-102	0.48297	1	1	2.32666e-97	c8
	RPL151	3.45848e-95	0.505976	1	1	8.13608e-91	c8
	RPL121	1.55657e-93	0.481998	1	1	3.66183e-89	c8
	RPS81	1.40017e-92	0.465889	1	1	3.2939e-88	c8
	RPL52	2.33655e-92	0.480893	1	1	5.49673e-88	c8
	RPS242	1.17167e-91	0.612155	1	1	2.75636e-87	c8
	RPL102	3.47739e-90	0.540572	1	1	8.18056e-86	c8
	RPL111	8.30075e-86	0.665395	1	1	1.95275e-81	c8
	IAPP3	3.52984e-85	0.723621	1	1	8.30396e-81	c8
	RPS271	4.84915e-80	0.347247	1	1	1.14076e-75	c8
	RPL302	1.07413e-79	0.489838	1	1	2.52689e-75	c8
	RPS252	8.42718e-79	0.544067	1	1	1.98249e-74	c8
	RPL35A2	1.28747e-78	0.441757	1	1	3.02877e-74	c8
	RPL23A1	1.38295e-77	0.37232	1	1	3.2534e-73	c8
	RPS171	1.70141e-76	0.434312	1	1	4.00258e-72	c8
	RPS15A1	1.04821e-75	0.402481	1	1	2.46591e-71	c8
	RPS182	2.19255e-75	0.596819	1	1	5.15797e-71	c8
	RPL27A1	3.13269e-75	0.586001	1	1	7.36966e-71	c8
	RPS202	3.46012e-73	0.613767	1	1	8.13993e-69	c8
	RPS22	1.06768e-71	0.423011	1	1	2.51173e-67	c8
	RPS282	1.19072e-69	0.344866	1	1	2.80118e-65	c8
	RPS151	1.74105e-69	0.455699	1	1	4.09583e-65	c8
	PCSK1N1	1.49594e-67	0.344574	1	1	3.51921e-63	c8
	RPL91	2.65148e-63	0.434781	1	1	6.2376e-59	c8
	RPS132	4.61468e-61	0.423842	1	1	1.0856e-56	c8
	RPL361	1.62063e-60	0.298451	1	1	3.81252e-56	c8
	RPL221	1.966e-57	0.383249	1	1	4.62502e-53	c8
	RPL142	3.15188e-56	0.313359	1	1	7.4148e-52	c8
	FTL2	1.3337e-55	0.837426	1	1	3.13754e-51	c8
	RPLP22	7.46047e-55	0.597985	1	1	1.75508e-50	c8
	RPS112	1.14741e-53	0.382424	1	1	2.69928e-49	c8
	RPL81	1.41633e-53	0.474093	1	1	3.33191e-49	c8
	RPL42	1.25169e-47	0.30292	1	1	2.94461e-43	c8
	RPS162	2.366e-47	0.353403	1	1	5.56602e-43	c8
	RPL182	1.63437e-46	0.311804	1	1	3.84484e-42	c8
	RPL351	8.4062e-42	0.287899	1	1	1.97756e-37	c8
	RPL18A2	4.14032e-39	0.475559	1	1	9.7401e-35	c8
	RPL282	1.49712e-32	0.363342	1	1	3.52198e-28	c8
