# Supplementary material for: Pathway trajectory analysis with tensor imputation reveals drug-induced single-cell transcriptomic landscape
Source: Nat Comput Sci. 2022 Nov 24;2(11):758–70. doi: 10.1038/s43588-022-00352-8 (PMC10768635; doi:10.1038/s43588-022-00352-8)
Supplement: Supplementary file 6 — Numbers of cells and drugs in each cell lineage of the cancer-cell dataset [file 43588_2022_352_MOESM6_ESM.xlsx]

## Sheet: Sheet1
	Supplementary Data 4 | Numbers of cells and drugs in each cell lineage of the cancer cell dataset
	Cell lineage	Number of cell lines	Number of cells	Number of drugs
				DMSO	Everolimus	Afatinib	Taselisib	AZD5591	JQ1	Gemcitabine	Trametinib	Prexasertib
	Lung	18	6064	862	640	662	554	1112	810	293	510	621
	Central Nervous System	10	3565	543	356	371	292	581	525	204	301	392
	Colorectal	10	2589	424	207	194	167	671	377	158	81	310
	Ovary	9	2686	377	266	234	188	518	410	121	255	317
	Pancreas	8	2918	398	277	296	212	596	481	134	250	274
	Skin	8	3000	388	403	336	294	496	407	141	316	219
	Urinary Tract	6	2374	402	210	265	186	509	342	124	132	204
	Breast	4	892	111	83	96	79	155	130	65	97	76
	Esophagus	3	1688	253	171	178	142	301	226	65	123	229
	Gastric	2	669	75	87	57	53	108	99	27	104	59
	Kidney	2	850	108	73	78	72	178	144	30	71	96
	Peripheral Nervous System	2	622	49	58	64	56	169	119	22	64	21
	Soft Tissue	2	497	62	55	68	41	103	75	23	37	33
	Thyroid	2	766	132	69	103	61	151	112	47	34	57
	Upper Aerodigestive	2	718	84	87	47	46	116	126	28	102	82
	Uterus	2	849	89	71	50	65	177	181	39	84	93
	Bile Duct	1	99	10	12	9	6	24	8	9	9	12
	Liver	1	292	54	25	18	15	47	48	28	19	38
	Prostate	1	300	31	26	21	36	62	38	18	30	38
