# Supplementary material for: Pathway trajectory analysis with tensor imputation reveals drug-induced single-cell transcriptomic landscape
Source: Nat Comput Sci. 2022 Nov 24;2(11):758–70. doi: 10.1038/s43588-022-00352-8 (PMC10768635; doi:10.1038/s43588-022-00352-8)
Supplement: Supplementary file 7 — Numerical source data. [file 43588_2022_352_MOESM7_ESM.xlsx]

## Sheet: Panel a
Cell type	Original missing rate	Number of cells
Beta	0.976	4620
Alpha	0.979	3707
Ductal	0.976	1847
Endocrine	0.974	1046
Acinar	0.98	844
Endothelial2	0.969	501
Gamma	0.98	389
SI_human	0.978	338
Delta	0.981	313
11	0.984	220
7	0.98	181
Endothelial1	0.988	155
SI_mouse	0.992	107
Acinar_like	0.995	100

## Sheet: Panel b
Cell type	Original missing rate	Number of cells
Lung	0.986	6064
Central Nervous System	0.987	3565
Skin	0.987	3000
Pancreas	0.986	2918
Ovary	0.986	2686
Colorectal	0.987	2589
Urinary Tract	0.987	2374
Esophagus	0.985	1688
Breast	0.987	892
Kidney	0.986	850
Uterus	0.985	849
Thyroid	0.987	766
Upper Aerodigestive	0.986	718
Gastric	0.985	669
Peripheral Nervous System	0.989	622
Soft Tissue	0.987	497
Prostate	0.987	300
Liver	0.986	292
Bile Duct	0.987	99

## Sheet: Panel d (10per)
Cell type	MAGIC	SAVER	SAVER-X	scImpute	kNN-smoothing	TIGERS-CP	TIGERS-TT
11	2.12579	2.49311	2.48273	2.5556	1.88527	0.502251	0.487031
7	1.87027	2.44893	2.3556	2.27878	1.81596	0.543406	0.5601
Acinar_like	2.64092	2.92743	3.04745	2.42131	1.93592	0.619981	0.660915
Acinar	1.81354	1.99112	2.00476	2.34062	1.69714	0.487676	0.436119
Alpha	1.92782	2.04379	2.08498	2.60911	1.86665	0.542563	0.491774
Beta	1.66963	1.8544	1.84908	2.32833	1.76417	0.522067	0.482284
Delta	2.17507	2.21492	2.22038	2.60565	1.81575	0.497094	0.469297
Ductal	1.84821	2.00767	2.03899	2.62428	1.90168	0.516231	0.474022
Endocrine	1.56394	1.99472	1.97156	2.15356	1.66002	0.593949	0.546932
Endothelial1	2.41	2.83662	3.1192	2.73614	1.96455	0.533123	0.541079
Endothelial2	1.43468	1.73329	1.69866	1.91455	1.76859	0.478912	0.446238
Gamma	2.21252	2.29187	2.26043	2.57735	1.88671	0.522672	0.51009
SI_human	1.90865	2.0958	2.12452	2.52324	1.91588	0.454853	0.447617
SI_mouse	1.94421	2.10284	2.14594	2.06261	1.63734	0.558928	0.675376

## Sheet: Panel d (50per)
Cell type	MAGIC	SAVER	SAVER-X	scImpute	kNN-smoothing	TIGERS-CP	TIGERS-TT
11	2.74091	3.16761	3.34185	2.65024	1.38806	0.526164	0.523182
7	2.41744	3.11295	3.19334	2.43077	1.39732	0.574472	0.735742
Acinar_like	2.98815	3.45471	3.52244	2.2777	1.48457	0.705498	0.818987
Acinar	2.33868	2.74977	2.73631	2.48723	1.3028	0.472706	0.444872
Alpha	2.50133	2.83348	2.80173	2.72562	1.42103	0.526662	0.494855
Beta	2.16789	2.55653	2.5405	2.53309	1.35747	0.514759	0.486392
Delta	2.73167	2.91953	3.02949	2.63784	1.39542	0.508331	0.492413
Ductal	2.42614	2.86797	2.83045	2.85511	1.45195	0.527017	0.479054
Endocrine	2.04349	2.68061	2.60302	2.33398	1.28584	0.626218	0.553159
Endothelial1	3.0027	3.5343	3.9155	2.73161	1.45625	0.547798	0.620116
Endothelial2	1.92026	2.43594	2.37501	2.08547	1.37101	0.478268	0.454072
Gamma	2.78539	3.02066	3.09114	2.71195	1.4509	0.549994	0.527639
SI_human	2.5225	3.03049	2.94821	2.67154	1.43279	0.517526	0.470583
SI_mouse	2.16489	2.55355	2.60044	1.97457	1.24393	0.559462	0.600893

## Sheet: Panel d (90per)
Cell type	MAGIC	SAVER	SAVER-X	scImpute	kNN-smoothing	TIGERS-CP	TIGERS-TT
11	4.66286	4.939	5.02528	1.49304	0.933995	0.781124	0.837323
7	3.84712	4.28399	4.79431	1.49733	0.944002	0.894067	1.0344
Acinar_like	3.48282	4.11264	4.71618	1.18665	0.986047	1.52667	1.21299
Acinar	4.10584	4.25781	4.45853	1.93762	0.865587	0.541556	0.542287
Alpha	4.2021	4.51654	4.53473	2.31012	0.914757	0.544384	0.565686
Beta	3.76799	4.11323	4.13328	2.23276	0.893476	0.564318	0.532156
Delta	4.41692	4.46675	4.666	2.15579	0.878688	0.735655	0.657857
Ductal	4.33588	4.61408	4.71518	2.35702	0.904871	0.524327	0.538449
Endocrine	3.67212	4.04295	4.16157	1.45818	0.929676	0.647222	0.723842
Endothelial1	4.24618	4.66422	5.03599	1.04477	0.955727	1.0246	0.85942
Endothelial2	3.53637	3.90129	4.05271	2.17112	0.862734	0.55569	0.585734
Gamma	4.53513	4.81614	4.82337	2.27504	0.914149	0.642964	0.674534
SI_human	4.21927	4.53461	4.62746	2.2633	0.8637	0.631151	0.601946
SI_mouse	2.84377	3.38154	3.95135	1.35059	0.862563	0.835886	1.06948

## Sheet: Panel e (10per)
MAGIC		SAVER		SAVER-X		scImpute		kNN-smoothing		TIGERS-CP		TIGERS-TT
Lineage	Cell line	Lineage	Cell line	Lineage	Cell line	Lineage	Cell line	Lineage	Cell line	Lineage	Cell line	Lineage	Cell line
2.37798	1.69235	2.12139	1.69973	2.30169	1.69094	2.53531	1.93239	2.83367	2.7653	0.542837	0.641914	0.465386	0.440428
2.52852	2.8775	2.25509	2.95651	2.46035	3.09114	2.77771	3.3319	2.99723	3.64507	0.571437	0.545201	0.465865	0.617262
2.30002	2.42237	2.08202	2.43876	2.27058	2.45325	2.5908	2.72101	2.75785	3.2273	0.509448	0.610235	0.430528	0.514013
2.27019	2.12149	2.05024	2.13319	2.27783	2.17547	2.37209	2.4238	2.74319	3.2435	0.559846	0.572636	0.450277	0.506983
2.22684	2.31135	1.99182	2.29318	2.16999	2.47471	2.38428	2.71217	2.74459	3.32556	0.539907	0.609108	0.439254	0.515496
2.69724	2.03893	2.4137	2.06582	2.66445	2.09182	2.94124	2.2567	3.11059	2.92639	0.628744	0.693228	0.47773	0.514042
2.54742	1.53428	2.24095	1.56359	2.50482	1.55857	2.67989	1.79289	2.87324	2.7946	0.566297	0.586961	0.451946	0.487865
2.46649	1.77809	2.23415	1.84188	2.55011	1.82468	2.58544	2.20662	2.91638	2.81355	0.715845	0.537777	0.469583	0.519773
2.00774	1.97421	1.8739	1.94393	2.04881	1.95041	2.28296	2.03072	2.77511	2.98966	0.474297	0.515814	0.423827	0.462818
1.92805	1.40979	1.79516	1.48308	1.99311	1.49447	2.05643	1.55195	2.79575	2.41443	0.552532	0.550911	0.44674	0.446905
2.06206	1.54991	1.94152	1.58936	2.1324	1.57688	2.32635	1.64232	2.909	2.53411	0.518016	0.456403	0.45645	0.435423
3.11803	2.05739	3.03597	2.06216	3.36835	2.23517	3.70012	2.4335	3.37655	2.98409	0.522009	0.595611	0.529949	0.451489
2.2077	1.6177	2.08506	1.64135	2.41894	1.65554	2.2542	1.67907	2.79775	2.63349	0.509927	0.468671	0.458391	0.460362
2.32623	1.80319	2.18786	1.88296	2.47307	1.86716	2.66085	1.90948	3.03835	2.89366	0.689843	0.504961	0.469055	0.510255
2.22312	1.62614	2.15353	1.65495	2.36691	1.64979	2.54331	1.78271	3.01511	2.79378	0.569046	0.596647	0.487155	0.472576
1.95512	2.09784	1.83071	2.24793	2.0292	2.2239	2.13733	2.44025	2.76731	3.0573	0.54966	0.592016	0.43461	0.642588
	1.67363		1.71658		1.70075		1.83864		2.73111		0.642182		0.488814
	1.7742		1.87019		1.88918		1.91603		2.83789		0.653404		0.52086
	2.07844		2.02188		2.06019		2.20687		3.0061		0.604633		0.485507
	2.63884		2.59825		2.56765		2.98013		3.46687		0.59109		0.569618
	2.33544		2.40664		2.425		2.64668		3.23291		0.535859		0.544182
	3.09454		3.18596		3.22275		3.55798		3.76121		0.546263		0.56084
	1.93272		1.94585		1.9397		2.01522		2.95338		0.726638		0.487461
	1.77952		1.80091		1.89491		1.85106		2.89953		0.539921		0.475912
	2.05535		2.03147		2.10356		2.16181		3.05915		0.540336		0.460913
	2.25425		2.27808		2.278		2.29411		3.20095		0.518568		0.495531
	1.78742		1.87795		1.90239		2.04032		2.89902		0.553077		0.66085
	1.63905		1.70185		1.7032		1.70306		2.72324		0.515241		0.468414
	2.675		2.88582		2.88348		3.41871		3.41687		0.747955		0.734301
	1.53998		1.5686		1.61396		1.80259		2.59269		0.550383		0.532501
	2.18382		2.28937		2.28103		2.60445		3.08168		0.649362		0.573456
	1.65422		1.68045		1.83578		1.69567		2.66649		0.590606		0.419214
	2.17237		2.30519		2.32861		2.53409		3.1711		0.507403		0.591383
	2.0849		2.07253		2.25582		2.53554		2.97475		0.586752		0.450471
	1.84399		1.90873		1.99411		1.97103		2.73077		0.505082		0.45007
	2.24919		2.36705		2.41424		2.65713		3.08555		0.654435		0.56702
	1.57002		1.63635		1.66847		1.79043		2.32936		0.484153		0.495818
	1.87389		2.03126		2.01759		2.16907		2.81692		0.74367		0.63206
	1.82169		1.83372		1.78272		1.97431		2.79763		0.529081		0.473164
	2.09476		2.13604		2.15272		2.41708		3.16161		0.693517		0.517122
	1.61088		1.71694		1.6847		1.82246		2.64942		0.632891		0.513215
	1.74055		1.79637		1.80555		1.96675		2.67431		0.634323		0.518315
	1.70158		1.71782		1.70814		1.89397		2.63681		0.520234		0.434348
	2.52353		2.60982		2.6377		2.98929		3.24974		0.732413		0.642123
	1.6583		1.71948		1.72598		1.78175		2.67377		0.659341		0.462433
	1.95147		1.95227		2.1663		2.23496		2.93886		0.561017		0.468448
	1.59755		1.63236		1.67221		1.72525		2.70715		0.658524		0.518213
	2.16216		2.10449		2.28906		2.57559		2.96975		0.563046		0.447651
	1.82451		1.84978		1.8256		1.91249		2.76471		0.626707		0.504647
	2.09173		2.2125		2.24407		2.50961		3.09046		0.591565		0.644119
	1.76034		1.76426		1.90929		2.01594		2.84749		0.485944		0.435546
	1.59782		1.55434		1.69379		1.83787		2.63143		0.502661		0.413238
	1.6287		1.71454		1.7633		1.79015		2.77426		0.666983		0.563926
	2.16088		2.46975		2.34999		2.47703		2.95817		0.680668		0.815693
	1.76412		1.83527		1.86893		1.98256		2.75345		0.584539		0.572662
	2.08952		2.11029		2.20802		2.52283		3.13869		0.705449		0.511297
	2.06695		2.06487		2.13282		2.26529		3.18729		0.573765		0.497262
	2.57582		2.58823		2.56942		2.93999		3.41593		0.554312		0.562257
	2.41926		2.47198		2.50186		2.93141		3.35282		0.607122		0.631799
	2.23173		2.28868		2.29982		2.58932		3.15322		0.623302		0.532026
	2.69124		2.71042		2.7539		3.02847		3.43626		0.577018		0.560688
	2.66797		2.68559		2.90599		3.11274		3.62613		0.663123		0.548891
	1.76709		1.70524		1.77587		1.85604		2.75832		0.560751		0.44482
	2.09976		2.11378		2.10517		2.38848		3.08298		0.601737		0.541689
	2.21328		2.2079		2.47106		2.69119		3.08774		0.604215		0.482975
	1.56898		1.5774		1.62326		1.53488		2.62154		0.549087		0.447402
	2.22109		2.04585		2.054		2.20993		2.96518		0.515701		0.450351
	2.17327		2.19803		2.34943		2.21544		2.98468		0.558968		0.483553
	2.50922		2.60777		2.60422		2.55224		3.10128		0.546043		0.523771
	1.93766		1.97454		1.98263		2.31081		2.9016		0.583806		0.589767
	2.26257		2.28326		2.30945		2.5568		3.21559		0.754414		0.576136
	1.66197		1.74813		1.75239		1.89303		2.7488		0.665766		0.57744
	2.09767		2.11848		2.17733		2.18541		2.99542		0.678061		0.505998
	2.07593		2.05904		2.22436		2.52601		3.03254		0.682316		0.46487
	1.53608		1.52044		1.63735		1.76436		2.63764		0.532534		0.403686
	1.93618		2.11595		2.07715		2.01765		2.75791		0.485822		0.609957
	1.68593		1.6609		1.73635		1.85521		2.82043		0.526638		0.443681
	1.97096		2.07106		2.09686		2.21149		2.82369		0.640868		0.631833
	2.10821		2.10113		2.34947		2.37078		3.10397		0.513299		0.496715
	1.68167		1.67987		1.6804		1.71597		2.78573		0.650406		0.475766
	2.53554		2.62195		2.6993		2.93494		3.42694		0.520057		0.603296
	3.35606		3.48896		3.55303		4.06246		3.42061		0.583179		0.472263
	1.48051		1.49697		1.54024		1.7497		2.52101		0.472677		0.465927
	2.46886		2.57882		2.75458		2.77437		3.31888		0.514281		0.562456
	2.12403		2.16951		2.22081		2.13571		2.99854		0.507604		0.497801
	2.02509		2.11136		2.16068		2.2203		3.13181		0.637623		0.49411
	2.35089		2.37979		2.5207		2.55659		3.24003		0.576778		0.561256
	1.82283		1.84899		1.9347		2.01026		2.87436		0.603543		0.498317
	1.72235		1.68696		1.76793		1.89437		2.75305		0.602054		0.436938
	1.79367		1.8506		1.87016		1.89121		2.86913		0.553692		0.479599

## Sheet: Panel e (50per)
MAGIC		SAVER		SAVER-X		scImpute		kNN-smoothing		TIGERS-CP		TIGERS-TT
Lineage	Cell line	Lineage	Cell line	Lineage	Cell line	Lineage	Cell line	Lineage	Cell line	Lineage	Cell line	Lineage	Cell line
2.70214	2.27531	2.71174	2.2822	2.93332	2.31725	2.88875	2.21476	2.14737	2.08791	0.51158	0.512559	0.463411	0.493023
2.91252	3.83505	2.89712	3.93132	3.13476	4.00204	3.20929	3.8757	2.26492	2.70832	0.53505	0.718987	0.469484	0.760167
2.69319	3.20049	2.7004	3.23806	2.91649	3.53286	2.94549	3.06037	2.0872	2.40967	0.496758	0.619494	0.434627	0.578431
2.67993	2.87417	2.61334	2.91286	2.86891	2.94812	2.77608	2.8167	2.08162	2.42374	0.563006	0.55667	0.45209	0.589363
2.56818	3.03333	2.55118	3.06311	2.77881	3.1291	2.79158	3.12695	2.08483	2.48	0.497262	0.772827	0.440468	0.571805
3.13271	2.72767	3.10512	2.72298	3.36804	2.78334	3.37988	2.62733	2.34209	2.20742	0.557402	0.688916	0.482965	0.603392
2.92012	2.12481	2.86514	2.12296	3.14331	2.23142	3.06961	2.1351	2.17431	2.11617	0.7458	0.506785	0.461656	0.601474
2.93432	2.46338	2.87109	2.47135	3.15334	2.52302	3.02416	2.48215	2.20586	2.11911	0.655768	0.680298	0.497874	0.698414
2.48175	2.62278	2.47029	2.63042	2.65365	2.73456	2.70305	2.41841	2.10567	2.25103	0.553707	0.579349	0.431957	0.529172
2.40313	1.93944	2.38597	1.99975	2.56177	2.07576	2.47402	1.88062	2.119	1.83924	0.538493	0.462298	0.482946	0.553601
2.54499	2.1132	2.56404	2.13948	2.78176	2.28502	2.81121	1.94868	2.19517	1.92309	0.580908	0.506861	0.48349	0.487787
3.84133	2.74189	3.9705	2.76736	4.07286	2.8743	4.12739	2.9001	2.49569	2.24776	0.732733	0.511616	0.585428	0.496214
2.6704	2.19329	2.73626	2.23694	2.99644	2.33357	2.55793	2.04301	2.11164	1.99095	0.590311	0.602067	0.525415	0.528663
2.84669	2.47327	2.88213	2.57444	3.15899	2.62067	3.12013	2.35992	2.29129	2.18413	0.53097	0.534399	0.495878	0.612068
2.78736	2.21219	2.83477	2.23586	2.94095	2.27081	3.01803	2.13389	2.27353	2.11219	0.598203	0.611458	0.532793	0.539061
2.4096	2.87782	2.40326	2.9646	2.66231	3.00308	2.56513	2.91543	2.09813	2.27718	0.564218	0.774965	0.448775	0.84686
	2.27305		2.30072		2.37516		2.1987		2.06212		0.551984		0.568913
	2.43161		2.53684		2.5845		2.34229		2.13821		0.765416		0.655141
	2.68248		2.72315		2.69863		2.59933		2.25697		0.651692		0.537941
	3.3737		3.42691		3.5032		3.4196		2.57804		0.604256		0.701058
	3.12608		3.16048		3.25195		3.08122		2.41365		0.599296		0.636136
	4.07131		4.18315		4.26688		4.03825		2.77279		0.681802		0.617247
	2.59898		2.61778		2.6225		2.49195		2.22606		0.554519		0.566837
	2.38968		2.43724		2.51154		2.22221		2.18708		0.580995		0.528509
	2.66878		2.71173		2.81718		2.53763		2.29461		0.568464		0.521448
	2.96951		3.01081		3.1288		2.7494		2.39841		0.54448		0.536609
	2.49588		2.59015		2.62727		2.49281		2.18093		0.723199		0.806192
	2.25531		2.30674		2.38535		2.06501		2.0633		0.481921		0.550381
	3.60604		3.78565		3.86531		3.80722		2.56317		0.84579		0.95787
	2.13282		2.14751		2.21297		2.10376		1.95172		0.750794		0.646223
	2.96046		2.99096		3.11857		2.97875		2.29115		0.604849		0.710656
	2.22898		2.29359		2.34037		2.01753		2.01705		0.557961		0.459923
	2.9876		3.11205		3.213		2.92712		2.37436		0.612686		0.643343
	2.73834		2.78786		2.9141		2.8863		2.22925		0.615033		0.490178
	2.46158		2.54574		2.60205		2.31065		2.05913		0.621406		0.531515
	3.07069		3.20247		3.27806		3.13503		2.30382		0.650749		0.71384
	2.13383		2.2103		2.24353		2.11328		1.76563		0.662888		0.577756
	2.59694		2.70079		2.72308		2.64314		2.12635		0.708847		0.767066
	2.41542		2.40681		2.43386		2.3163		2.12		0.608098		0.533587
	2.84739		2.8695		2.90207		2.82655		2.36542		0.705975		0.610402
	2.19151		2.24275		2.30886		2.1643		1.99499		0.733386		0.589634
	2.3771		2.40424		2.42413		2.30046		2.01976		0.675917		0.679033
	2.2955		2.28678		2.34537		2.22022		2.00086		0.635461		0.496017
	3.37661		3.42136		3.50534		3.36604		2.40643		0.667148		0.835264
	2.24453		2.28174		2.35948		2.13594		2.01758		0.602002		0.523224
	2.58801		2.61347		2.72725		2.66569		2.21789		0.600064		0.524472
	2.20452		2.24366		2.32217		2.15114		2.04103		0.746321		0.632096
	2.76302		2.78844		2.89484		2.99287		2.23249		0.54883		0.46483
	2.44767		2.43096		2.48216		2.28951		2.09413		0.682834		0.561921
	2.90247		2.94733		3.01196		2.88176		2.32323		0.741993		0.799044
	2.37048		2.38927		2.41013		2.51886		2.14985		0.573925		0.481588
	2.10503		2.10768		2.25014		2.25833		1.9962		0.629821		0.422864
	2.28661		2.37564		2.42625		2.27404		2.08356		0.606543		0.601264
	2.96332		3.10096		3.14736		2.94482		2.2341		0.840028		0.807722
	2.40152		2.49047		2.56945		2.41694		2.05934		0.751066		0.729238
	2.8193		2.84535		2.88613		2.83733		2.34568		0.689007		0.609464
	2.78056		2.80705		2.86236		2.71051		2.38659		0.636723		0.550423
	3.3833		3.39446		3.46098		3.32997		2.54752		0.674301		0.618468
	3.27902		3.27412		3.36195		3.32422		2.50731		0.773505		0.725107
	2.99317		3.02096		3.12034		2.95608		2.36546		0.621995		0.660157
	3.54467		3.54097		3.63502		3.54683		2.55751		0.628996		0.646256
	3.54147		3.60724		3.63487		3.54636		2.68924		0.592741		0.631921
	2.30735		2.30852		2.5016		2.29001		2.08278		0.536817		0.48822
	2.78494		2.81753		2.85929		2.74008		2.31238		0.643355		0.626168
	2.91347		2.93685		2.9474		3.12325		2.31175		0.629369		0.524564
	2.07924		2.10492		2.14092		1.90868		1.99		0.621275		0.508846
	2.73566		2.74044		2.74643		2.52942		2.22947		0.67469		0.540515
	2.85302		2.89972		3.00004		2.63221		2.23586		0.545055		0.572404
	3.25419		3.38238		3.45417		2.9974		2.31537		0.787688		0.700146
	2.63961		2.65132		2.70451		2.65537		2.17974		0.766497		0.718702
	3.03392		3.04947		3.16239		2.98091		2.40616		0.712884		0.696728
	2.29816		2.32062		2.36589		2.25617		2.072		0.668175		0.701706
	2.77728		2.82463		2.86703		2.57677		2.24409		0.62138		0.565978
	2.72937		2.73972		2.89035		2.94704		2.28531		0.573133		0.489306
	2.07293		2.07854		2.20519		2.22265		1.99493		0.637964		0.43175
	2.61194		2.74432		2.78122		2.56906		2.07972		0.777701		0.684693
	2.23208		2.23634		2.30674		2.25077		2.13655		0.541526		0.478462
	2.67001		2.78547		2.8421		2.65872		2.10336		0.694084		0.738438
	2.78728		2.80523		2.83762		2.77767		2.3425		0.546147		0.545045
	2.24838		2.27498		2.33586		2.05203		2.10267		0.687735		0.526425
	3.38203		3.51524		3.60239		3.40596		2.53684		0.634865		0.723913
	4.31575		4.58168		4.70449		4.4168		2.49615		0.616991		0.511826
	2.05368		2.03337		2.09871		1.99137		1.92034		0.691788		0.610131
	3.30442		3.41767		3.50598		3.24733		2.45813		0.709023		0.659259
	2.77291		2.84795		2.87445		2.53665		2.26076		0.683976		0.59366
	2.73937		2.80684		2.8771		2.63354		2.34557		0.655234		0.60282
	3.09759		3.1536		3.21628		3.02596		2.42631		0.581913		0.679053
	2.45683		2.46551		2.52147		2.37922		2.16895		0.618404		0.608167
	2.2426		2.2605		2.44748		2.21889		2.0856		0.5965		0.45816
	2.43428		2.51225		2.61147		2.32214		2.15793		0.539935		0.574563

## Sheet: Panel e (90per)
MAGIC		SAVER		SAVER-X		scImpute		kNN-smoothing		TIGERS-CP		TIGERS-TT
Lineage	Cell line	Lineage	Cell line	Lineage	Cell line	Lineage	Cell line	Lineage	Cell line	Lineage	Cell line	Lineage	Cell line
4.8838	4.34269	4.84773	4.32126	5.04248	4.44508	2.45618	2.42172	1.1089	1.0734	0.556313	0.703129	0.487335	0.854741
5.26689	6.91071	5.23693	7.17017	5.43427	7.43259	2.71858	3.72691	1.13318	1.1861	0.582333	0.955507	0.561689	1.11303
4.89495	5.84611	4.8509	5.86415	5.05207	6.03308	2.55109	3.0601	1.10182	1.14324	0.487323	0.934785	0.487885	0.972484
4.73227	5.46955	4.65703	5.44862	4.86757	5.60265	2.50558	3.02678	1.09175	1.14171	0.575395	0.955957	0.497681	0.939091
4.66492	5.66678	4.61694	5.6659	4.82659	5.79386	2.50773	3.14339	1.0926	1.1538	0.547239	0.756631	0.485567	1.01559
5.56699	5.01008	5.5318	4.98803	5.75961	5.17255	2.76512	2.71576	1.14411	1.11552	0.577811	0.823214	0.597748	1.07783
5.14397	4.20037	5.09052	4.14698	5.36002	4.23187	2.64055	2.3953	1.11297	1.07061	0.628621	0.741763	0.578295	0.882977
5.16281	4.57555	5.1114	4.55709	5.19703	4.85326	2.71806	2.57242	1.1235	1.07637	0.647658	0.985176	0.891513	0.843972
4.58156	4.94372	4.53376	4.9026	4.70107	5.02619	2.53978	2.70719	1.09537	1.1076	0.602719	1.00528	0.541219	0.906382
4.50379	3.76004	4.4483	3.77094	4.56218	3.8299	2.50084	2.14836	1.08222	1.03713	0.76944	0.97538	0.76112	0.763451
4.78414	4.03959	4.76528	4.01998	4.85322	4.1207	2.68906	2.24039	1.10633	1.06016	0.67489	1.00333	0.856445	0.846339
6.8856	5.11973	7.0049	5.11084	7.1918	5.22841	3.34948	2.77125	1.15374	1.11587	0.878328	0.940095	1.03528	0.809371
4.85534	4.22054	4.88108	4.19517	5.0197	4.31607	2.57613	2.35349	1.09258	1.0644	0.812864	0.919613	0.929481	0.813085
5.28809	4.80293	5.28258	4.80563	5.40109	4.95071	2.88822	2.67964	1.13266	1.10907	0.997194	0.959194	0.816446	0.881506
5.2007	4.3119	5.1595	4.29922	5.27368	4.42056	2.80976	2.46158	1.13627	1.08213	0.713233	0.839587	0.937667	0.922747
4.49814	5.18556	4.46447	5.28176	4.55549	5.35646	2.51313	2.94296	1.08799	1.11568	0.70653	0.992768	0.657819	0.811288
	4.36735		4.33775		4.50843		2.44187		1.07633		0.726759		0.916781
	4.6816		4.74107		4.93558		2.66663		1.10424		1.02359		0.856005
	4.98868		4.99527		5.14102		2.76512		1.11219		0.925186		0.999707
	6.12471		6.25491		6.56861		3.40452		1.18204		1.02537		0.910807
	5.78993		5.82322		6.03743		3.09884		1.15579		0.852568		0.967576
	7.2687		7.52345		7.81677		3.86861		1.18731		0.803733		1.0258
	4.92912		4.88192		5.00047		2.72223		1.11478		0.763028		0.953713
	4.62897		4.6539		4.74649		2.61767		1.10643		0.85234		0.83279
	5.08272		5.06165		5.15528		2.80523		1.11931		0.931039		0.812505
	5.54506		5.57561		5.71621		3.03839		1.14712		0.813825		0.939892
	4.53716		4.62487		5.02408		2.67268		1.08732		1.05071		0.725904
	4.38628		4.36342		4.51461		2.45342		1.08055		0.905135		0.890682
	6.08865		6.33218		6.93596		3.4561		1.15259		1.03593		0.790891
	4.04003		4.06037		4.24872		2.32813		1.05453		1.04608		0.759569
	5.37883		5.44311		5.77064		2.97332		1.12848		1.02866		0.818703
	4.3403		4.321		4.42121		2.40405		1.07853		0.932457		0.746279
	5.55305		5.69781		5.93496		3.09804		1.14271		0.9471		0.818158
	5.16007		5.14185		5.24232		2.7551		1.11196		0.940682		0.816358
	4.71102		4.71455		4.86635		2.54784		1.09462		0.812612		0.818151
	5.56082		5.73264		5.82116		3.02983		1.12983		0.963433		0.791853
	3.88879		3.94141		4.13764		2.14831		1.03529		0.899705		0.660934
	4.68132		4.81153		4.86048		2.7444		1.09669		1.08729		0.703673
	4.53646		4.52607		4.64055		2.51236		1.08592		0.817321		0.86659
	5.26497		5.27737		5.48235		2.88406		1.12483		0.996686		0.994999
	4.22394		4.22111		4.38161		2.36872		1.06288		0.941183		0.806009
	4.38334		4.42724		4.65654		2.43702		1.0656		1.02071		0.788624
	4.30911		4.26156		4.38167		2.31331		1.05663		1.04952		0.819675
	5.9242		6.01504		6.31219		3.17106		1.13672		0.960515		0.856623
	4.32391		4.29029		4.3236		2.38821		1.07053		0.881703		0.827218
	4.88221		4.85177		4.9811		2.67587		1.10514		0.821863		0.882853
	4.24842		4.26737		4.45857		2.43135		1.07165		0.996443		0.90384
	5.15741		5.11548		5.207		2.7391		1.11164		0.744577		0.80467
	4.5799		4.53213		4.68333		2.49632		1.0868		0.761502		0.906815
	5.21808		5.275		5.74764		2.9802		1.12048		1.02133		0.790763
	4.58454		4.54378		4.64325		2.57655		1.09497		0.811252		0.798456
	4.06925		4.04032		4.10519		2.31101		1.0567		0.658471		0.658366
	4.45996		4.46743		4.7321		2.58581		1.09078		1.04355		0.763945
	5.23802		5.33372		5.81509		2.91405		1.11904		1.06054		0.725885
	4.55556		4.62111		4.86819		2.5821		1.07485		1.06497		0.748896
	5.30796		5.27203		5.45289		2.90518		1.1285		0.974204		0.981809
	5.27538		5.26673		5.38923		2.95248		1.13784		0.82675		0.932732
	6.15237		6.1729		6.34657		3.31721		1.16616		0.999554		1.07574
	5.78942		5.88492		6.30684		3.25355		1.16706		1.0406		0.830144
	5.54626		5.51335		5.70291		2.9827		1.13981		0.980078		1.03524
	6.35508		6.36921		6.54624		3.26617		1.1717		0.982017		1.00931
	6.54387		6.59663		6.80533		3.62341		1.19736		0.825032		1.01259
	4.39522		4.36638		4.45829		2.46607		1.08288		0.8688		0.850704
	5.16517		5.20837		5.46459		2.85866		1.12509		1.00124		0.956849
	5.40156		5.38636		5.51371		2.92593		1.12963		0.810318		0.957824
	4.07213		4.01889		4.14436		2.27209		1.06198		0.627929		0.867785
	5.10452		5.03899		5.16638		2.75045		1.10742		0.965155		0.837341
	5.2715		5.30227		5.43632		2.84551		1.11943		1.01236		0.940147
	6.00625		6.03857		6.2925		3.11913		1.12649		1.0133		0.940262
	4.70912		4.77621		5.17233		2.71315		1.09599		0.971633		0.835509
	5.59463		5.57834		5.80719		3.04739		1.14725		1.10047		0.972663
	4.35669		4.33125		4.56322		2.42916		1.07053		0.963206		0.856301
	5.25661		5.17029		5.34696		2.79351		1.12376		0.935537		0.902723
	5.11636		5.08705		5.17462		2.82038		1.12577		0.725816		0.78579
	4.016		3.98379		4.06744		2.29069		1.05389		0.733302		0.612127
	4.83084		4.88616		4.93673		2.62859		1.10015		1.06833		0.782706
	4.3485		4.29942		4.41099		2.44648		1.07613		0.852932		0.847202
	4.8616		4.93792		5.22553		2.70897		1.09764		0.97126		0.784886
	5.24422		5.22857		5.37528		2.87813		1.1271		0.780094		1.00624
	4.38021		4.36725		4.45956		2.47993		1.08443		0.784031		0.887555
	6.30378		6.41554		6.65725		3.42037		1.17576		0.939917		1.01154
	7.41844		7.8324		8.22222		3.52372		1.11455		0.780788		0.794292
	3.87009		3.84826		3.97543		2.17835		1.0249		0.987574		0.770302
	6.04309		6.17207		6.43296		3.2375		1.14799		1.02825		0.923031
	5.25158		5.26406		5.42159		2.84562		1.12657		0.837597		0.944892
	5.25356		5.27757		5.44657		2.90555		1.13751		0.990328		0.966646
	5.82351		5.77542		5.96394		3.06509		1.1594		0.84587		1.05383
	4.65906		4.65278		4.81985		2.60263		1.10121		0.849803		0.991092
	4.30989		4.27737		4.38568		2.40348		1.06688		0.65067		0.758149
	4.71902		4.76108		4.8818		2.63389		1.10691		1.04676		0.821562
