# Supplementary material for: Pathway trajectory analysis with tensor imputation reveals drug-induced single-cell transcriptomic landscape
Source: Nat Comput Sci. 2022 Nov 24;2(11):758–70. doi: 10.1038/s43588-022-00352-8 (PMC10768635; doi:10.1038/s43588-022-00352-8)
Supplement: Supplementary file 8 — Numerical source data. [file 43588_2022_352_MOESM8_ESM.xlsx]

## Sheet: a) observed
Drug					Cell type
GABA	FoxO	Artemether	DMSO		Acinar_like	SI_mouse	Endothelial1	7	11	Delta	SI_human	Gamma	Endothelial2	Acinar	Endocrine	Ductal	Alpha	Beta
2.46739	11.6706	4.69646	9.81218		1.81047	2.81251	1.51582	6.16362	6.76417	0	4.70256	3.801	1.75255	6.17575	12.1956	3.51072	4.69646	9.19575
4.48536	0	3.9945	9.2867		0	5.5795	2.9917	3.27012	6.6215	3.47563	2.38918	4.65978	4.9915	3.3324	7.05914	4.75785	3.9945	10.3821
1.05724	11.5702	3.51072	3.81136		0.283555	4.09937	4.60735	3.27786	7.20912	3.6273	5.95909	0.762105	2.28753	5.14087	4.04889	2.72403	1.07324	10.2376
0	1.69772	1.07324	0		0	8.28097	2.89785	6.44239	5.92147	0	2.26973	2.4461	2.64237	4.44373	1.20989	3.795	3.1387	11.0915
7.88981	4.69337	4.75785	10.2873		0	7.30052	3.52837	6.31941	6.76417	0	2.28649	2.82829	4.83586	3.49065	12.132	4.55073	4.16415	12.2396
2.67908	3.09811	2.72403	0		0	4.17176	2.07982	4.1521	1.61691	0.863962	3.9371	4.35555	5.58358	2.43075	4.20374	3.75879	3.76449	11.2506
4.51189	9.81151	9.19575	4.91096		1.44121	4.66778	11.9826	4.51189	2.99337	0	2.42837	3.87129	2.05446	3.99892	4.55026	5.44429	0	11.096
4.50732	3.49658	10.3821	4.61867		0	3.95777	2.69676	0	3.53403	3.66974	5.57529	1.83504	0.707748	5.49423	10.7304	4.6065	2.22261	10.4346
2.74098	2.60124	12.1956	5.99748		1.81047	3.07178	4.56383	6.31941	5.58518	2.60292	5.86192	4.85031	4.02155	5.02328	11.1017	1.35231	3.44431	10.957
5.68598	9.63619	10.2376	10.9835		1.05724	4.7971	2.9917	6.60225	5.84287	0.081257	3.22101	4.35555	7.03071	3.99953	9.97896	3.46603	0.38552	10.9821
9.32788	1.32995	11.0915	3.85071		2.94149	4.09937	2.33809	0.838355	9.0335	1.67745	0.662923	3.27768	1.47007	0.368101	10.9255	2.74298	0	10.7312
0.129426	0	1.51582	1.92403		1.81047	2.32026	2.37867	6.175	9.52477	1.42398	3.06246	4.72091	1.70416	5.10819	9.56351	3.16614	0	10.2822
10.8379	4.79824	1.75255	11.6715		0	7.62808	5.14621	4.1521	3.89709	4.87794	6.44539	0.762105	2.54929	1.58457	8.07835	5.86541	2.49047	9.78143
7.87105	0	2.9917	3.06246		1.44121	6.339	2.53531	6.40406	5.58518	2.64792	3.1921	3.56683	1.17101	3.33212	0	5.23996	4.06884	10.5442
11.4	9.91192	4.70256	2.45674		1.44121	3.09869	1.91304	6.31941	5.44446	0.863962	5.58674	2.4461	5.24733	5.17277	10.2975	5.46064	3.44431	11.9744
10.76	0	12.2396	9.48434		1.81047	8.39699	2.9917	3.27786	3.51661	0	4.03073	3.80485	5.97951	5.35185	7.58687	9.49441	4.48531	11.5472
3.87633	0	6.17575	8.35756		0	5.5795	2.9917	0	3.41145	0	11.4436	3.801	5.82638	5.57564	11.9321	5.37268	4.05657	10.7611
5.07867	7.47032	4.9915	1.76287		1.81047	5.34967	2.90898	10.6565	9.50403	0.066921	5.65029	5.26357	4.9915	5.2731	4.00992	5.10997	2.42681	10.1289
10.2303	9.51503	3.3324	11.5656		5.35967	3.37822	2.24079	2.32242	2.25819	3.66435	2.16998	4.52693	6.92298	4.36027	8.89573	2.82322	4.19945	11.0146
5.66248	0	2.81251	1.53347		0	3.0582	2.9917	0	11.0528	0	6.70537	3.54359	5.56268	4.5038	0	3.89539	2.93059	12.1046
3.07748	0	2.28753	10.5565		1.81047	1.12365	2.90898	1.37469	4.35818	0	3.41071	3.54359	4.1068	5.02328	10.6226	5.43298	3.16998	8.50126
4.55293	1.57487	3.795	0		1.05724	5.16887	3.40854	4.51189	5.85145	3.63568	3.04419	4.95901	3.2979	5.73356	4.15183	5.86307	0	10.1173
10.5024	9.77039	5.14087	3.03339		5.10724	2.06653	1.91304	4.51189	1.4193	0	3.20908	0	6.73569	5.76704	0	5.90844	3.74789	10.5772
5.70081	9.84153	11.2506	0		1.05724	4.17176	4.56383	4.51189	3.12245	1.42398	2.47205	3.10927	2.7869	4.397	9.29565	4.75272	0	12.3048
3.73988	2.49957	11.096	0.759689		1.81047	3.09524	4.5493	6.60225	2.35905	2.64792	3.22572	1.95298	5.58955	4.7516	10.8151	4.84331	4.12737	8.81944
10.1337	3.78726	10.4346	3.07828		1.05724	7.5235	2.9917	0	9.52477	4.68283	3.38916	3.54359	4.93876	4.28945	10.3646	5.87935	0	9.77707
9.97146	4.59379	4.55073	3.38607		1.81047	6.68242	2.33809	2.32242	2.37702	3.56841	3.12614	0	4.35015	1.51312	5.74904	2.40237	1.50185	12.8223
3.07537	9.32898	10.957	11.6655		1.81047	2.08226	0.252644	4.1521	9.52477	0	4.73246	3.34131	4.9187	2.82885	12.1297	9.25421	0	11.5137
3.2201	10.2264	3.801	10.6186		1.05724	4.09937	4.53746	4.1521	1.49863	1.67745	4.00305	4.35555	5.92807	3.62235	12.6091	5.17657	1.76559	9.61546
2.63157	9.36567	3.1387	10.9615		1.81047	2.99682	2.37867	4.1521	5.81272	0	6.2476	0	4.8904	4.69173	4.61272	2.73329	3.87633	10.2992
10.7443	11.2102	4.16415	9.03774		0	6.06144	3.52837	1.68094	5.92147	1.6883	4.45395	1.83504	6.39467	1.99412	2.25261	5.0541	2.33085	11.4605
3.72699	0	3.75879	1.42398		0	4.17071	3.52837	10.6565	10.6573	0	2.25598	0	1.28757	5.53836	9.91836	6.65147	4.34127	8.14561
5.3661	10.4255	4.65978	0		0	7.5235	3.40854	10.6565	5.58518	0	6.44816	4.43402	6.79923	5.53836	1.20192	5.43208	4.51721	9.28558
0.997801	7.93152	10.9821	5.97951		1.05724	7.30052	2.1267	10.6565	6.81659	5.34913	5.89493	0	7.0147	3.88186	6.50359	5.68658	1.90488	11.3784
11.3222	0	3.76449	11.8213		1.81047	4.65028	3.52837	1.71371	6.31955	4.09798	1.05348	4.85324	4.83586	4.36027	8.35044	0.670127	0	11.0625
5.52246	1.70877	4.44373	1.68262		0	4.6443	3.40854	3.37743	6.81659	0	1.71554	0	3.47842	2.80164	4.54737	5.53372	2.57158	10.9731
6.37962	2.93445	7.05914	12.6108		0	4.70254	3.52837	4.51189	4.95321	0	3.38916	4.40637	0.195343	3.62235	0	3.30766	5.7271	11.3601
5.57869	3.90986	6.16362	0		2.70269	4.13086	2.37867	0	6.70404	3.8137	2.79797	1.7741	1.96265	5.67133	9.66365	10.9868	3.65836	11.1234
5.91885	3.43834	0.762105	10.9406		1.81047	4.7971	1.19858	6.31941	2.69088	2.64792	2.661	2.91324	5.81831	2.68491	7.91069	5.65554	3.56401	10.2288
10.3295	0	0	12.1203		2.10008	7.30052	2.37867	4.51189	2.9966	0	3.06246	2.77338	7.89604	4.72995	2.634	3.32449	1.69278	10.9529
4.05601	0	2.22261	4.40514		0	0.745833	1.19858	4.1521	5.73534	0	6.15148	3.83733	3.7367	1.0207	10.4703	3.98878	4.06353	10.2605
3.59392	7.363	3.44431	0		2.38489	7.62808	3.40854	6.56091	6.44149	3.69999	7.08056	2.97326	8.9492	6.17575	4.41944	5.6516	3.45233	10.4389
4.54897	0	10.7312	0		0.831682	2.5333	4.53746	6.61139	5.58518	1.67745	5.64431	2.6719	4.83586	4.7516	11.9808	2.96756	3.60744	9.80949
3.53602	1.69772	3.49065	10.528		1.81047	4.09937	3.52837	0	6.73997	0	5.97055	4.8846	3.91675	6.56033	3.80147	1.76778	1.77806	10.3449
2.49433	8.83852	0.38552	11.14		2.10008	5.5795	2.9917	4.51189	5.58518	1.67745	3.38916	2.59953	1.10222	2.30715	0	6.60772	0	10.6363
11.5612	10.8561	10.2822	4.56383		0.831682	4.43886	3.41514	0	2.54988	2.9524	4.77677	1.66532	2.48646	2.34592	10.3573	3.75146	3.60758	10.5955
3.9306	10.176	9.78143	0.439064		1.81047	4.17176	0.481981	0	8.86485	0	2.21064	1.83504	5.40694	4.57237	5.22375	2.56156	4.95801	10.3546
9.82298	3.27956	5.44429	10.398		2.10008	5.5795	1.19858	0	8.93589	2.64792	6.15148	3.30244	5.0261	5.53739	11.0379	4.18073	0	9.21324
5.39161	7.64739	0	3.41071		1.52671	4.09937	1.19858	0	9.52477	3.99331	7.7366	1.7741	4.42976	3.5879	8.2816	3.26238	0	10.8454
10.1341	0	4.6065	8.24667		2.10008	4.17176	4.53746	0	8.96967	1.67745	4.46676	4.43402	4.58768	5.796	11.7238	2.43447	0	10.5925
1.84453	8.22797	0	10.5367		0.831682	2.83742	0.251566	0	5.58518	0	3.15966	3.54359	3.21631	3.58257	0	4.65813	3.78894	10.3103
5.05388	0	10.5442	10.382		0.831682	2.71401	11.9826	0	0.674574	0	5.68526	1.7741	8.09192	3.98281	1.20989	6.12124	2.98838	11.5261
4.03245	9.76025	6.76417	3.99288		2.10008	3.431	0.194405	10.66	5.73534	1.99055	4.45395	0	5.75438	4.7516	8.1613	5.10868	0	9.63412
0	9.46432	2.49047	2.73841		1.52671	5.37446	1.19553	0	5.82117	0	1.71554	4.05231	6.00187	4.81908	2.25261	2.49762	0.516297	10.8534
12.0342	0	1.35231	2.73122		0.831682	3.00573	2.37867	2.44376	5.81272	3.47563	6.81281	4.34512	7.84696	1.33515	0	4.96813	0	9.82539
2.25281	4.29677	11.9744	2.77483		1.52671	4.25141	2.37867	0	6.76417	4.09798	3.38916	0.759689	6.79266	5.25007	7.24324	3.52408	1.82151	9.65584
5.53491	0	4.06884	0.907461		0.831682	4.34513	4.56383	0	4.77405	0	2.84655	0	5.24733	3.14028	1.20989	3.08647	0	12.5888
6.59006	0	3.44431	11.0745		1.52671	5.45286	1.19858	0	0.128748	0	0.0816237	3.48178	4.02741	1.19562	10.5548	4.60582	4.10826	10.4848
4.09798	10.3622	11.5472	0		0.831682	4.4511	1.19858	0	4.67109	1.57582	4.00305	3.28946	4.40232	8.93431	12.4009	4.99437	4.07371	11.1914
11.4732	0.831682	10.7611	11.4182		1.52671	7.39692	11.9826	9.22187	5.58518	4.87794	2.74098	0	5.97765	3.78026	4.18033	6.29957	3.81156	9.7628
0	10.1961	2.43075	0		0.831682	4.44413	0	0	4.56561	2.88385	4.14297	4.30565	4.9915	1.33515	4.62706	2.57788	0	10.2406
11.7854	10.5355	4.48531	0		2.10008	7.83535	3.52837	2.44376	5.58518	0	2.53645	5.08979	5.75438	2.84621	9.26314	4.80708	3.16455	10.2898
4.24555	10.1101	4.05657	6.31941		2.10008	4.09937	0.92484	0	3.98903	3.8137	4.91096	5.28578	4.9187	4.68165	4.52542	5.9869	0	10.2209
4.83182	9.07261	2.42681	1.25433		1.81047	4.09937	0	10.2886	5.10792	2.9524	3.06246	4.0099	1.66434	2.80164	10.9933	5.53372	2.87042	9.4946
10.5118	2.49957	4.19945	2.70433		1.05724	4.17176	1.85723	0	4.69205	1.67745	3.41071	5.08979	1.39657	6.17575	9.58041	0.085832	1.3214	11.7359
6.45845	9.74507	10.1289	3.11615		1.05724	4.09937	0	0	9.52477	0	4.00305	3.87129	5.32965	1.76292	9.70964	4.23204	3.56401	10.4201
5.66942	9.89917	11.0146	10.8291		0	3.62876	0.92484	0	6.81952	1.67745	4.66079	4.90996	5.32965	4.88027	11.1667	3.80279	2.02964	10.5015
5.70077	1.99055	3.99892	0		1.05724	7.30052	4.60735	0	2.73841	0.863962	0.504591	3.87129	5.95102	4.44373	7.60922	2.02638	0	9.65644
4.87649	0	12.1046	5.5356		1.81047	5.06141	5.14621	9.07439	6.9538	0.863962	3.74779	2.80582	6.79923	4.77867	6.65782	2.97202	4.86989	9.89677
9.93396	10.1506	2.93059	4.00305		5.32118	3.9847	3.02092	0	6.81952	2.68864	5.57529	1.95298	3.33636	1.98278	12.3068	3.63516	3.44431	10.625
10.5698	9.04884	3.16998	9.09395		1.81047	8.28097	4.10415	4.1521	5.4824	0	6.86191	5.26967	4.70771	4.74664	8.73172	4.07023	4.05657	10.7603
1.65547	9.25046	0	9.44695		0	4.88648	0.92484	0	1.05247	3.6273	4.01599	3.29147	3.61843	5.69365	9.05964	6.03368	2.86352	12.3383
4.28945	10.026	4.04889	4.7516		1.07144	4.09937	0	10.66	4.80514	1.42398	3.38916	3.37727	5.2094	2.5548	12.4269	4.60697	3.60758	10.7346
10.3088	10.5701	3.74789	10.8673		1.05724	8.176	2.35827	0	2.3986	0	4.5765	3.54359	5.17715	4.84318	7.18316	2.05901	4.61724	10.9281
2.25599	4.00305	3.46603	1.67925		1.44121	4.7971	0.92484	0	8.15079	2.65891	3.06246	3.58349	5.58358	5.95032	4.32764	5.03604	3.67429	9.77
5.70924	7.69708	5.49423	12.2308		0.0318546	2.71699	0.92484	0	5.73065	0	5.93765	4.43402	2.8009	5.17277	1.07607	4.15206	3.76449	11.1588
3.89	8.00314	2.4461	1.75861		1.81047	3.84787	10.1163	0	6.37944	4.19468	6.87787	3.83733	5.94852	4.22807	11.1605	4.70698	3.17563	12.5777
2.78375	7.21426	8.50126	9.65857		0.831682	4.55129	5.14621	0	0.192296	3.38941	2.8634	4.97502	5.25531	2.10185	0	1.80464	2.86352	10.8509
9.19973	11.8423	2.74298	4.37056		5.32118	5.33875	4.60735	0	2.3986	2.9524	2.02653	4.34512	2.72359	5.92879	11.8734	4.24174	2.64301	10.9181
10.8889	0	10.1173	9.69523		5.32118	4.17176	5.15179	2.44376	2.73841	4.68283	1.71554	2.80582	7.03007	4.84318	7.92312	3.72845	0.349028	9.5354
3.56401	9.33947	3.27012	0		1.44121	6.767	11.9826	2.44376	6.81952	1.67437	1.88266	1.847	3.33636	5.25007	9.41527	5.15629	0	10.2305
0.0126762	9.3913	1.20989	4.15768		0	3.79308	2.48155	0	5.97848	0	3.06246	2.91324	9.06965	3.55481	10.2389	5.46477	4.61724	10.8833
6.09521	8.40941	10.5772	1.75861		1.44121	7.5235	3.52837	0	0.883725	0	3.58678	4.05231	10.3012	3.63351	3.35367	0.823716	2.02908	10.56
4.37642	7.83395	0	2.85165		0	2.49433	2.35827	3.27786	2.3986	3.56841	4.00305	3.54359	6.79923	5.34699	10.3077	2.37339	3.56285	10.9097
0	9.00176	12.3048	3.56486		2.30305	5.5795	4.60735	0	4.80514	4.87794	3.22572	3.83733	3.32703	11.8172	11.616	5.9272	0	10.8928
10.7723	5.55812	4.12737	2.85149		0.831682	2.734	0.92484	0	5.9509	0.901115	4.14744	3.90986	8.0891	4.19287	8.73863	3.72845	2.02231	10.5574
11.2482	0	8.81944	10.7291		1.81047	2.99682	4.20874	1.30347	6.7691	2.64792	2.40924	1.74838	5.82638	0.573819	11.3949	4.28596	0.349028	11.1863
4.72995	8.80791	9.77707	7.57039		1.05724	0.219449	5.3268	8.81482	2.3986	0	5.77667	1.7741	3.09116	5.53739	7.90505	4.6641	1.48192	12.3228
4.85271	4.34928	6.6215	2.56675		0	7.81775	2.35827	2.44376	5.27083	3.99331	6.13618	4.05231	5.11464	2.83004	10.0918	1.06405	2.4382	10.669
4.51451	9.82433	7.20912	0.614052		0	7.30052	11.9826	0	6.20189	4.87794	5.95909	0.122199	6.79923	4.397	11.0431	4.79213	2.94027	10.7948
1.21564	9.08802	3.16614	9.25027		5.32118	3.86378	1.85723	0	4.80514	0.986648	4.4954	2.84811	3.54381	3.11962	10.7871	0.571304	4.20109	10.6573
2.44705	0	12.8223	4.829		1.81047	6.14093	2.72517	10.66	5.60653	2.64792	2.85712	0	5.5554	3.92591	10.4402	4.85871	0	10.0355
10.8143	7.43973	0	3.50957		2.94149	5.5795	5.3268	2.44376	3.07936	0.901115	5.95909	1.847	6.79923	2.29374	0	5.9272	2.22261	10.5186
10.5776	10.6901	1.50185	9.66301		0	4.7971	7.82247	9.9821	9.61775	3.99331	1.57141	5.28578	5.67262	3.62235	0	5.33762	2.25089	10.4477
10.1677	0	2.82829	1.50185		1.05724	8.28097	5.3268	0	3.0594	0.863962	3.76377	0.762105	9.06965	5.68144	8.71815	3.88995	0	11.0559
10.8113	3.34031	0	2.65891		2.10008	5.5795	1.85723	0	2.73841	4.68283	5.64431	4.0432	8.75694	4.7469	10.3823	6.48992	0	9.69483
10.8044	10.5897	1.76559	2.93158		1.05724	4.85494	2.35827	2.44376	8.15079	2.88385	4.80067	3.54359	5.95974	4.12789	9.22472	3.82383	1.86719	9.2741
9.84278	5.54086	11.5137	1.75758		1.05724	2.99682	2.51719	10.66	4.80514	2.60292	6.05958	3.28946	4.9187	5.70081	12.2573	3.51072	2.42643	10.7986
3.66062	0	12.132	5.086		1.81047	8.28097	2.35827	2.44376	2.25443	0.901115	4.90946	0	5.81804	0.691639	5.01581	4.91497	0	10.2498
1.06487	1.96051	9.61546	10.8256		5.32118	5.03502	4.60735	0	8.98705	0	3.22101	5.23052	4.9187	3.16973	0	6.50716	4.35255	10.6079
2.44757	3.61222	3.87633	9.85533			3.5722	2.35827	1.9048	2.73841	4.68283	4.08466	0	5.5554	5.26532	3.2201	5.82034	1.20343	9.74792
4.68111	1.81047	5.86541	6.03675			4.09937	3.5481	9.13824	4.80514	1.57582	5.64431	3.54359	3.09688	4.38624	5.22691	4.80026	4.27948	9.95512
0	5.93297	10.2992	10.4419			4.7971	11.9826	9.92743	4.7032	0.986648	2.19805	2.21187	3.06169	5.22686	0	4.73035	0.860138	8.96451
8.84396	9.73909	5.92147	3.27786			4.04124	4.60735	0	2.3986	0.860564	5.42496	5.73535	5.56387	5.70077	9.5755	5.45525	2.33085	9.91833
8.6655	10.9605	5.23996	3.52161			4.09937	2.49247	0	5.89654	3.99331	5.81831	4.72091	5.35964	11.5799	5.61352	4.79306	0	10.0754
4.61724	9.11249	2.33085	9.29874			3.43078	5.02507	0	2.6408	2.64792	3.11251	5.08979	6.39467	3.57752	3.74777	4.09734	1.76287	10.6549
4.84331	9.0964	11.4605	5.1614			5.26106	1.85723	0	2.3986	2.9524	3.71067	0	2.99794	3.99892	8.98711	0.520247	0	9.265
4.50687	9.99754	2.38918	10.6529				5.14621	6.16362	5.77052	4.36524	1.75329	3.54359	5.278	0.666279	12.3438	5.81302	3.85071	10.3698
2.4612	3.52837	4.34127	0				2.35827	10.66	3.49658	0	2.64766	2.70298	4.9187	4.19287	8.61993	1.46668	2.73122	9.3919
11.3514	10.3245	5.46064	10.7927				0	0	4.52758	4.09798	10.9591	4.48579	5.7302	7.70421	8.40172	5.1909	3.56889	11.1559
4.397	2.8049	8.14561	10.3581				5.3268	9.00412	2.3986	0.901115	1.08693	0	7.98216	6.57796	6.11767	5.83103	1.06487	10.4428
11.2562	2.8049	4.51721	3.87363				1.32448	0	2.35509	1.6883	4.90946	2.91324	4.5097	4.78339	4.41944	3.76051	2.59487	10.5687
11.6342	10.5415	9.49441	10.8336				4.60735	0	0.631255	0.901115	6.5185	3.83733	9.41839	4.7516	8.67937	4.91916	3.65836	11.4652
1.25625	11.1109	5.02328	0				11.4043	0	3.49658	2.64792	4.80067	0	6.2483	4.63752	10.0375	6.27358	2.63674	10.8175
10.0473	9.51086	9.28558	10.7534				1.63299	10.6698	3.20164	2.9524	2.661	3.25823	2.18108	0.700022	12.4874	3.51072	3.39339	11.1426
6.00778	10.1981	5.37268	10.3113				0.584827	0	4.66734	1.67745	3.72993	4.49846	6.07031	2.89817	9.98515	4.65813	1.65547	11.9585
7.92	0	1.90488	2.33085				5.14621	0	5.60653	0	2.17	5.0472	12.721	0.119268	11.1398	5.39728	2.02908	10.3398
11.4231	4.52758	11.3784	0				5.14621	0	3.90745	0	5.95909	0	3.57451	2.19791	10.6045	5.2175	2.56489	11.3381
0.622102	9.28652	4.20374	10.8568				2.35827	2.44376	4.78358	3.6273	5.87309	0	1.74206	5.72577	12.6262	3.22548	4.74946	11.5787
4.68283	9.7091	0	6.16664				4.60735	11.0074	6.58691	3.56841	2.04882	0	5.35964	5.69821	9.23865	6.00829	2.56489	10.839
5.07002	8.55992	0	5.09594				0.92484	10.66	4.78358	2.9524	3.38916	3.38607	8.07973	5.20624	4.717	4.30202	5.06945	10.4642
3.36358	10.8369	11.0625	4.52693				5.09024	0	3.49658	0	0.913523	0	4.93876	4.8331	10.7792	5.58451	4.12525	10.4893
5.58451	3.3905	10.9731	2.58006				5.14621	0	2.06104	3.989	3.44776	0.759689	4.8904	11.8172	9.56256	0	3.16455	10.8276
11.9157	10.0763	3.99953	4.9988				4.87961	0	6.7691	3.47563	2.4856	3.38607	2.04896	5.63143	5.13387	6.50716	3.03404	10.0859
2.67908	9.86658	0.368101	10.6582				0.92484	6.16362	6.44035	3.15905	4.01219	0	5.24192	4.397	11.7992	5.5515	4.5222	11.1972
3.57872	0	2.64237	2.52227				3.52837	9.26521	3.49658	0.986648	4.91096	4.52693	6.9645	1.24576	10.7565	3.06882	3.18693	9.23268
10.7744	8.23631	5.10997	1.33718				1.85723	2.44376	0.287336	1.67745	2.90527	1.95298	0.382788	5.73356	10.9693	7.71283	1.03669	11.2051
5.68411	11.4267	11.3601	1.95298				5.06891	8.58703	0.284047	2.65891	6.87787	4.85324	6.45708	2.98607	0.917222	9.21839	2.22261	10.4539
2.47743	4.90274	4.35555	6.27121				0.92484	2.44376	6.6215	3.99331	3.38916	1.847	4.99621	3.72466	9.56016	2.54312	4.47143	10.2964
1.77933	0	4.55026	4.85324				1.85723	2.32242	4.52758	3.69999	5.89493	5.07078	5.11464	5.10819	3.27427	1.0602	3.39861	10.617
4.70256	2.10008	10.7304	5.67408				5.3268	0	4.78358	1.67745	3.41071	3.87129	9.16227	5.3123	4.01435	6.46048	3.04077	10.3796
4.48531	10.38	2.57158	10.5061				2.35827	10.1871	2.28792	4.09798	4.73157	0	7.15035	2.31837	10.1445	6.27837	1.88685	10.7215
0.407825	0	11.1017	10.9935				5.3268	0	2.87727	0.863962	3.45666	0	2.96687	5.73356	9.8651	5.96541	0	10.4615
4.36027	2.42418	5.10819	11.0231				3.59644	0	4.78358	4.19468	3.15237	4.41186	4.9187	4.17549	4.66776	5.17318	4.61283	11.9097
5.77423	0	2.82322	4.66079				3.52837	0	2.3986	2.67798	2.05162	5.35937	6.19195	3.99892	7.6203	3.91314	2.60232	11.1594
10.628	0	9.97896	10.4819				3.59644	0	4.78358	0	3.58445	0	1.4607	0	9.91836	1.11706	3.70287	11.1094
0.901115	5.25454	3.89539	3.72699				2.69676	8.93914	3.49658	4.68283	2.87324	2.84811	1.19392	4.51615	4.64329	0.40479	3.85262	10.2944
10.5175	8.29822	4.83586	2.48374				0.92484	0	2.3986	3.8137	5.93765	0.49617	5.32965	0.00160219	11.7762	4.49142	4.48531	10.7308
2.68895	1.17212	5.7271	4.9187				0.786123	0	3.49658	2.60292	1.79353	5.35937	5.97951	4.78339	3.7855	5.04244	3.56486	12.065
1.76778	3.32849	10.9255	5.35187				3.52837	9.23763	4.78358	2.65891	0.665077	2.15771	3.33636	5.92879	13.8431	4.90958	2.66909	11.2694
11.5502	3.63957	5.95909	6.07722				2.9917	0	4.66734	0	4.25401	3.09756	4.80136	5.06891	11.9279	2.87231	4.06353	10.7057
1.65416	1.55067	3.65836	0.990885				11.9826	0	0.287251	4.09798	2.43504	3.801	8.86501	1.28984	5.70078	2.00175	5.08802	11.1298
1.05724	1.51877	11.1234	10.8483				5.16788	0	3.49658	2.65891	3.06246	4.09807	5.24192	5.53836	6.59864	3.02802	4.32652	9.72642
3.56549	0.836402	9.56351	2.49762				11.9826	2.44376	4.52758	1.6883	3.06246	3.94873	2.46123	1.70518	4.08537	1.6174	0	8.1525
4.52865	3.08569	10.2288	10.4589				1.91304	0	6.20189	0	2.59067	3.37727	0.316491	4.53648	9.8046	4.92799	4.15977	10.4334
11.5754	10.0782	5.43298	5.00785				1.91304	2.44376	4.89077	2.65891	3.51232	5.08979	4.65056	4.7469	12.3097	2.65037	1.65547	9.96831
5.00785	0	5.86307	4.5695				2.9917	0	3.49658	1.67745	3.77382	5.26357	2.35454	5.14087	9.63128	2.66129	0	11.7774
1.03669	1.70877	3.47563	3.24815				11.9826	10.66	8.96967	0	2.67022	1.7741	3.52825	3.74649	11.7173	4.38098	0	10.2387
0.460196	3.95602	10.9529	10.0667				3.52837	6.16362	2.3986	0	6.94154	2.15771	3.50337	4.0725	8.72182	4.8536	4.27948	11.3303
5.06594	9.68205	8.07835	5.03781				4.56383	2.44376	4.78358	0	6.36137	0	0.272462	4.83182	4.42213	5.39554	0	10.6468
0	3.54586	3.56401	0				3.52837	0	2.44705	1.99055	2.661	5.26138	5.11464	3.99953	9.90197	3.51072	2.48374	10.5528
4.27203	0.85281	10.2605	2.75965				4.53746	0	4.52865	0	3.38916	0	5.81831	4.82915	8.01593	2.54312	3.18109	8.14005
2.18358	1.3214	5.90844	10.3546				4.53746	0	8.95161	0	5.89493	1.7741	9.06965	4.78339	11.2791	3.81454	0	8.84413
5.58885	10.9948	1.69278	0.504591				1.91304	10.66	3.42966	0	3.66906	2.4461	5.5554	3.62235	4.69337	8.55868	2.79688	10.6412
8.71227	0	4.75272	4.8271				11.9826	2.44376	3.55226	1.99055	2.04446	0	3.24091	3.11962	4.4393	0.947425	1.76287	10.3199
4.71764	10.1197	0	5.32071					9.40925	3.94205	2.60292	2.74593	4.95901	5.24192	3.44951	9.85895	1.53495	0	10.8518
2.6761	9.57823	10.4389	1.88685					10.7825	8.86748	0	2.64766	3.23723	3.81178	4.75486	8.60543	5.39161	3.8849	10.8455
4.35656	0	4.84331	11.4397					0	11.45	0	7.7366	4.47044	5.97951	2.18155	12.0654	5.43749	0	11.1192
3.23467	8.85208	9.80949	4.19468					9.98147	4.26598	0	1.289	4.79482	2.85149	3.99892	11.1203	5.9272	3.31942	11.1733
10.9722	1.4713	4.06353	0					0	5.96833	0	4.14297	1.67538	4.9187	5.63143	9.352	4.61258	2.86352	9.68817
4.79559	10.0239	3.45233	1.40109					4.51189	4.77405	0	4.91096	4.95879	5.81804	5.68144	3.88286	3.75616	4.41993	9.59244
0	0	10.2975	9.03636					6.48852	2.77198	0	3.42711	4.8846	5.02109	1.07691	8.8098	5.81302	4.46074	11.3703
0	10.572	7.58687	9.19265					5.66823	5.59671	1.99055	4.00305	4.30565	2.99986	0.475103	10.5753	5.58451	3.52161	11.2576
11.7145	10.3735	3.60744	0					6.16362	4.25872	0	5.25693	3.25823	3.69301	4.84586	11.9111	4.6065	3.52161	10.1232
3.99918	9.64904	11.9321	2.79573					2.08668	5.98215	0	2.87541	0.759689	7.20881	3.2754	11.1687	3.44272	1.48192	11.035
2.47318	0	5.87935	11.6051					2.37338	8.18773	4.27405	3.06246	2.59343	2.79201	4.83182	7.83361	5.27597	1.9088	10.5191
2.98838	9.7568	5.58358	10.5365					2.37993	3.72155	0	2.661	5.28578	4.80136	5.96066	9.90889	5.36892	3.76757	10.7371
5.35378	10.6298	2.40237	5.81804					10.66	8.40231	0	5.81316	0	2.32911	1.59976	9.00309	3.84918	4.50629	10.7238
1.32995	0	10.3449	0					4.1521	3.18166	0	6.41751	3.09756	5.85503	4.21632	9.69068	4.99635	0.635105	10.9162
8.93091	10.2982	10.6363	10.4395					6.16362	5.46826	4.27405	5.64431	3.09756	5.11464	3.62235	9.99438	4.86348	3.00551	11.4496
9.3718	8.73868	1.77806	5.02109					3.18266	3.31734	0	5.86192	0	5.7302	6.05669	11.0431	3.44595	4.12525	10.9271
10.6806	10.5075	3.27786	9.58271					0	2.34246	0	7.47181	4.01091	6.68413	1.64521	11.7719	6.46738	3.60609	12.1347
1.4864	0	2.26973	10.6565					2.92672	2.43711	2.60292	0.432961	3.1358	4.50083	5.63143	10.2467	4.06788	3.39339	10.6377
10.1798	9.82229	3.87129	10.2032					4.51189	4.0991	1.99055	4.00305	2.44086	5.99009	3.61222	8.25254	4.87027	0	9.75277
4.81809	11.237	5.5795	3.74779					3.16707	6.6215	1.99055	1.51877	5.36394	5.52509	5.6465	4.65222	5.46836	4.06884	10.8803
3.84719	9.71263	0	10.0065					4.1521	5.28262	0	6.0429	0	6.62966	5.84536	8.73994	4.24555	0	11.2135
8.61573	3.08569	3.60758	0.995011					2.83805	2.45025	1.99055	0.504591	1.7741	2.61552	5.92879	3.19358	4.37598	1.82151	9.14691
2.44788	9.46209	1.58457	10.0042					0.661618	5.82117	4.27405	6.0298	3.53051	4.9187	4.77867	10.9713	3.92899	4.19945	12.2326
5.17375	4.57271	10.5955	3.58973					4.51189	2.3986	0	3.06246	0	9.16104	5.03628	9.76563	2.94434	3.44431	11.2482
2.54312	10.0081	3.33212	5.99308					4.76237	3.98373	0	5.64431	0	1.56372	4.96202	10.3066	6.2325	2.48312	11.2595
3.46603	10.1451	4.95801	9.5229					3.38667	1.04683	0	5.64431	4.35555	4.05868	4.7469	9.87984	4.24649	3.52161	9.82745
10.8046	10.0166	10.3546	0.823716						0.145211	0	6.0335	0.759689	0.916143	4.53392	4.06582	0.417582	2.8885	10.5248
3.16794	6.30705	9.21324	10.5286						6.76417	0	5.89493	1.83504	7.03071	5.34699	12.3323	5.68609	4.64733	10.9015
9.42472	0.92484	2.05446	4.36027						5.73065	0	1.56898	0	3.4228	6.17575	8.22934	6.44445	2.6604	12.0887
0	9.73346	9.25421	2.99986						5.77624	1.99055	4.91096	3.28946	4.26765	3.11962	5.28946	3.19213	0	11.7257
4.54488	0	0	3.26656						9.89072	4.27405	1.80885	2.4461	6.64517	4.51615	8.226	5.98942	3.60758	10.1816
3.53602	0	4.00992	1.81314						6.81659	0	4.45395	2.80582	3.06516	5.67133	9.74688	1.57788	2.70433	8.65207
0	3.09383	10.8454	1.52786						1.48278	0	2.61615	3.1815	3.73699	1.30194	1.20989	5.2862	0	12.3076
2.68177	0	0	11.3439						4.21003	0	3.38916	5.23052	4.93876	5.10819	8.84205	6.31132	2.25089	11.0511
5.01388	2.8261	0.707748	6.55017						11.11	0	1.75045	1.847	4.9187	4.69923	9.44834	4.93052	5.15513	9.72039
0	9.90219	0	0						5.27083	0	2.661	0	5.40694	2.94395	11.8892	3.10645	0	12.6006
7.27078	9.54256	10.5925	5.87211						3.38256	1.99055	2.64766	1.83504	5.82638	4.78339	10.2861	3.51072	2.6604	9.93451
4.30779	3.28866	4.09937	10.4583						2.10463	0	2.64766	0	3.69301	5.14535	5.49982	4.81809	3.5714	11.7337
0	9.43887	10.3103	10.2897						10.5972	0	3.06246	0	6.93933	4.51615	10.1409	3.26217	1.6746	10.4117
5.21421	3.85642	3.78894	5.14646						5.82117	0	6.27675	1.847	2.02916	5.12945	9.65934	3.70881	5.27457	10.8258
10.4706	10.3811	11.5261	3.65836						4.15363	0	5.87309	0	6.027	5.53836	7.62625	6.20116	4.61976	11.0368
2.02231	0	2.98838	5.46034						5.73534	0	3.06246	1.7741	4.51803	3.11962	4.44936	1.61705	0	9.70703
0.349028	10.6506	0	5.13474						1.62652	0	5.81831	0	5.75438	4.7516	3.98428	2.71732	0	10.7868
8.95161	0	8.28097	3.69301						6.01573	0	2.96888	4.68547	6.93933	5.63143	5.25706	3.48603	3.54232	11.1719
0	11.38	9.63412	3.38941						5.92271	0	2.40513	1.7741	5.97951	6.37579	9.96159	3.91314	4.05657	10.3737
2.14851	0	8.89573	4.39468						3.37479	1.99055	2.8626	0	3.36085	6.17575	4.78804	5.97604	2.02964	10.7018
10.7946	4.55244	10.8534	2.32242						6.812	0	5.81316	1.95298	5.9572	1.04811	8.28545	4.97295	0.144791	10.0652
6.67536	10.1696	9.82539	4.5695						4.77405	0	4.00305	2.59953	6.79923	3.07693	10.0846	5.19901	3.16455	10.8159
2.51496	8.84209	2.28649	1.81047						6.76417	0	4.91096	0	2.77924	5.00868	6.42633	3.33381	4.48531	10.8801
2.16198	0	9.65584	5.92702						4.64017	0	2.94664	3.90986	2.76329	0	4.20374	8.61838	1.20343	11.9858
3.25615	9.68998	0.516297	10.1188						4.0464	0	3.60715	5.54086	5.97951	4.45173	4.0694	6.0543	4.61323	10.2532
10.5484	9.51271	12.5888	10.9048						2.59603	0	3.22572	0	3.21921	4.75996	11.3547	5.51082	0	10.1756
5.39483	3.87281	0	2.9524						12.1255	0	4.00305	0	6.84147	11.5799	7.70938	4.94219	0	10.4876
2.86352	1.24977	10.4848	6.27121						5.72632	1.99055	3.38789	1.847	4.9915	3.33068	10.2031	4.99083	1.75795	6.54027
10.4299	2.30022	1.82151	8.49282						6.77206	0	5.86192	0	2.56936	5.73356	4.69337	1.29715	3.16455	12.1963
0	1.72093	4.60735	2.89969						3.92954	1.99055	7.47181	4.8071	3.56578	4.61157	3.2201	0.715511	3.26656	10.8616
10.5997	8.54342	3.6273	11.3675						1.08589	0	3.98679	0	5.02109	4.49498	8.35552	5.90025	0	11.2475
3.07006	3.0001	11.1914	2.94027						9.52477	0	0.687862	3.90986	2.60467	4.52904	1.20989	4.21784	0	10.8778
1.76278	9.56479	9.7628	5.42205						6.77206	0	4.00305	5.35937	9.41839	4.3338	9.23254	3.26729	1.60707	10.0897
0.144791	9.07613	0	5.57529						9.52477	0	4.27211	3.80988	5.52509	5.41817	5.95487	5.20846	0	12.0046
2.44788	9.77397	5.17657	3.76051						5.98925	0	5.46304	0	5.5554	2.05155	3.45025	4.93544	2.42643	10.3134
10.1391	9.97209	1.83504	5.61968						4.66583	0	6.25915	3.80988	9.06965	6.40202	6.91544	1.04568	0	10.9193
8.21913	10.2804	4.02155	6.21237						8.42808	1.99055	6.01511	3.90986	3.81882	4.54152	8.51962	6.53722	0	11.5496
2.79573	0.283473	5.17277	9.97426						2.00089	0	3.13245	1.74838	4.83586	4.72995	11.6211	2.78513	2.72005	10.6114
5.99576	6.61815	10.2406	5.24786						2.35685	0	0.951613	3.25823	6.36336	4.61965	9.92931	5.09594	3.76449	12.4533
11.6151	9.55754	10.2898	9.91701							1.99055	1.71554	3.34131	5.41219	4.19186	10.0095	2.86969	3.8849	9.48275
5.43454	8.99987	3.9371	5.19457							1.99055	7.74752	4.8846	3.52937	4.61157	8.51962	2.73329	2.22261	10.2461
5.08979	2.69843	4.85031	6.1274							4.27405	5.93765	5.12568	1.29187	3.33271	0	5.14395	0	12.5031
4.25227	7.43973	0	6.86191							1.99055	4.91096	0.759689	7.15035	1.60555	8.44113	7.89471	3.1882	9.95136
6.57896	7.49936	10.6226	3.8632							1.99055	3.06246	4.8071	4.82773	5.41817	8.15934	2.6794	4.12525	9.9341
2.03833	8.39902	2.73329	4.39713							0	3.13245	3.80988	12.721	4.82493	5.13648	0.771432	4.69646	10.6522
3.06187	7.07253	4.10826	12.2092							0	2.05308	2.80582	5.41219	5.53836	10.2616	5.40781	2.4382	11.0946
0	0	4.07371	4.01599							0	5.64431	3.90986	12.721	4.5038	9.305	4.56198	3.9945	10.853
3.42966	7.75665	10.2209	1.14729							4.09798	3.54302	0	5.5554	3.19396	1.20989	1.9779	2.60875	10.2687
9.90004	0	3.81156	9.83617							4.68283	5.42496	3.90986	4.48944	5.67133	11.1811	3.51072	0	10.6863
10.464	0	6.76417	11.0686							0.901115	3.22572	3.10499	3.69301	5.76004	10.36	1.49311	0	11.2728
10.9881	0	9.4946	5.31536							2.64792	6.15148	3.34131	3.31746	3.93969	12.4106	5.24781	2.25089	10.3272
4.34127	1.99055	0	3.85262							3.69999	5.94576	4.34512	3.33636	3.11962	7.84751	5.53372	0	11.3841
3.25615	9.90684	11.7359	10.8077							4.09798	6.8701	1.4783	3.25927	3.92591	4.41944	5.22074	2.48374	10.4947
11.3434	1.35621	7.03071	10.682							0	3.26375	3.09756	3.63208	4.44373	9.86545	6.45211	2.4382	10.8761
1.05724	8.84126	4.15183	9.8442							3.8137	11.4436	0	7.83995	5.10819	9.19071	5.08076	0	9.61555
0.741733	7.17773	0	0.986496							2.9524	3.91097	4.95879	3.07646	3.62235	12.5892	3.46603	2.85165	11.6336
4.0473	0	1.47007	0							4.27405	3.06246	5.54086	2.79032	4.7516	11.3685	3.51072	3.11465	8.55356
3.94616	8.90925	10.4201	0.682277							0.986648	2.91915	4.34512	5.11464	4.61867	12.0455	3.83408	1.82151	10.2089
5.57137	0	2.89785	0							4.68283	5.42496	3.90986	6.47203	5.99748	8.92334	3.75178	0	10.9466
10.642	10.2327	3.16455	10.2897							4.09798	6.33669	0	7.03071	4.7516	4.33201	5.32732	3.56285	10.9636
10.1796	9.50222	9.29565	5.1429							3.47563	3.06246	0	4.35923	5.086	11.0118	2.87736	1.4486	9.21268
6.16518	9.79886	0	0							4.16928	4.27211	0	3.73515	5.1614	3.68495	3.93874	5.00626	12.7307
4.49884	4.93076	10.5015	11.5539							0	4.91096	0	4.79824	0	9.58017	4.3853	1.60707	11.0986
10.6321	10.693	5.0541	6.9538							2.92798	5.93765	0	7.43973	5.35187	4.69337	0.447344	4.41993	10.1507
2.6604	10.658	9.65644	10.6964							0	5.64431	5.28578	1.24977	5.32071	10.8998	5.8769	2.25089	10.3831
10.9217	3.32849	2.87042	3.03723							0	4.15643	3.90986	7.43973	4.36027	4.46775	4.14715	3.5714	8.21793
2.64792	10.595	1.3214	3.38916							4.87794	9.24033	3.90986	4.93076	5.13474	8.56399	3.72373	3.8849	10.8698
3.46253	0	9.89677	2.5192							4.96728	3.91097	4.68333	4.39269	5.92879	8.98426	2.07166	0	10.9953
11.2699	0	3.56401	11.6303							2.64792	7.47181	3.90986	6.17938	5.53836	10.3516	6.28034	4.47402	10.6295
2.30791	8.60948	3.52837	4.6766							3.55025	4.14228	0	6.2302	3.08429	10.0816	4.60565	5.12144	11.1983
9.49466	1.847	4.35555	4.59546							4.09798	4.80733	4.90996	10.4599	4.32627	9.69262	4.59804	0	10.5815
1.20989	10.5502	1.70416	4.96912							4.09798	1.4384	0	6.17938	5.70081	4.84683	3.79318	3.76449	10.6267
0	3.87633	2.42837	2.13753							0.100313	5.16034	4.07571	6.20694	2.89347	9.34973	2.85757	2.73421	11.1614
6.21054	7.16075	6.65147	9.97393							2.9524	5.85538	3.94873	4.51803	3.33978	9.23831	3.33837	1.88685	10.6969
0.86875	7.41434	10.8151	3.1299							1.52531	6.29567	2.80582	4.75826	4.63752	11.0431	3.14404	4.75687	9.71141
5.64244	0	10.625	11.3934							3.08583	5.81831	4.40899	1.10144	4.77867	7.27016	2.9907	4.05657	9.2367
11.1749	6.0429	10.7603	5.38715							4.0231	7.4496	0	6.76588	1.20345	1.35016	7.86365	0	11.4758
3.55311	9.34562	2.02964	7.20881							3.47563	2.8626	3.90986	5.31058	5.26863	10.0846	3.44272	3.25649	8.81875
4.30884	10.66	0	4.43199							4.10198	3.38916	0	3.19651	3.77686	12.8105	5.00785	4.48541	10.6384
7.73274	0	2.07982	11.0434							1.67745	2.74098	3.80988	6.2302	5.63159	5.49982	1.45871	1.12205	11.2601
5.34994	1.70877	3.27768	4.36001							3.66435	3.07748	0	2.76156	4.7469	10.7192	3.69684	0.675915	12.6973
5.82206	10.0414	10.3646	10.822							0	6.00778	3.87129	7.85112	5.33265	9.31096	3.1657	2.93158	9.99872
11.9829	10.5487	5.35185	5.92879							4.87794	4.70256	3.06161	2.20933	5.40443	9.72498	3.69025	3.56401	9.51596
4.17378	0.504591	4.86989	5.53836							0.100313	5.77423	0	0.751555	0.744933	8.85103	4.85871	3.81136	10.9635
10.1639	10.3215	12.3383	10.1917							0.986648	4.71764	4.8071	6.17938	2.48336	11.7126	5.46064	1.76287	10.9099
10.5673	0	5.57564	3.70627							0	2.47318	3.09756	4.8275	5.81741	9.26106	11.9777	0	10.8472
1.03669	9.53786	5.57529	10.5875							0	2.16198	5.07078	7.43973	5.10819	8.15785	3.69781	2.95131	10.4962
9.59113	10.7714	10.7346	5.09594							1.42398	3.06187	0	4.27039	11.8172	5.52933	3.05842	1.73638	10.4494
0.675915	8.43114	10.9281	9.28926							0	7.73274	0	7.10082	2.87167	9.41406	3.82862	4.12525	12.051
5.27457	2.3986	3.44431	10.7931							4.96728	3.66167	0	7.85112	2.25256	9.71821	9.49441	3.56401	11.3031
3.18109	0	9.77	6.39565							0	6.33669	1.847	2.60805	4.46029	8.99255	5.91271	1.68404	10.979
1.69599	0	4.72091	5.42205							3.47563	4.00404	3.34131	6.1399	1.22381	9.89085	6.58147	3.81156	12.5078
3.69999	4.39269	2.54929	2.63674							4.91968	4.40786	4.91398	7.43973	4.33331	9.2869	5.43749	3.88641	12.0591
0	2.70433	4.05657	6.98178							2.60292	3.83077	0	2.63978	4.397	3.27427	5.45424	4.59546	11.3014
4.09798	0	11.1588	4.61283							4.09798	7.33403	4.09807	5.79561	3.62235	8.56557	4.92468	1.2265	10.2096
8.32282	8.62655	5.43208	4.68283							0	5.57529	4.07571	6.2302	4.36027	10.4443	4.71979	4.22348	10.6669
3.9945	0	5.74904	3.08429							3.8137	5.93765	0	4.38082	1.76292	4.16263	6.39787	1.03669	10.2192
3.72845	6.17938	12.5777	3.85071							3.66974	4.46113	3.76061	6.17938	6.80309	9.7879	3.77484	2.5323	10.0056
5.764	7.62457	2.86352	1.12266							0	4.70256	4.34512	10.4599	0.133859	1.20989	3.86682	2.4382	11.9359
1.94107	0	5.68658	3.72845							2.67798	3.50629	1.847	1.0542	5.64265	10.6703	1.07489	3.42121	9.64969
3.60556	3.40905	3.60758	3.72845							0.901115	5.64553	0	2.20933	2.78139	0	3.71619	4.85458	11.5335
4.08758	2.87761	5.2731	1.3214							0	6.25192	4.8071	4.38082	4.95639	3.87555	0.181317	0	11.7809
4.37327	10.3865	10.8509	1.50185							2.41988	4.90356	5.54086	5.63094	2.63911	9.29053	5.63433	1.48192	6.98503
5.17318	4.8071	10.9181	2.32574							1.67745	6.89587	5.36394	2.0264	4.19616	9.39804	0.369811	3.81136	9.31379
0	7.68258	9.5354	1.98985							3.6273	2.05308	4.09807	3.35945	2.63414	7.38786	5.65876	3.56401	10.7579
3.04889	0	0.670127	3.99918							2.9524	3.38916	4.49846	2.68296	2.80164	9.97896	3.65098	5.7271	9.99422
0.997887	10.34	0.762105	9.63067							0	3.50997	4.96439	5.35682	4.25034	9.01628	2.49762	3.68624	8.47803
3.55755	10.4427	12.1297	4.32627							0	2.69545	3.113	4.51803	5.52846	4.32545	1.6616	1.76287	9.25163
0	0	5.86192	4.5493							0	4.90946	4.09807	5.76822	4.52904	7.66305	5.07822	1.60707	11.5511
9.36835	0	10.2305	0							0.863962	4.16361	0	6.10817	4.82915	4.69337	4.63407	4.12525	10.2136
10.4768	0	4.61724	1.87424							2.11587	4.91096	4.09807	3.42031	3.44705	4.41944	5.39298	2.60875	10.3704
6.07458	9.27391	3.22101	8.82909							0	2.82037	4.09807	7.43973	1.11595	11.6293	4.8884	2.48374	10.9136
4.38988	9.18024	5.53372	10.3278							0	4.45395	5.12568	5.60722	5.68598	11.5547	1.46373	2.02908	11.9154
2.92621	10.3736	0	3.85071							2.64792	3.46747	3.90986	6.76588	5.64265	7.63697	3.63003	0	11.1208
0.614052	6.2302	3.67429	9.42474							0	7.47181	4.09807	5.57391	4.84318	10.369	4.56198	0	9.54873
3.99892	8.67256	10.8833	8.56165							0	5.2772	0	6.2302	5.70081	10.0939	5.1909	3.52161	10.7052
3.73564	0	10.56	5.70081							3.63568	4.24598	3.90986	2.20933	4.80591	3.66645	5.94548	4.39468	9.56475
5.22322	7.49352	12.6091	2.5103							1.67745	7.0313	4.40637	5.25782	3.90302	5.10777	4.47044	3.54232	4.32752
5.17277	2.82894	4.61272	2.03438							4.48492	5.57529	0	8.33012	5.72242	8.47749	5.19756	3.60758	10.6755
2.60356	0	10.9097	0							4.09798	4.57845	4.43402	2.20933	3.21725	8.90437	2.02785	2.48374	12.269
11.2368	9.3393	2.25261	4.5765							0	3.81158	3.90986	4.43099	0.220994	10.413	3.72845	0	11.3211
6.93933	10.0439	10.8928	2.79201							0	4.70256	1.847	4.38082	4.95639	7.42794	1.11706	4.12525	9.56291
8.9986	6.0298	10.5574	9.7088							4.09798	3.38916	0	6.75154	4.90746	4.79817	3.12859	3.81856	9.84464
1.40311	7.65823	11.1863	0							3.56841	4.91096	0	3.06213	3.95729	0	4.08254	3.49182	10.5396
2.79622	0	12.3228	0							1.6883	3.84498	3.34131	3.48565	3.74649	9.60252	4.00942	3.96289	10.6027
3.52837	9.6284	4.36027	11.1312							4.68283	4.1919	4.68333	6.17938	3.03049	11.2698	7.89471	2.15567	10.4257
10.6733	0	10.669	0							2.64792	5.2772	4.65978	6.76588	1.74124	4.40814	5.46296	2.89027	11.1988
3.03534	11.1697	0.662923	4.43904							3.6273	3.52201	5.35937	6.17938	4.38624	9.49501	5.9272	3.56889	7.13691
4.78339	1.70164	3.76449	2.89347							0	3.38916	3.94873	7.85112	3.44705	10.1002	5.07002	1.99161	10.7054
3.91314	8.27964	10.7948	4.76648							0.100313	6.94154	0	7.7948	3.45336	7.04402	5.23019	3.75847	11.0144
1.86719	10.7119	10.6573	4.85871							3.69999	3.251	3.34131	9.1196	4.81594	3.55155	5.9272	0	10.8362
5.19488	0	3.17563	0							2.60292	5.88364	4.40637	7.01579	0.894343	9.2867	1.89925	3.56401	10.6997
9.61192	9.32945	10.0355	3.33978								2.46393	0	6.20694	4.63752	9.48434	5.53491	1.50185	10.493
3.85292	10.3058	1.17101	10.386								3.58166	0	4.29714	3.55311	11.5656	5.43723	4.42842	10.4888
1.06355	6.34909	3.56683	3.52161								3.13245	0	6.43237	7.45612	3.07828	1.02955	0	11.0858
1.4632	3.90986	10.5186	0								3.59186	3.90986	5.13446	2.61543	8.24667	4.43807	2.51776	10.1686
11.3483	0	9.91836	3.80705								3.71707	4.34512	5.31058	0.438026	12.2308	2.54312	3.18109	11.3565
6.23817	9.02227	2.86352	3.89817								1.97785	1.847	5.31058	2.46714	7.57039	3.75879	3.16998	11.166
5.5795	0	10.4477	2.22261								3.18331	1.847	6.17938	5.68598	9.66301	3.91314	3.2422	11.3743
5.50099	7.76614	1.20192	3.78986								4.33421	5.36394	6.1399	5.72242	10.7927	2.08955	0	11.7545
9.77772	11.015	2.64301	4.63752								7.77496	5.075	2.20933	11.5857	9.03636	3.88695	2.48374	10.7217
11.0141	10.0064	3.30766	11.7265								2.93845	0	3.47944	0.644831	9.19265	2.8025	3.31942	10.9817
1.72093	2.44376	11.0559	4.80136								6.05785	4.09807	4.00313	1.67891	0	5.83331	0	11.104
3.56549	10.3477	0.349028	1.13618								4.77068	0	6.46645	2.95631	11.6051	5.61554	3.12909	10.3956
3.30689	4.69337	0	5.19491								5.94576	5.7916	2.76161	5.0886	9.58271	7.41738	5.53181	11.2192
10.1775	4.73291	4.5038	0								6.05654	0	4.97989	3.89	10.5286	4.24649	3.56486	9.94868
7.38318	4.55298	0	4.77867								2.85301	2.35578	6.17938	4.49498	5.92702	3.72845	2.51184	11.1708
5.17203	10.3198	6.50359	10.3608								5.42035	4.34512	3.85915	4.77867	9.91701	4.35412	3.52161	10.7928
1.33718	9.64734	7.30052	8.6085								4.45195	0	5.76822	7.45612	3.8632	6.10562	2.6604	11.0903
1.06354	9.67835	5.24733	10.7641								5.81728	5.08979	5.31058	4.72995	11.6303	3.69643	3.35854	10.1282
11.0521	10.1939	8.35044	3.26656								5.92329	5.82206	1.81785	3.44705	6.39565	2.16965	4.36001	10.5809
5.74607	0	10.9868	9.88511								3.22101	3.54359	2.20933	0.338287	6.98178	3.51072	0	11.9306
1.82151	3.49055	2.4461	8.3967								7.74752	0	6.04358	4.03071	8.56165	5.19756	4.16415	9.55628
2.85556	0	5.65554	1.37469								5.42496	3.09756	2.68821	4.36027	0	6.12124	0	10.0278
3.8137	10.0498	5.97951	4.07371								11.4436	5.08979	5.49085	4.32627	3.80705	3.51072	0	10.5476
0	6.94512	4.61724	3.06246								2.52098	3.57236	2.20933	4.96651	11.7265	7.78384	4.59546	10.8876
0	0	9.69483	2.57158								3.47671	0	6.17938	5.73356	8.3967	5.9272	1.12205	10.0081
4.51615	2.60292	9.2741	3.08762									4.01091	5.13446	3.21126	8.49791	9.38095	4.59546	10.7374
3.82246	3.89397	2.02908	5.75549									3.34131	5.32755	7.1879	0	5.48987	2.68164	10.2957
5.5036	9.09841	3.56285	0									3.34131	6.21221	2.83004	9.81694	3.50957	1.33718	9.8474
4.84136	1.14648	10.7986	1.67437									1.95298	5.48137	1.51312	3.2201	2.80783	3.24815	10.9303
5.63433	7.83018	0	3.67627									0	3.19713	0.86854	4.69337	4.23204	4.33153	10.1793
10.5802	6.04877	2.02231	10.194									4.09807	8.48619	5.5036	9.47128	4.04111	2.21288	11.7634
3.66167	11.4997	0.349028	9.69828									0	4.8275	4.38624	10.2519	4.18518	4.19945	10.5409
10.2541	3.43834	3.32449	10.4214									5.54086	6.2302	4.68615	8.09009	2.40743	2.41223	12.4699
2.9917	4.59379	10.2498	9.11018									3.99894	7.43973	1.44691	8.94493	8.61869	4.07325	10.2263
9.77873	10.6992	1.61691	1.20345									0	2.20933	5.2731	8.48573	8.12209	1.75758	11.7466
2.93531	2.8261	5.82638	4.9988									4.8071	7.85112	3.44705	10.345	7.89471	0	9.7965
3.72845	9.46987	1.48192	9.43192									3.25823	2.20933	0.86854	3.68495	6.21237	4.73372	11.0177
6.33669	11.0911	3.80485	4.57827									4.35555	0	5.64265	7.6219	0.284733	1.17212	10.4602
3.61317	5.53702	2.4382	2.32911									0	3.29872	3.98281	7.24691	10.0313	4.44239	10.985
2.54312	9.35042	10.6079	10.0367									1.83504	7.7948	3.91011	11.2968	3.62888	4.5695	9.98857
5.32965	9.76846	2.94027	5.93765									5.35937	2.20933	5.35036	8.55116	2.6391	3.99918	9.80522
4.74472	9.55248	4.20109	10.2726									3.801	7.7948	5.53836	9.80936	3.51072	2.43197	11.338
6.17378	9.49258	0	1.44121									5.23052	10.4599	5.72744	9.65164	4.79213	0	11.3537
3.83477	9.97995	2.22261	6.81952									4.09807	5.13446	2.20542	4.9325	3.51072	4.36849	9.31841
8.95248	5.31231	9.74792	5.26863									2.94837	2.20933	2.80164	9.07963	3.22701	3.03404	12.0297
11.0697	3.56878	3.98878	11.3972									5.23052	4.60007	3.63678	9.71548	2.6794	3.16455	10.899
5.03567	9.26349	4.54737	4.24555									4.40637	4.38082	3.36361	3.35367	0.692375	3.38227	10.7649
2.08826	0	9.95512	6.87787									3.37727	6.1399	4.36027	10.5558	5.08275	1.50185	10.5109
2.51808	10.7304	5.6516	3.77686									4.72091	5.17805	2.51324	12.0086	4.12594	3.6395	10.0843
1.4486	2.82894	4.9915	5.63159									3.801	5.13892	4.22001	10.8559	2.54312	4.094	10.9702
2.9524	12.1979	2.25089	10.4348									4.84214	5.18508	4.25677	6.7931	5.39161	1.06487	10.8879
10.8061	3.48374	2.96756	8.49791									5.35937	6.2302	2.61211	8.58937	4.49884	4.85458	9.70483
2.95131	7.64895	0	4.7469									4.90996	7.36433	1.60923	0	5.28327	5.07219	10.0029
5.49423	10.3493	0	4.51189									2.91324	2.20933	3.98281	11.4778	4.14715	4.16415	9.07172
11.2522	3.51651	0	4.9988									4.09807	3.54958	5.58304	9.91836	5.47937	0	10.8499
3.36777	9.20175	2.99337	9.99419									5.35937	6.65333	4.90949	6.75156	5.58082	1.6746	10.5603
4.00404	3.06246	8.96451	3.85262									3.25823	2.32648	3.99892	7.9927	0.723409	3.04889	10.179
5.5876	0	9.91833	4.11801									4.09807	5.35931	3.78677	11.1386	4.17436	3.90882	11.5542
4.74762	0	3.53403	12.1566									1.95298	4.8275	5.81941	0	4.84331	2.33085	12.4028
5.07522	0	1.76778	10.5059									0	5.31058	1.87984	10.8571	2.83913	0	10.0266
3.52161	0.85281	5.02328	11.2413									4.09807	5.31058	4.81594	9.66448	6.61446	0	11.7193
0	10.4599	6.92298	5.9272									4.05231	0	4.397	10.8468	3.76676	4.41993	10.2873
10.738	8.74341	10.0754	10.8234									0	4.38082	4.30714	10.5049	4.03212	0	10.9133
7.78384	9.07326	4.17176	4.28374									3.43039	6.76588	2.29374	12.1533	5.46064	1.17212	10.2178
3.87363	0	10.6549	5.33265									0	6.17938	3.86557	12.7129	2.96756	2.4382	10.2053
11.9714	0	6.60772	2.44788									2.84811	5.45731	5.74402	6.87848	2.15666	2.02231	10.2761
12.1643	10.6642	1.86719	2.56675									0	6.20694	4.36027	10.7572	4.17221	1.06487	9.98095
6.34597	10.9217	2.42643	3.9945									0.180493	0	5.87077	8.58038	5.78795	2.45756	11.5062
5.46296	9.09649	9.265	1.847									0	2.20933	3.48138	0	6.33975	4.18497	10.2893
0.61479	10.8983	10.3698	2.22261									0	4.68632	2.89347	0	1.92403	3.60744	9.60034
0.86854	0	9.66365	0									0	3.29896	5.92879	0	1.53347	0.860138	10.5696
4.27405	3.02143	3.75146	5.40443									0	7.75854	4.95639	5.2667	3.03339	4.43904	11.3499
6.20926	10.3463	9.3919	3.70627									3.801	2.20933	3.44705	4.94799	1.68262	2.85556	10.7481
10.2057	6.17938	5.73356	0									4.34512	6.17938	5.72242	11.7564	4.40514	0	10.7222
2.32574	10.1053	11.1559	3.38609									2.65348	4.34926	5.27819	1.20192	0.439064	0.914348	10.0536
10.3978	5.84501	0	5.39161									2.4461	5.13446	11.8172	9.52749	3.99288	0	10.9239
2.77904	0	2.56156	8.86624										5.57391	0.780345	9.08084	2.77483	2.49716	12.2513
5.36038	10.7173	4.35255	0.744933										6.04358	4.95639	12.315	0.907461	2.18358	9.82495
3.77732	1.55067	5.56268	10.8935										7.43973	3.07457	5.55993	1.25433	3.68624	10.6803
1.76287	0	10.4428	4.6766										6.17938	2.20542	11.8325	5.5356	4.07371	11.0774
2.68223	0	3.801	5.07078										1.57087	5.27041	12.5039	1.67925	0	9.5494
9.62088	9.47269	10.5687	2.90366										3.61974	4.36027	10.6498	4.15768	0.675915	10.2317
6.49679	1.57458	11.4652	9.52942										1.94437	3.82213	9.08659	4.829	3.8849	11.0223
5.11464	0	1.20343	5.90072										5.13446	7.45612	9.98073	3.50957	0.614052	10.9988
10.202	5.35937	4.27948	9.97426										6.23572	5.17277	12.182	6.03675	1.07192	11.633
0.986648	9.05978	10.8175	0										6.2302	5.25007	11.4582	6.16664	2.86352	9.55975
0	10.0891	7.91069	3.12681										3.72572	4.38624	7.69982	5.09594	2.99196	12.6524
0	8.87498	11.1426	5.65554										10.4599	3.10525	3.61304	2.58006	0	10.4718
2.734	4.68632	11.9585	9.4668										3.07537	4.19186	9.34824	4.9988	4.05657	9.68538
4.9187	9.00163	2.634	5.85503										6.59006	5.7672	9.61771	2.52227	3.6871	10.2463
4.84318	10.2134	0.863962	0										5.66942	5.89603	12.6103	6.27121	2.6604	9.44929
4.68283	9.92034	10.4703	2.9917										4.79559	5.10691	10.4452	5.67408	3.52161	10.9758
4.09798	1.85723	4.18073	2.33809										10.6806	5.09348	11.024	6.07722	0	10.4082
5.27362	9.6684	10.3398	0										2.68177	0.86854	7.93888	2.49762	2.18508	10.6647
4.03482	9.33403	0	5.2862										2.51496	5.03628	9.9013	5.00785	0.349028	11.635
2.65666	9.33232	11.3381	10.5947										6.93933	5.89603	8.25771	5.03781	0	10.1531
0	0	11.5787	2.72005										5.19488	0	8.809	4.8271	4.85458	10.6456
4.13628	11.1048	0.860138	3.16295										5.32965	2.12851	10.4437	1.40109	3.39339	11.1529
0	11	2.33085	2.8634										2.77904	5.17791	4.47527	0.995011	3.81136	10.555
10.5275	10.5894	10.839	0										5.11464	5.11864	7.74071	5.99308	4.73372	12.2023
5.07948	10.5428	10.4642	2.02653										4.9187	2.5784	10.5982	0.823716	1.48192	11.3546
0.0063942	4.72387	10.4893	10.2233										5.07406	4.99379	8.86516	1.52786	3.56285	11.0349
10.6148	0.239965	0	4.03245										2.7248	6.79235	9.18299	6.55017	3.56285	11.8673
9.52162	12.4271	5.26357	10.4839										3.33636	3.77686	4.77727	5.87211	0	10.8024
5.31564	10.2033	4.1068	6.12124										5.85503	1.87491	9.95535	5.14646	2.65601	10.1494
4.79791	7.4523	4.52693	10.1132										2.59224	5.92879	9.70512	5.46034	1.91602	11.2183
3.18212	10.2546	10.8276	0										5.0261	5.20218	3.68495	6.27121	2.49716	11.6343
6.28034	3.32243	10.0859	9.27224										4.88504	4.397	9.22575	2.89969	0	9.80821
9.5791	10.6754	4.41944	10.3991										8.17054	6.40202	12.6842	5.42205	3.76449	9.36106
11.3669	10.6054	1.76287	2.96756										3.5096	0	5.92713	3.76051	0	12.7744
2.08965	1.92098	0	2.99449										4.1068	4.05239	10.0727	5.61968	0.168948	10.8916
1.76798	3.08643	3.85071	5.63898										5.24192	1.51326	5.45128	6.21237	2.49047	10.4819
6.23772	7.77043	5.76704	10.6283										4.67832	4.86141	10.3514	5.24786	2.22261	10.3764
5.21421	0	2.73122	5.4824										3.87786	1.87984	7.63569	5.19457	1.33718	12.9071
0.143076	10.8956	3.56889	0										3.16467	3.74649	11.1018	6.1274	0.145881	9.46863
5.07406	1.06354	5.58518	10.236										2.40495	5.51722	7.40078	1.14729	4.49064	9.63271
11.4612	4.49363	3.26238	2.48336										3.19477	5.90859	8.15653	5.31536	2.79573	11.0746
6.48247	3.51651	11.1972	10.0248										8.07973	4.82915	3.08643	0.986496	1.20343	10.4499
4.49884	9.04083	9.23268	9.8845										1.10598	3.77686	6.45529	0.682277	3.87633	10.5177
10.6616	7.39598	1.06487	1.03669										6.62966	2.80262	12.478	5.1429	2.49047	10.8755
2.56489	10.881	11.9808	6.15888										5.99009	4.30714	6.38194	4.96912	0	10.5209
10.306	0	2.59487	5.81741										3.76067	2.86637	8.54396	5.38715	4.07371	10.4979
9.88282	2.35509	2.43447	9.81694										7.98216	0.467815	11.0599	4.43199	4.05657	9.86027
0	9.59441	3.65836	2.6604										5.24733	5.17277	10.7403	3.70627	0	11.2708
2.8934	0	2.63674	3.0432										5.5554	5.14535	11.8632	5.09594	2.91548	10.9692
10.6619	10.8444	4.66778	3.75847										4.3874	5.41817	11.9819	5.42205	3.57666	11.7256
5.03702	9.96194	4.397	10.4035										2.861	5.03628	0	3.72845	0.0929414	11.05
5.22149	8.88511	3.39339	5.46443										10.3649	4.17214	10.6334	3.72845	4.51721	10.6774
1.06487	7.39692	11.2051	3.2201										6.07031	4.7469	11.4627	1.87424	3.44425	11.3128
3.06418	9.07794	3.2979	4.95235										4.85891	6.32008	9.42739	2.5103	0	11.4466
3.02143	0.831682	1.65547	12.4785										7.95902	3.33896	10.2038	2.03438	2.33085	9.85512
9.50527	4.55298	3.80147	3.72845										4.20973	5.5036	11.4167	4.76648	0	10.837
11.124	0	10.4539	4.69337										5.52509	1.51326	12.6242	4.85871	0	11.4477
10.3318	10.743	0	10.6826										4.93876	5.44752	9.56016	3.89817	0.860138	10.3858
1.81047	3.02143	10.2964	2.53049										2.63628	4.44373	9.92832	1.13618	3.52161	12.1818
12.1668	3.80988	2.02908	9.47128										1.88955	4.44373	10.2419	5.19491	3.18109	10.1802
10.9645	0	4.65813	11.5807										9.81043	3.23076	12.6447	5.75549	3.56401	10.8085
3.55226	6.04877	5.84287	2.87596										3.56628	0	11.0246	3.67627	2.37081	9.96017
3.79498	11.5338	2.56489	4.61254										4.00168	0.819016	6.2337	4.9988	2.98838	11.4785
3.08212	0	4.7516	3.13951										4.93876	5.76704	11.6779	4.24555	2.15313	10.6452
9.49725	10.3572	10.617	10.2519										5.36648	2.61211	14.0519	4.9988	0	10.4694
3.8849	9.23276	6.73569	5.10819										3.36535	4.44373	9.03493	5.9272	1.12205	11.3706
3.46603	5.64431	6.12124	8.09009										4.52456	1.45411	9.92609	3.70627	0	10.8229
1.27299	0	10.3796	3.03534										2.42959	3.45178	9.04686	3.38609	3.67429	10.0192
0.063854	10.3154	10.7215	11.8172										3.26447	3.22694	9.1497	5.39161	0.622102	11.4805
2.7248	0	4.74946	10.6775										4.51803	4.49498	8.8239	5.90072	1.03669	11.4297
9.93071	10.5359	2.7869	10.0782										5.90889	2.03913	11.982	5.65554	3.62517	9.79801
2.94027	9.45633	3.66974	8.94493										3.69301	3.44705	8.3242	5.2862	0.914348	10.6196
3.33636	8.25475	9.0335	1.75758										6.39467	3.76133	10.0725	3.16295	4.35255	10.653
11	0.92484	10.3573	9.34538										7.95565	5.99841	8.3991	6.12124	3.56486	9.82372
4.59299	2.22261	2.56489	4.17071										2.24293	5.41817	13.3705	2.96756	3.56401	12.6085
3.60905	4.69337	10.4615	8.48573										4.1068	3.82737	10.137	5.63898	3.52335	11.0282
5.55444	4.60735	3.54359	2.87167										5.90889	4.31953	0	6.15888	3.03404	10.1444
5.85503	8.75476	2.60292	0										5.11464	4.44373	11.582	5.46443	0	11.1132
4.8548	8.26086	5.22375	1.50185										0.838139	7.47032	11.3854	4.95235	2.99327	9.49204
9.99858	3.54586	5.06945	10.345										3.66359	3.27956	13.1351	3.72845	4.16415	9.90364
11.0734	9.70952	5.58955	10.5217										5.7302	3.61222	10.0479	2.53049	0	10.8048
10.9083	10.5317	4.12525	3.56841										0.663696	2.69843	12.2325	2.87596	2.33556	9.84647
0	3.38779	3.16455	5.11464										4.59514	8.90925	5.49982	3.13951	2.85531	10.4014
3.1053	0	3.03404	4.9988										7.03071	2.87761	11.9077	4.9988	0.281367	10.3295
9.72652	0.239965	4.5222	10.4203										4.39144	6.04877	8.22478	2.66798	0	10.4981
4.26064	9.35217	5.10868	4.87794										1.04262	4.72387	9.58641	3.23868	0	9.67302
5.32732	11.0562	11.9097	3.68495										3.95377	7.4523	10.1081	5.38902	0.409445	11.3577
4.03299	2.62958	3.18693	9.30168										1.7014	6.04877	7.93884	5.39161	2.63674	10.5825
3.69025	9.82506	1.03669	7.6219										8.06788	3.27956	10.278	4.39238	2.4382	11.1457
4.52442	0.631255	2.22261	0										6.98426	5.3496	9.91963	7.88729	4.36843	8.53698
6.64179	9.59509	11.0379	3.87129										3.69301	9.19416	10.5283	5.51625	2.84761	9.99133
1.75758	5.2123	8.2816	1.05247										6.45708	3.37836	6.34723	5.61554	4.43152	8.96278
9.99322	9.06379	4.47143	9.53957										6.02089	8.28607	2.84332	6.67724	4.12525	10.1348
10.8145	0	3.39861	10.8632										6.08382	3.15853	7.82307	3.58495	4.57539	12.4232
10.6127	5.14621	3.04077	0.614052										4.06907	6.04877	8.35148	1.70448	3.87633	9.36153
4.40786	10.7212	1.88685	10.6039										7.01116	10.8498	9.91836	11.3692	4.73372	10.7236
2.32342	0	0	1.75861										7.0147	6.04877	10.8169	2.94434	3.90882	11.0645
4.70347	2.8885	4.61283	7.24691										5.70585	6.04877	10.4321	6.27358	3.60758	10.7974
3.23225	1.12478	11.1594	10.8315										5.47616	9.34076	9.17771	6.26914	2.18508	10.0853
2.73218	0	11.1094	9.87682										3.54339	9.70025	12.1139	7.61818	2.21288	10.2024
5.40443	10.4601	2.49762	11.2968										5.46963	3.37836	11.8201	4.83945	2.56489	9.23789
3.47563	8.43884	2.60232	2.66798										4.9915	7.47032	9.66638	7.78384	4.1893	10.1646
2.77053	9.98872	3.70287	2.25256										4.16659	8.28607	12.4869	4.95426	0	11.1358
8.19578	9.27094	3.85262	10.7282										2.02063	4.67396	11.6108	5.46064	1.6746	12.7407
12.2637	9.91108	4.48531	3.23868										6.34077	5.3496	9.88643	1.86522	0	10.072
9.75924	1.51221	0.081257	9.68396										5.02105	5.68916	4.69337	4.16647	4.21994	9.65121
3.91127	4.29677	3.56486	4.46029										4.8904	3.37836	7.70697	4.47104	2.72005	11.2413
11.5304	11.3996	11.7238	5.38902										5.46963	3.61222	7.16075	4.87223	0	11.8814
1.8939	9.39272	9.52477	5.39161										1.658	4.15498	0	2.13672	0	8.19618
0	10.727	0	0										2.40722	10.8498	7.70921	4.76383	1.86719	11.2106
9.65075	0	10.2944	12.9333										4.51803	3.61222	8.81973	4.15468	4.07371	12.0573
5.46514	9.22187	4.93876	9.8956										5.36648	8.92563	11.5767	4.08032	2.93059	11.126
3.1387	10.5858	10.7308	0											8.92563	10.6268	4.85635	1.6746	10.1793
2.59224	10.8892	4.96813	4.39238											7.40634	9.9329	3.72845	4.12525	10.8237
10.9934	6.52664	12.065	4.51189											5.16288	8.76236	1.88601	1.76287	10.7798
4.16928	11.1964	1.20989	10.916											8.75939	3.35367	4.61426	0	9.28523
0	0	8.1613	1.3214											4.89732	9.76226	1.45955	3.16796	11.2181
6.34067	10.7381	11.2694	1.71554											6.04877	6.17802	3.48302	0	10.0462
10.9934	3.16082	10.7057	5.08904											6.04877	4.69337	0.988556	5.15238	10.4702
3.83077	3.82844	4.35015	0											8.92563	11.3926	3.61485	4.72185	10.9104
2.22261	9.43495	3.52408	7.88729											8.92563	12.3053	4.98106	1.91602	9.33744
7.33403	6.39816	2.66909	0											1.58685	11.5675	6.28585	3.8849	10.9306
3.56486	0	4.06353	9.61787											10.8514	7.39067	3.99396	2.95278	11.3364
11.2157	11.2023	11.1298	4.52296											8.90925	10.997	2.03826	3.24866	10.8769
2.78373	9.55646	3.08647	3.63914											7.45547	10.1666	3.83635	2.70433	11.1392
6.95524	1.96051	5.08802	5.7302											1.67891	3.2675	5.3597	0	9.71753
3.54359	12.8823	4.60582	2.84761											3.82522	10.083	5.82372	3.31254	11.3555
9.08013	0	3.54359	5.51625											8.28607	10.9225	5.34326	0	10.0324
4.59379	0	4.28945	10.1535											3.05979	0	5.27362	0	11.0114
10.2497	0	4.95901	3.38227											8.92563	4.69337	5.89115	1.68404	11.2305
1.4486	0	4.32652	10.7585											1.39841	12.7139	4.80026	0	9.83609
2.49762	11.2478	1.51312	4.52445											2.87761	6.24787	3.68309	3.42121	10.3905
3.75721	0	0	5.61554											3.61222	5.35178	2.94162	2.02231	10.5107
4.37598	3.38779	4.15977	6.68413											6.04877	12.2925	3.93617	2.69638	11.0557
10.1635	0	9.72642	10.7918											6.04877	10.2943	3.74257	3.31566	10.2434
0	1.01458	1.65547	1.22381											6.04877	10.7142	3.24908	2.96389	11.3348
2.67908	3.49792	0	4.26756											3.05979	5.34371	4.50111	0.145881	11.0212
5.65682	9.8754	8.1525	4.04474											2.87761	8.03635	1.00877	1.67213	9.93867
0	3.32243	0	3.30215											1.24615	10.3829	0.601062	2.90731	10.6981
9.77126	6.15564	10.4334	8.55116											5.3496	4.20374	3.88021	0	11.1544
2.94345	1.70877	4.27948	4.33331											2.6806	12.833	2.49762	2.79853	10.8717
2.99682	3.54586	2.25261	2.18508											6.04877	12.0466	4.47044	0	11.4312
0.0929414	0	0	1.21822											1.67891	9.552	3.04119	0	10.4833
2.42681	9.55332	9.96831	2.33085											0	10.9718	3.26217	2.42602	9.92629
4.55298	3.54586	0	12.6007											3.27956	9.91836	0.615834	4.48531	8.999
0	11.8578	2.48374	1.44121											6.09179	12.1774	6.20926	4.6766	7.98212
10.8651	10.9981	3.18109	4.41186											5.1054	9.28104	11.3692	3.4954	9.01767
9.91772	1.01458	0	10.6302											5.45366	3.35367	2.46281	0	11.8123
10.7752	2.8049	11.7774	9.64338											7.47032	11.7015	5.07002	4.72315	9.95436
11.0431	1.32995	4.99437	12.266											5.79536	9.33793	1.60154	0	9.58186
3.75524	9.01882	3.10927	0.901115											3.57414	5.6698	5.9605	1.12266	9.41264
0	0	2.79688	4.55929											5.37865	11.5895	1.87796	2.42643	11.3458
2.9944	1.32995	10.2387	6.67724											1.67891	5.40575	2.35799	4.02885	10.5997
9.47134	6.20694	1.76287	4.51189											5.3496	4.69337	4.50496	0	9.21942
2.54872	8.77615	11.3303	4.397											11.8172	3.78726	2.93888	2.02908	12.0236
5.32118	3.49658	10.6468	10.4282											6.04877	7.363	3.26217	1.12266	9.12557
11.0326	8.78513	10.5528	9.532											10.8498	7.64739	3.59649	0	10.8806
4.97978	0	0	4.05657											8.90925	4.34928	5.2306	4.06884	11.8917
0	4.51803	3.8849	3.58495											5.79536	5.93297	2.96756	2.8759	3.39423
10.854	2.44376	11.9826	10.2539											3.27956	9.0964	6.27121	2.02908	9.56586
1.51221	9.76437	0	9.80936											3.27956	9.86658	3.29103	1.91717	10.2004
3.09756	0	6.29957	2.57158											6.04877	2.42418	2.6843	0	10.3406
1.57487	9.99304	0	0											1.67891	0.836402	1.85779	4.13599	11.8103
5.79176	0	2.57788	9.34572											8.92563	0.283473	3.71619	0.675915	11.7242
5.99203	10.2134	2.82885	9.65164											2.87761	7.07253	5.43369	3.40141	11.0376
6.0821	3.27956	8.14005	9.78654											3.61222	7.17773	5.96797	2.63044	12.0089
0	11.1283	3.31942	4.9325											3.37836	9.50222	6.07866	0	11.6317
3.94205	0	3.62235	9.07963											3.27956	7.16075	4.95426	2.9944	11.0212
0.281367	9.8159	7.24324	1.70448											6.32308	8.43114	7.87987	1.12266	10.6573
8.52086	5.3496	8.84413	10.2619											3.37836	0	2.86765	0	9.95585
2.44788	10.5754	10.6412	11.3692											6.09179	8.67256	5.96797	0	9.55154
11.0706	4.53831	4.9187	0											1.67891	7.65823	4.73035	4.05657	10.1789
0.153619	10.6773	10.3199	8.2957											10.8514	9.32945	7.88563	2.6604	10.5191
3.75347	9.25308	2.86352	9.72354											3.37836	4.69337	0.884216	0	3.85239
4.96813	0	3.89709	10.1562											3.27956	4.73291	2.6794	4.06353	10.7594
9.55218	9.36403	1.95298	8.94366											6.04877	6.94512	6.39304	3.85071	10.8268
5.75015	11.1532	4.41993	8.99273											5.65165	5.31231	2.23733	3.67429	8.91128
10.1628	8.41389	4.46074	1.12266											4.01599	7.64895	6.29423	0	10.5395
6.10562	9.93357	1.20989	10.6485											10.8455	10.8983	2.89251	4.57827	9.59782
2.29374	10.4581	10.8518	11.4614											8.92563	10.1053	3.91314	3.60758	9.93103
2.92798	1.51221	3.52161	10.1081											0	4.68632	3.06373	3.16998	10.3041
11.0775	10.1671	3.52161	2.94434											3.37836	10.5894	1.21378	4.31012	9.35614
10.6571	3.08355	10.8455	10.3445											6.21576	3.08643	3.49623	3.18109	12.0588
0	0	1.48192	4.05657											6.69652	9.96194	4.09024	3.9882	10.222
3.23225	10.7679	1.9088	9.71548											6.04877	4.69337	5.83103	1.82151	11.0818
5.33762	10.9381	11.1192	3.35367											5.57311	5.2123	3.6914	3.00551	9.73932
3.27504	9.19416	4.69173	1.2265											3.62235	6.52664	5.33762	3.56889	10.2757
5.57529	9.91103	10.5548	4.41993											5.1054	3.82844	5.35673	4.61283	12.8095
0.990885	12.0207	5.58518	12.0786											1.67891	6.39816	1.55923	3.85071	10.2777
0	3.37836	1.99412	6.27358											5.57311	6.15631	4.93516	3.44431	10.3404
0	0	12.4009	10.3514											6.09179	4.37141	2.51927	3.87633	12.5483
2.98838	6.39152	4.18033	6.26914											6.04877	3.07828	5.70494	4.06884	10.6659
3.74789	3.54586	11.1733	7.61818											5.79536	0.381683	2.28245	0	10.1982
10.3953	8.62331	3.76757	0											7.4523	9.21718	4.21306	0	9.41816
3.23225	8.11349	9.68817	11.451											5.68598	7.21519	4.56007	4.28559	11.2547
10.0086	0	4.50629	11.4274											0.129426	7.66305	6.15759	4.72527	11.316
11.0933	6.15631	0.635105	3.62235											5.70081	6.7927	5.14082	3.67986	9.70365
3.68923	9.60761	9.59244	4.83945											0.997801	3.08643	4.18073	4.89445	11.2318
4.02753	4.55298	11.3703	4.36027											5.52246	7.47437	4.2264	1.12172	10.2667
3.56486	9.43179	11.2576	10.7264											6.37962	0	5.67408	4.34127	10.1042
10.3447	9.60877	4.80708	10.4129											5.91885	7.95135	1.42465	0	10.8946
9.58527	10.6801	3.00551	11.8939											0	8.279	5.76996	1.21822	11.875
11.1403	9.20779	4.12525	11.8479											4.83182	7.57643	5.3661	3.67429	12.5545
9.38886	0	3.60609	7.78384											5.70077	9.1738	5.34466	4.8548	8.30433
3.18297	4.75826	5.9869	1.88266											4.28945	7.59347	2.78713	0	10.7842
10.5199	0	3.54359	9.02552											3.89	3.0938	6.43481	4.19945	9.49775
2.91548	10.7517	5.53372	1.76292											4.72995	10.614	5.36432	0	11.2757
3.23225	0	4.62706	0											4.85271	10.223	2.64826	0	10.9471
1.81047	8.28607	10.1232	10.5558											3.66062	4.43707	4.08742	0	9.86544
0	8.25932	5.92807	2.44788											4.397	6.93512	4.96912	1.91372	8.68452
11.3363	1.01458	11.035	6.80309											4.36027	4.43707	4.68316	0	10.9441
0	1.10144	10.5191	9.86162											5.58885	5.93146	5.53372	0	10.9498
2.54043	9.81437	4.8904	12.0086											4.35656	8.95195	3.18182	0	10.9531
5.42205	6.76588	10.7371	4.80514											5.17375	3.73732	5.09638	3.18693	10.9928
4.34127	3.89397	3.39339	4.95426											4.25227	10.9401	5.60717	3.81156	10.5436
3.41128	0.85281	0.085832	5.46064											0.86875	12.5217	3.62322	0	10.4195
4.47402	4.37141	10.7238	10.7664											5.64244	4.43707	5.86307	4.50452	10.1009
3.79139	5.61107	0	10.8835											3.55311	10.5112	5.0835	4.48531	10.1731
4.8536	9.95101	10.9162	1.86522											4.37327	9.47527	6.27358	0	11.5103
11.591	5.18531	11.4496	0											3.99892	0	3.58468	4.17269	11.8471
10.7377	0	4.06884	4.50083											5.17277	4.23609	5.85749	3.82539	9.9345
0	9.67993	10.9271	1.81047											4.78339	3.25615	2.75827	0	11.1277
10.9179	2.8049	12.1347	10.8559											1.06355	0	4.42172	1.88685	10.6882
11.6635	3.07828	0	10.5272											5.17203	10.5159	2.22128	3.23225	11.0182
9.85474	0	9.26314	4.16647											5.74607	3.08643	3.46603	0	10.0121
1.33718	10.2245	10.6377	7.5235											4.51615	2.40015	2.54312	1.99161	9.33429
2.43075	5.95474	1.82151	0.133859											5.5036	9.60411	2.27218	0	12.9213
5.5655	0	9.75277	6.7931											3.83477	8.33041	6.47379	0	10.51
11.8728	0.381683	5.53836	9.34881											2.08826	8.14108	4.51503	0	11.5869
8.86748	11.1128	4.19945	10.988											2.51808	0	2.73329	4.59546	10.3985
0	9.41642	10.8803	5.99009											5.49423	8.656	10.2426	1.61719	10.4356
8.48078	10.5731	1.67745	2.3986											0.61479	3.68495	4.87223	3.31651	9.91638
3.44705	3.49792	11.2135	4.41993											0.86854	8.22456	5.05807	1.60707	11.4458
0.0941887	9.81432	9.14691	7.30052											5.36038	0.671449	1.60954	3.39339	11.6354
1.65547	11.5725	6.39467	3.88641											4.84318	11.6132	5.76636	4.01575	10.502
11.45	7.26777	3.06246	8.25065											5.31564	3.45025	7.83691	2.18508	10.7525
4.63251	9.25162	5.53836	5.35937											4.70347	8.5059	4.1856	0	10.8055
9.54066	5.31058	4.23204	8.58937											2.73218	3.73732	0.786411	1.03669	10.7299
0.614052	3.02092	12.2326	0											5.40443	7.40262	1.79569	4.05214	9.00082
5.93765	10.2886	3.44431	4.47104											2.77053	1.87486	3.72845	3.03404	10.8708
4.95581	4.38272	11.2482	4.65028											6.0821	3.06663	2.03061	4.54179	10.0825
3.09021	9.21718	11.2595	4.87223											2.29374	3.08643	0.362117	3.75647	11.6127
0	10.1457	2.48312	5.52509											4.02753	3.45025	1.23103	3.6871	10.2374
4.47399	1.51221	9.82745	0											2.43075	12.6129	4.22129	3.65836	10.3698
2.95099	10.5629	3.80279	11.6375											3.44705	3.25615	5.75581	2.73421	10.5293
5.0261	2.8261	10.5248	3.4954											2.95099	8.2208	2.66636	2.18384	11.4771
2.60567	9.45182	10.9015	11.0498											2.60567	10.183	10.8213	3.80967	12.3394
7.86276	7.21519	3.52161	5.64265											4.397	1.81698	1.86567	4.38988	10.9846
1.86719	10.0029	4.52542	3.56889											11.5799	0.283473	3.70202	0	10.4832
4.46113	1.14648	2.8885	6.62966											2.54119	3.08643	4.7861	0	9.73256
2.65666	3.19651	12.0887	10.0904											4.74981	11.5052	4.99504	3.44425	10.8631
6.17378	3.15853	0	2.13672											5.10691	3.38569	5.09844	2.24509	10.7302
1.76287	10.9774	10.9933	0											4.7516	9.56745	5.91271	2.49957	12.8105
6.58147	6.04877	2.02638	11.0966											3.97639	9.97563	6.26155	0	12.5528
0.614463	2.8049	1.42398	3.06246											5.01499	10.0318	1.11902	3.18109	10.6838
5.54487	9.1692	11.7257	4.76383											4.01633	9.07295	4.80131	0	10.1194
10.4626	7.17769	10.1816	3.58678											5.14087	0.73338	3.85208	3.85071	9.0646
9.39012	9.98665	1.28757	1.12266											4.89377	3.45025	3.44272	2.79943	10.5641
10.5156	7.66305	4.87794	8.15079											1.21955	4.69337	6.13727	4.19389	10.7614
0	0	8.65207	4.15468											1.75491	3.25615	2.37993	3.52161	11.4775
0	0	4.64733	2.78139											3.54684	0	6.59037	0	10.291
10.2439	6.7927	2.6604	3.02778											4.82925	4.43707	3.91314	3.76449	10.4062
10.7132	0	0	4.95639											5.92879	8.52546	4.9988	2.02964	9.81894
10.3893	3.08643	2.64792	4.08032											2.25256	3.2201	5.29591	2.66909	11.5971
1.19493	4.37015	2.97202	2.64792											3.57752	3.08643	2.75968	1.33718	10.6622
7.40824	0	3.60758	11.4778											0.663756	7.50928	1.30187	0	9.00139
2.52156	8.67684	12.3076	2.63911											4.75686	3.73732	6.05736	2.57158	10.3934
5.83669	7.47437	5.44446	0											8.90135	10.7324	4.98106	0.252748	10.0383
4.397	6.2302	11.0511	10.3996											5.09945	7.60031	4.0164	4.26935	10.8675
10.7445	5.84501	2.70433	4.19616											5.0886	7.07918	4.99262	2.57158	10.9474
1.22339	0	9.58041	9.91836											4.46706	7.98026	3.80358	1.82151	9.70865
6.75564	0	0	4.85635											11.8172	3.08643	2.96756	3.72699	10.2237
10.6261	3.65511	9.72039	2.61552											6.44519	4.69337	5.60717	3.75847	10.313
3.05669	0	3.34131	10.9001											5.35927	5.6815	6.46129	5.22231	12.4129
4.39914	9.06665	2.25089	0											0.997801	4.84683	0.217952	4.12737	9.99953
2.67413	4.82336	12.6006	10.9903											4.44373	11.9998	5.21353	0	11.4811
3.87633	0	5.15513	3.72845											0.887674	10.5982	6.70865	2.73122	11.9461
4.05202	3.80988	3.88186	4.00305											11.8172	4.23609	5.65033	2.60875	7.45347
0	3.90986	3.63516	10.2118											5.49423	5.04747	5.46855	0	10.2944
5.54487	8.59369	4.07023	10.313											4.19186	5.69163	7.87788	1.68404	10.1689
4.70256	10.7865	3.51661	1.88601											0.951817	12.1303	3.84189	1.91602	9.35452
0.219449	0	9.93451	9.23872											3.6947	8.99435	6.12376	4.59546	11.3409
3.49314	1.74838	0	4.61426											4.0725	0	4.67122	3.42313	10.1954
4.07325	11.4592	9.70964	10.5645											3.33879	3.45025	2.735	3.36313	11.3382
11.0124	7.95135	6.03368	3.85262											1.67888	0	5.21044	3.81156	9.87423
7.75729	0	2.6604	1.45955											5.72577	3.13051	4.56198	1.9088	9.61403
11.3692	8.279	11.7337	3.48302											4.92472	3.08643	3.84918	2.96651	10.7625
11.2397	10.8498	4.60697	3.22572											1.11452	5.66768	2.54312	1.60707	10.6466
3.82539	4.10415	10.4117	10.3374											5.52246	0.55291	4.8536	0.145881	10.8505
11.5799	0	11.1667	2.90366											3.11962	3.45025	5.29018	0	11.0174
4.26598	1.55067	3.5714	10.4717											2.73977	0	3.25595	0	10.0374
10.0519	2.76156	10.8258	0.988556											4.19186	0.283473	5.75549	0	10.5638
5.96833	10.4362	11.0368	6.75156											3.58598	2.58833	1.06366	0	10.2407
3.72845	9.20875	1.6746	2.63414											3.69881	6.22877	2.73329	4.02885	11.4809
2.79573	9.56237	4.36027	0											5.41817	6.70891	5.46064	3.70287	10.9983
2.54119	9.94629	5.27457	9.85044											5.93078	5.20982	1.11706	0	9.49236
5.08979	10.815	9.70703	3.61485											2.87167	11.4429	6.19227	2.87042	9.55991
1.1152	1.69772	4.61976	2.98838											4.25034	0	4.14715	2.72005	11.9646
1.06487	1.06354	2.80164	12.1471											3.99892	3.74525	4.99083	0	10.6899
3.72845	0	10.7868	0											2.42135	3.45025	5.83331	0	10.3714
2.91486	2.93445	6.44239	7.9927											3.01743	7.49251	4.9988	3.73885	10.1237
11.1078	1.81047	7.60922	11.1918											1.61489	8.24112	3.10693	1.26043	12.2588
8.86155	7.57643	0	3.62569											4.7516	10.7378	2.1317	0	10.2364
1.65547	0	0	4.98106											4.7516	0.264139	5.39503	4.32495	12.1358
4.19945	0	6.44539	2.80164											3.8768	9.23468	4.47044	4.6766	11.3722
10.3776	9.45218	11.1719	10.1276											5.49423	0.283473	2.96756	4.01575	11.7214
5.702	0	10.3737	11.4961											5.73356	1.20989	5.48781	0	6.83803
10.9683	10.0206	4.35555	4.25034											5.92879	0.71187	4.71358	1.88685	10.0064
3.88995	9.7529	0.863962	2.90731											5.14535	9.19245	3.76051	4.43904	11.8303
3.66816	9.26745	10.7018	1.91602											1.64093	6.83125	4.35747	4.7209	7.24864
7.16511	9.66211	2.69676	6.28585											5.63143	7.55591	6.69761	3.33923	11.5531
9.34051	0	10.0652	0											3.67501	10.5982	6.26766	0.914348	11.0414
7.81775	0	6.79923	1.60432											1.51326	11.873	5.45388	3.48993	10.2934
5.24063	9.62575	0	0.455602											4.46706	6.22651	1.13728	1.1152	11.0019
4.74981	9.496	1.83504	0											1.74567	3.08643	4.61398	2.90731	11.6784
3.50629	1.3214	10.8159	3.99396											2.6757	5.33202	0	3.28866	10.6285
10.9448	9.46184	3.41145	2.03826											3.50508	10.359	11.3692	0	10.9248
10.8071	5.55688	6.65782	6.60225											5.14087	0.772125	5.04426	0	11.1239
2.09323	10.7482	7.0147	10.9681											3.86158	4.20374	1.05698	3.67429	11.1803
5.02519	9.1738	10.8801	11.0393											5.09945	9.1738	2.26922	4.64733	12.9793
10.2	0	12.3068	4.9187											5.41817	9.07062	1.94358	3.94306	8.05633
11.5929	0	3.54232	12.1543											3.61878	6.52146	2.73682	2.43911	10.5187
11.0046	10.3064	11.9858	4.14744											5.03628	0	5.19491	1.47066	8.93509
4.87794	4.35438	10.2532	2.40924											0.215337	0	1.60916	3.81856	10.4561
5.46443	7.59347	4.05657	4.6443											4.81908	1.20192	2.97032	3.03404	10.8664
4.15468	0	2.02964	10.8013											5.70081	10.2205	4.94219	1.99161	12.2251
3.86671	10.6991	2.05901	5.52846											1.87984	10.5083	2.96756	3.12909	10.1025
4.93544	9.96782	10.1756	3.83635											5.73473	4.65296	3.71619	3.03404	10.9812
4.61025	9.48624	0.144791	5.3597											3.51535	9.56745	3.71619	4.61283	10.871
5.10691	0	3.16455	3.99331											5.41817	10.3436	6.67388	3.66975	10.4728
11.4757	10.4093	4.48531	11.4779											5.52246	11.2094	4.01454	3.83518	10.5046
10.2216	9.69889	10.4876	5.82372											3.16817	7.22775	5.3661	1.82151	9.2756
3.38227	8.56784	8.73172	11.0706											5.17277	2.58833	4.93544	2.9525	10.2092
1.76287	3.0938	6.54027	7.83886											3.77686	9.19709	3.63116	0	13.0803
0	0	4.83586	5.34326											5.25007	9.06145	6.23772	3.66352	9.624
2.90731	9.49654	5.03604	10.0762											0.186814	10.5982	4.76648	3.3821	7.47234
3.44272	10.614	4.15206	0.747023											2.57861	10.4	4.38077	3.57666	10.928
7.30052	3.05626	1.20343	0.153619											2.70411	11.1359	6.03675	1.60707	10.7173
2.78373	6.04877	12.1963	5.27362											5.63143	10.289	6.50716	2.73421	10.9588
10.2259	9.06688	3.47842	11.1522											7.45612	10.8664	2.44022	2.49709	12.2179
3.86378	9.42946	4.61323	5.73065											2.65191	11.4535	2.54312	5.50598	9.45853
4.7516	0	10.8616	9.16104											4.90746	9.47527	5.92644	1.76287	11.9774
4.49381	10.1352	11.2475	10.6203											2.92722	3.08643	4.90274	0	10.4894
5.61049	8.85243	10.8778	11.1386											4.51615	8.61176	5.53001	3.83486	10.966
2.50479	10.3979	3.62235	4.87794											5.41817	9.19264	5.97762	3.1387	9.79329
10.9867	10.223	0	3.85262											5.64244	7.64999	6.13016	1.33718	9.69243
10.1408	0	0	10.2689											4.38415	4.717	3.69368	3.44431	11.7809
11.2047	7.51249	1.75795	10.3904											4.63752	8.07625	4.62177	4.10393	10.1661
10.0848	10.1818	9.05964	0											3.85522	1.81781	5.76996	1.91499	10.186
1.70267	9.87815	3.16455	4.52904											4.55649	9.74736	5.00785	2.91548	10.502
5.65033	3.95602	12.4269	2.4382											3.08859	8.53951	3.46603	0	10.7875
3.57236	10.2866	10.0897	2.84811											3.96042	8.95301	4.56198	2.73122	10.7664
3.97639	8.92868	0	5.89115											7.35455	6.9889	4.15206	3.81156	12.234
5.65876	9.13125	12.0046	5.77667											3.5435	10.5982	4.24649	3.56285	10.9107
5.64553	8.72444	10.3134	4.80026											5.72242	3.08643	5.79325	3.60758	9.75423
2.69131	10.2013	5.67133	3.68309											5.53836	3.25615	5.24786	0	10.5576
9.08357	5.64431	3.26656	10.6549											5.92879	0	6.10184	2.99315	9.91668
9.98875	0	10.9193	4.97316											7.45612	10.3424	3.34653	3.12909	11.0585
11.9489	10.7355	4.70698	3.16455											4.397	5.82349	4.95286	1.48585	12.0409
2.67908	0.92484	11.5496	8.17555											5.14535	9.99261	2.37219	0	10.6504
5.27476	1.69772	0	1.75758											4.19186	9.94979	4.39238	0	9.46727
10.1338	3.20164	1.80464	2.94162											3.72668	2.55402	5.4888	2.57158	11.4043
10.0585	3.25823	10.6114	7.0459											4.7516	0	5.64405	4.41993	10.7029
4.88504	4.43707	2.68491	2.85531											4.43271	3.71782	3.47406	5.04662	11.0995
5.39728	4.59379	4.43402	0											4.36027	11.9992	5.0541	3.81136	12.1212
0	0	0	3.99918											11.0544	11.0565	9.32541	0	8.87099
4.15622	4.66734	1.60707	9.9024											3.27956	9.15656	2.95635	4.41993	9.93104
6.25192	8.89033	0	3.48993											2.66355	9.47527	2.79373	3.79498	11.2348
4.64034	9.40912	7.18316	0.252644											2.29374	0	4.6065	3.48993	8.99728
3.5666	3.89397	2.42643	1.56372											2.44118	4.43707	7.25307	2.90731	11.0244
4.90356	0	0	10.8571											3.35793	3.25615	5.3041	1.50185	10.5349
2.50703	9.49257	12.4533	10.101											5.49423	11.1493	0.639467	0	10.4375
6.89587	9.63025	4.32764	0.281367											1.01532	7.34667	6.50716	4.26756	12.2312
0	0	1.07607	0.49617											4.46706	5.27625	2.12166	2.78373	10.3816
10.962	0	0	9.66448											5.14535	4.43707	4.80026	0.349028	11.1616
11.1644	8.91025	0	3.31254											3.26687	0	4.96912	4.74946	9.43003
4.96728	4.55298	9.48275	1.81047											2.06239	11.1022	5.82964	3.65836	9.84753
2.90366	1.01458	4.85324	10.8468											5.49423	7.28073	5.38939	3.43547	10.2668
1.69188	2.78519	4.24174	3.03404											5.50153	12.5217	5.53001	0	9.64731
0.710738	5.53702	10.2461	1.50185											3.7674	10.9535	5.19491	3.38227	10.8354
10.2957	0	2.72005	4.51721											0.853761	0	2.63546	0	11.7698
5.10997	3.34131	12.5031	10.5049											5.69405	4.69337	3.95002	0	11.4226
10.5358	3.02143	9.95136	9.14464											4.95639	8.71959	5.23996	3.30225	10.2343
4.06884	10.9029	9.9341	12.1533											1.87984	4.007	0.457566	1.18171	10.8059
8.17054	11.0228	3.76449	3.93617											5.72577	8.46497	5.92685	1.75861	11.2344
10.9906	8.92796	3.8849	3.74257											3.57752	4.37056	5.61422	0.145881	10.9747
4.19945	7.85112	10.6522	10.3459											4.17214	3.45025	0.737903	3.38705	10.0737
5.01499	0	2.22261	0											4.87966	9.97971	5.80571	0	10.1962
5.07002	10.7918	11.0946	12.3679											5.26593	2.58833	6.30408	2.99449	10.7713
2.60427	10.4947	0	2.32574											5.92879	7.01444	6.30408	3.88695	10.6835
5.64617	6.93512	10.853	3.24908											5.49423	3.38569	10.2614	0	9.88214
4.01633	0	10.2687	12.7129											4.5038	6.47888	5.66121	3.87363	10.7982
10.1646	6.0335	3.1882	6.13618											3.74649	11.2494	4.95648	0	10.0018
5.46855	0	4.12525	0.986648											4.397	4.01039	5.76413	1.95267	11.2242
1.03948	10.7918	10.6863	4.50111											2.03716	0	2.73329	3.00551	10.9011
1.07144	8.94955	11.2728	5.95909											4.84318	7.85012	5.59505	1.48192	10.1113
5.14087	10.3964	4.69646	0											4.397	0	4.76648	3.77613	11.2677
1.51233	4.49631	11.1605	4.57827											4.90746	0	4.95648	3.49403	10.2255
5.04662	4.8846	10.3272	6.87848											1.7575	1.20989	2.30137	0	10.0115
4.01091	9.90888	11.3841	10.1755											3.60142	8.50133	5.72308	4.53398	10.6269
5.49982	10.1412	9.50403	2.45674											5.25989	4.25824	3.59391	0	10.7968
10.8202	5.89493	0	1.00877											4.95467	3.95102	3.72845	3.00551	10.4689
5.14404	10.974	10.4947	4.4954											2.78598	9.95461	5.95562	3.12681	10.4996
11.6511	2.82894	3.1921	5.35937											2.89347	9.14055	3.23875	4.02885	10.9274
5.26171	6.47623	3.72845	0											5.73356	7.36909	3.0068	5.50598	9.90556
2.64792	9.96158	3.95777	4.5695											5.1021	9.18682	5.36892	3.8849	8.39126
2.05308	2.8885	2.4382	2.64792											6.5153	3.98415	1.13852	0	10.6371
4.89377	3.71766	0	10.0931											5.03396	1.80263	4.49142	0	9.37584
8.86304	10.5693	10.8761	2.15771											2.27101	9.1738	3.76158	0	11.0879
1.44836	2.02057	3.9945	1.75795											4.86149	7.92901	3.70881	1.12672	10.5806
3.55025	1.57487	5.15629	4.05657											4.45308	10.352	7.49951	5.15238	8.37448
10.9983	11.7349	9.61555	0											2.43075	12.167	1.60933	2.5323	11.2013
1.21955	9.99333	11.6336	9.93398											3.24728	11.4275	5.5146	0.747023	10.7006
6.02862	9.74388	2.60875	4.82915											3.8768	5.71607	3.84548	2.49716	10.4022
3.16796	2.82894	8.55356	8.96676											4.84318	0	2.5957	0	10.4383
1.75491	5.12568	0	2.85712											3.99892	4.37056	4.73035	3.68649	10.3666
4.01575	0.193086	5.46477	3.44705											4.75486	4.95509	4.93748	1.75758	10.6614
3.38916	1.56898	0.823716	9.72511											3.54821	4.58795	2.49762	2.85165	9.30259
3.54684	9.45361	2.37339	1.11595											3.47061	3.25615	4.18073	2.02908	9.70423
10.6293	0.140967	0	0.601062											1.62691	0	3.36606	4.50732	11.3681
11.9805	8.07919	0	10.0587											2.34145	5.07867	4.30103	2.21288	10.9659
0	0	10.2089	2.57158											2.90964	3.2201	4.58959	4.67379	10.1823
4.09798	0	10.9466	9.74637											2.67027	4.05601	5.46064	0	12.0406
3.50997	8.28306	2.25089	3.88021											4.49498	11.5612	4.90274	1.75758	8.48268
2.88668	2.93445	10.9636	10.9837											5.39904	6.45845	1.79768	0	10.6971
5.3041	10.9481	11.8734	3.90882											3.96679	10.5698	5.65033	3.81156	11.1781
3.16455	4.91096	0	3.12681											1.9234	9.19973	5.74635	1.03669	10.5368
10.7565	8.50371	4.72995	2.49762											6.36019	10.8044	2.19679	0	11.2526
0	0.759689	2.48374	10.7572											3.70303	4.50687	3.91076	0	10.0014
10.1337	0	9.21268	4.05868											2.91328	10.0473	3.35592	2.90731	12.7551
0.550469	10.3992	0.195343	5.95909											3.99892	0.407825	9.49441	5.7271	11.8336
3.98924	0	12.7307	4.47044											5.61565	4.27203	3.62389	4.41993	10.7426
1.91499	8.37553	2.4382	2.32574											5.46753	8.71227	3.82797	4.05657	10.5365
9.34051	10.5835	0	5.68598											1.51326	8.61573	5.51179	0	11.8959
4.56198	8.60288	2.85165	8.58038											5.49423	7.27078	4.23572	3.42313	9.96399
8.32445	10.0033	5.9272	9.52889											5.3932	3.25615	7.11559	0	10.9532
2.85757	0	11.0986	1.07192											2.43075	8.21913	1.71696	0	10.5857
5.43749	0	2.25819	11.615											2.94395	10.9881	3.5299	2.33085	11.1078
7.36626	4.8071	3.11465	6.37944											4.63959	3.25615	5.19491	2.66909	10.5618
2.54872	2.8885	1.82151	5.64265											2.3764	6.16518	2.15042	1.9088	10.9506
4.52442	1.32995	7.92312	0											4.53392	1.20989	5.39161	0	10.4484
4.82925	10.0297	9.41527	4.84318											5.70081	10.5673	2.997	1.75758	10.0303
3.56401	4.37015	10.2389	9.46182											5.51241	9.59113	2.84642	3.63914	9.8391
10.5722	9.00012	10.1507	8.67465											3.61915	0	5.19491	3.60744	10.8384
4.77405	0	0	0											5.27041	8.9986	6.41386	3.19542	11.248
5.21193	3.02143	1.96265	1.61719											3.99892	9.61192	4.90274	3.63914	10.0559
0.736448	0	3.35367	0											5.41817	5.50099	4.23204	2.19734	10.4309
3.92662	4.68836	10.3831	8.06366											5.41817	9.77772	1.15133	4.21994	11.0686
0	2.35827	8.21793	5.70081											3.78649	10.1775	4.80026	4.8434	10.5661
9.83998	10.0685	10.8698	2.32242											4.78339	7.38318	5.68973	0	10.8674
5.80989	12.1666	3.56285	11.4948											5.17277	3.82246	2.03063	0	10.1001
10.7425	1.80885	10.3077	4.80591											3.53571	4.74472	2.16241	4.11801	9.83857
5.92879	7.8693	1.4486	9.45556											4.45341	0	1.9288	3.68649	10.7653
6.14093	1.06354	10.9953	3.04119											5.73356	9.62088	2.54312	2.73122	10.1506
2.46392	6.57667	1.0207	3.90302											3.6555	10.6148	1.31419	3.81156	12.2529
0.220847	2.60124	5.00626	11.4631												3.18212	6.03675	2.63674	9.13211
4.09798	1.69772	6.17575	10.0222												9.5791	5.82582	5.50598	10.2218
12.327	3.72845	11.616	0.916143												11.3669	6.55075	0.635105	10.067
5.03009	3.52858	1.60707	3.26217												10.6616	4.53564	0	10.3927
8.5301	0	5.58674	7.63671												10.6619	5.75549	3.39861	12.4541
13.0491	4.45395	3.72845	9.98043												10.9645	3.71619	0	9.68963
9.483	10.1474	10.6295	0.192296												0.063854	2.35902	2.87042	10.2186
3.5096	4.43707	4.7516	2.73421												11	11.3692	3.81156	10.8251
10.1578	9.05393	11.1983	0.914348												9.72652	5.51625	0	10.5181
3.58626	6.04877	4.41993	4.53746												4.03299	3.78369	4.34127	9.15425
0	5.60653	8.73863	11.261												6.95524	6.09894	1.86719	10.4454
3.58746	3.16082	10.5815	11.3884												3.75721	3.91314	1.7239	12.4847
1.33718	2.20933	2.25089	0												11.0431	4.35674	3.56401	9.3908
3.5714	10.0781	10.6267	10.2354												3.75524	2.63768	3.73259	10.5878
2.69545	10.1268	11.1614	4.70807												9.47134	2.77082	3.00551	10.0482
4.1068	8.58113	1.81047	3.09756												9.55218	3.53398	2.99449	10.6189
4.19389	0	6.56033	1.57141												0	3.86332	2.10556	11.0414
5.75303	3.80988	10.6969	9.91005												9.58527	5.3661	1.12205	9.90775
11.4294	10.1054	3.5714	3.76377												11.1403	4.96912	4.61619	10.1122
11.4001	10.0366	3.8849	11.4722												10.7377	3.09811	0	11.8332
3.59615	0.751555	9.71141	3.56401												4.63251	4.59379	3.79813	12.3729
3.66106	9.44336	9.2367	0												9.39012	3.43834	3.70287	11.3947
2.81037	10.5202	11.4758	0												6.75564	4.29677	0	10.9955
3.05142	0	0	0.615834												4.39914	2.8049	0	10.8627
10.8094	1.3214	11.3949	6.20926												10.0519	2.8049	3.85262	11.4486
8.5069	10.2297	4.47402	0												9.34051	4.90274	2.39809	9.45236
2.21269	10.7084	2.30715	3.48993												5.24063	5.25454	1.12266	11.5471
11.1361	5.93146	8.81875	7.03071												3.86671	3.32849	2.91548	10.9423
0	0	5.12144	3.801												10.2216	3.54586	2.51776	11.596
0	0.85281	10.6384	9.63541												1.03948	0	0	11.2105
4.15679	2.80582	4.28596	3.4228												5.49982	6.30705	4.37056	10.8459
4.21407	3.90745	11.2601	11.3692												8.86304	3.0001	0	11.8649
11.9452	6.17938	12.6973	2.46281												10.6293	3.32849	2.58349	10.4761
0.100313	0	5.81831	10.6709												9.34051	3.40905	2.05351	9.32997
4.24555	7.53526	0	0.901115												8.32445	7.68258	0	11.509
2.25256	8.95195	9.99872	10.1074												7.36626	2.82894	2.89027	9.69009
0.349028	10.8805	9.51596	5.07002												5.80989	3.43834	1.48192	10.7839
10.4564	2.61615	10.9635	3.08762												13.0491	4.59379	1.75861	10.4254
1.07956	1.55067	3.76449	1.60154												0	2.82894	4.42065	10.8142
3.67429	0	2.73421	5.72242												11.1361	3.48374	3.66352	10.6925
9.37466	9.07439	10.9099	4.09807												11.9452	5.84501	0	10.4431
1.65547	0	7.90505	10.5934												3.08643	1.57458	2.4382	10.7576
10.9793	0	11.0528	0												5.08621	1.92098	1.60707	10.1211
4.11771	10.0465	10.8472	5.9605												3.56979	3.54586	3.79603	10.0479
11.2206	0	0	11.285												10.5716	1.12478	4.05657	10.8036
4.01575	11.9987	1.88685	4.26765												10.254	4.29677	2.21288	8.99719
11.8079	9.54657	10.4962	11.8758												0	6.15564	3.40141	10.0453
3.72845	0.193086	4.75687	11.8928												10.4452	3.54586	1.82151	12.2708
3.21401	1.99055	4.6641	7.71453												10.573	3.54586	4.1893	10.3741
5.24192	4.8275	10.4494	0												5.54088	2.8049	3.8849	11.0264
3.76804	0	3.07178	5.2667												4.79959	0	0	10.4446
3.66953	0	6.31941	1.87796												4.69337	4.53831	1.07893	11.8114
3.08643	8.43206	1.06405	2.35799												5.02008	3.08355	0	11.8314
3.15638	5.83388	10.0918	3.21725												8.7739	3.54586	1.91602	11.8942
0	1.07626	12.051	0.220994												10.9772	8.11349	0	5.92829
4.67832	11.18	7.89604	4.50496												11.4779	2.8049	0	9.47973
11.3509	9.94475	4.05657	10.7647												12.8371	5.95474	0	9.96871
4.90946	1.3214	11.3031	10.8872												10.0264	2.8049	0	11.7298
3.31942	10.1552	10.979	4.95639												5.09054	5.84501	2.33085	10.98
3.57752	9.09291	12.5078	10.1861												5.49982	3.65511	4.22348	12.1789
2.23159	4.37015	0	10.9712												8.12761	5.55688	2.61452	10.5469
5.07002	9.36902	3.25649	2.02231												10.8766	4.35438	3.15638	9.29164
0.663756	8.20292	12.0591	2.93888												11.5804	3.05626	2.95131	10.1934
0	9.34076	4.48541	4.94799												9.38617	9.87815	1.12172	7.62794
0	0	11.3014	3.26217												10.9996	4.59379	1.57487	10.7454
5.5795	9.28109	4.35818	3.59649												4.1196	2.78519	0	10.3931
5.08621	0.92484	10.2096	5.2306												12.1986	2.82894	2.66909	10.2602
3.87786	8.99054	4.79213	0												3.7265	2.02057	0	8.59502
4.64733	10.4826	10.6669	2.96756												10.1218	2.82894	2.25599	10.8514
3.16467	7.43973	10.2192	4.70254												9.18864	4.68836	3.03404	10.0009
3.41477	0	1.12205	1.76287												12.6569	3.72845	1.07192	9.20965
10.981	10.4582	0.675915	2.02231												9.18362	4.59379	0	10.334
6.22086	0	0.571304	0												9.80669	3.95463	1.91499	9.71296
2.77198	9.52515	4.1521	3.44431												9.57024	4.06636	4.59546	11.0185
10.9484	3.73732	2.93158	5.68835												10.8314	2.46584	3.99918	8.91484
5.0177	4.44413	4.85871	4.90746												4.27511	2.83913	4.34127	10.4048
3.56979	4.59379	10.0056	10.2707												8.98619	8.56818	4.28374	8.11951
4.75686	9.28156	3.56401	6.27121												9.91123	2.26128	2.19734	10.3283
10.1536	4.27039	3.81136	5.35967												7.73379	4.59379	2.48374	10.0711
8.90135	10.9401	11.9359	3.29103												10.7517	7.88612	0	10.7964
11.1668	0	9.64969	2.3986												9.27229	6.07543	0	10.7404
5.59671	10.315	1.76287	1.72093												11.9409	4.76714	5.08802	8.337
5.09945	12.5217	11.5335	5.64431												10.2834	3.95463	1.21822	11.3088
6.27358	8.72723	0	4.80067												9.48992	2.82894	1.65547	11.5206
4.42172	8.79917	11.7809	6.05958												7.15242	5.55503	2.73421	10.1301
5.0886	7.67273	3.7367	11.7564												8.47266	3.00507	4.12525	8.87469
3.73988	7.38802	5.9272	2.6843												5.41676	2.41709	0	8.48969
9.79	0.239965	2.95131	3.95729												10.5192	2.82894	3.87363	10.7854
4.81171	4.43707	2.34592	1.85779												9.36074	2.8049	4.18347	10.815
4.46706	0	1.73638	3.71619												10.0327	3.09811	4.34127	10.6404
0	0	6.98503	5.12144												9.26503	6.14162	1.16083	10.8258
3.87161	0.0126762	9.31379	3.99331												6.75431	8.59293	0.914348	10.2775
8.28491	1.72093	10.7579	0.914348												8.03682	4.80172	0	10.6029
11.8172	7.10082	9.99422	5.43369												10.3625	5.43454	0	11.0459
6.48852	9.41969	8.47803	3.74649												0.985922	3.00507	4.75687	9.70564
10.0878	9.70267	0.066921	11.4653												11.2349	3.32849	3.82539	12.3916
4.27314	10.9896	4.12525	3.94873												7.1168	4.59379	3.91573	10.7476
10.5716	8.92575	3.56401	5.96797												10.4166	2.78519	3.66352	10.9774
1.9088	8.9207	5.85145	10.0264												3.2201	2.78519	2.32574	10.0734
4.25872	7.83535	11.0431	8.23501												11.47	3.54586	0	11.933
2.52793	10.5878	8.9492	4.64733												10.0809	2.02057	3.39861	10.0579
10.645	8.13542	1.68404	1.20192												10.6197	0.645644	4.12474	11.106
11.6298	10.5112	5.33762	10.4818												10.6634	4.54541	2.63058	9.90427
0	8.73082	10.7871	4.07319												9.92424	3.32028	4.10826	10.7873
11.3065	10.0055	9.25163	11.0873												7.24882	3.00507	2.48374	11.4311
4.16361	10.3228	3.81156	3.03049												9.08871	2.82894	0	10.1228
5.04662	4.55244	3.88641	0.614052												9.47555	2.78519	0	10.5831
10.1324	0	11.5511	1.74124												9.43887	7.1778	0	11.042
10.254	9.88689	4.7971	6.64517												10.9807	2.82894	0	10.5531
5.59278	7.85112	4.59546	2.37867												4.57433	3.95463	4.9509	10.7603
1.86719	0	10.4402	5.49219												6.2554	1.29715	0	11.9119
4.37056	8.09576	1.2265	1.09038												10.6991	2.11556	0	10.7121
3.34131	0	4.83586	4.38624												4.80231	3.95463	3.18109	10.1987
0.914348	3.90986	10.2136	3.26656												8.60854	7.1778	0	11.3671
0	3.38916	3.66435	10.17												3.2201	4.4337	0	10.0388
2.49047	10.7095	4.57237	6.07866												8.82484	0.629261	1.81389	11.5436
7.0618	7.1468	4.22348	4.95426												11.8264	3.28616	0	11.1211
1.4486	0	1.03669	9.52749												9.79184	3.05626	0	10.4299
10.4935	5.53702	10.3704	11.0874												11.9568	2.78519	0	10.1743
6.44519	0	10.9136	11.0444												4.54469	3.3514	3.99918	11.6708
3.76158	9.7157	0	10.2164												4.20374	6.42623	3.1387	10.722
5.98215	3.26586	3.88995	11.0007												10.0461	0.629261	3.70287	9.86723
10.4517	10.7442	2.5323	3.44705												9.26236	3.95828	4.39468	10.4155
3.21838	9.5544	4.40637	0												10.3347	5.1607	4.53655	10.708
3.34131	9.27111	0	0												0	10.148	4.49477	9.7734
10.2184	9.87837	5.53739	4.90946												0	3.32849	3.85071	9.99971
4.13347	0	2.4382	10.5138												12.3236	3.09811	3.8849	9.46641
10.4452	1.70877	11.9154	0												4.87031	2.83913	1.9088	9.96044
10.1416	0	6.48992	10.9089												8.44302	3.40905	3.62517	12.2901
10.573	9.69652	3.42121	1.07192												11.3424	2.8049	4.34127	10.6499
5.54088	10.2809	4.85458	1.88685												7.53418	3.32849	1.6746	10.1028
4.79959	4.78358	3.5879	10.8095												7.5804	2.39525	3.82539	11.0224
5.47937	1.14648	8.71815	10.8762												4.41944	8.45027	0.860138	9.09681
9.74331	8.75764	3.91675	2.73841												10.2262	2.8049	4.96566	11.3137
4.69337	9.4972	0	3.45336												4.96328	2.02057	3.03404	11.4239
5.02008	9.8575	11.1208	7.87987												11.6472	1.07807	3.16998	7.33486
8.18773	9.47527	9.54873	3.37727												3.61437	3.00507	0	11.1748
6.5362	8.67895	3.82383	0												10.2645	5.30635	3.56401	10.3379
3.10228	11.5756	10.7052	9.08084												9.30662	3.54586	2.87042	11.1259
4.49884	3.95463	9.56475	11.056												4.48229	3.43834	2.50926	10.5362
5.66823	4.06636	1.48192	2.86765												10.0095	0.671362	2.25089	9.30179
0	0	5.796	0												9.91034	3.20734	3.84719	10.9927
4.27784	0	10.3823	5.96797												4.12128	7.08919	2.73421	12.6436
0	11.891	4.32752	10.0589												10.3083	5.19056	2.48374	11.276
4.64733	0	10.6755	10.2262												5.01264	4.29677	2.48374	10.45
0	9.44345	3.58257	12.315												8.32498	5.43851	4.95923	9.92912
5.35927	0	12.269	10.1524												3.82011	6.81338	3.4084	10.8494
8.7739	2.46584	1.10222	4.81594												9.47928	7.1778	4.1127	10.1508
9.49441	0.92484	9.22472	10.6415												4.79635	3.95463	0	10.4499
0.997801	0	3.81136	3.0979												9.74024	4.29677	3.79498	10.6108
4.44373	10.3856	11.3211	0.894343												9.67643	3.00507	3.81156	10.806
9.35707	0	3.56401	5.55993												9.69634	2.7172	0	9.25831
3.88641	2.83913	9.56291	4.06884												3.09741	3.7218	0	11.1221
1.66531	0	1.7741	5.08979												4.59989	1.57029	0	10.9115
0.145188	1.75045	12.2573	10.8515												3.08643	2.78519	2.51776	11.504
10.9772	9.38091	5.7271	4.63752												9.16941	4.29677	0.635105	10.03
11.4779	10.9102	3.68624	3.22101												8.98086	4.85384	3.82539	10.9771
0	0	2.48646	3.74789												7.99168	2.82894	0	10.6472
2.96071	0	1.76287	0												3.58999	4.06788	3.60758	9.74836
3.55153	10.5624	2.91324	10.3423												6.44481	4.66246	0	10.3468
0	11.1815	9.84464	1.12266												11.6854	3.05626	4.16415	11.5238
0.887674	0	5.01581	2.02964												12.655	4.35438	2.6604	10.8167
12.8371	7.44816	1.60707	3.85071												2.88256	5.46884	2.79573	4.4571
6.11397	0	2.77338	4.35255												7.8393	3.40905	0	11.5639
4.91096	3.09383	4.12525	4.73035												9.06679	11.805	2.70433	10.4659
4.88539	9.8343	0	3.06516												9.97151	3.05626	0	10.1465
11.8172	9.81504	10.5396	9.79595												0	7.21199	2.49047	10.7017
8.43917	8.77604	2.60875	7.88563												11.4463	4.61232	2.18508	10.798
10.7342	4.27405	10.6027	3.55311												8.96976	1.12478	3.8695	10.7052
2.82037	0	10.4257	0.884216												0	6.42623	3.31942	9.67806
10.0264	0	2.48374	2.6794												3.98574	4.64804	1.2265	9.62007
4.45395	1.69772	3.51072	7.45612												8.76399	6.42623	0	11.1499
10.583	10.7097	2.02908	0												10.4623	2.02057	1.1871	9.32865
2.09372	2.60805	0	10.2072												9.41509	6.23772	2.77778	10.5302
4.6787	0	3.2201	0												0	0	2.93158	9.84355
10.8489	9.70025	11.1988	9.83504												3.6604	2.82894	1.92415	10.7109
5.15084	0	4.03073	11.9277												7.97232	4.59379	3.81136	11.2833
2.40495	11.853	0	12.4174												4.46996	3.54586	1.50185	12.2023
10.5882	6.58691	3.52161	0.863962												3.45025	5.21421	3.44431	10.404
2.73329	2.10008	7.13691	2.98445												8.23699	5.64397	3.60744	11.0756
2.9524	0	10.7054	4.70807												4.97907	3.93098	2.63044	9.5031
3.75847	3.37836	4.39468	9.90081												4.20374	5.23206	0	11.1445
3.38051	3.71766	4.91497	2.61543												10.6142	3.48146	1.47066	12.4395
5.09054	1.96051	11.0144	2.02231												7.25573	4.85384	3.56486	10.2753
5.49982	7.47032	1.4193	3.73699												10.5184	3.68995	3.20688	10.0025
9.65404	4.23609	5.40694	4.08466												8.30261	2.02057	2.02964	10.4737
4.23337	9.38053	3.54232	0												7.22815	4.59379	0	10.7677
2.66216	9.43747	10.8362	4.13086												7.51643	2.78519	2.99449	11.1975
0	3.90986	10.6997	0.438026												9.9472	3.54586	3.90107	10.0493
6.26357	9.47894	11.4436	3.52837												8.47629	3.95463	3.60758	10.2401
5.65672	6.1399	10.493	6.39304												7.28869	7.39844	1.2265	11.9974
2.44788	0	10.4888	10.855												11.2044	3.48374	4.07371	10.3844
3.86275	10.6772	11.0858	11.8325												9.1013	4.64804	4.43152	11.0019
1.52531	8.56818	3.98281	12.5039												3.2201	2.93494	1.03669	9.43252
9.29688	7.42101	5.0261	2.63674												11.5929	4.06636	3.57666	9.59785
10.6372	0	3.83733	4.93876												4.31138	0	3.52161	12.4846
2.90399	3.25615	5.22691	3.31651												7.19822	3.40905	3.00551	8.62299
11.0354	10.1163	4.7516	10.6498												3.07988	3.54586	0.145881	10.013
8.12761	0	10.1686	10.6111												3.70222	4.29677	0	8.14934
3.8849	8.41136	0	1.81047												8.26692	7.1778	4.30034	10.9187
5.49423	8.82368	3.60758	9.08659												0	3.54586	2.55411	12.9684
10.8766	4.1521	2.48374	5.26357												11.8738	4.82121	1.48192	8.97626
11.5804	3.10499	3.12245	1.05724													3.43834	2.22261	10.5109
11.9826	10.8683	6.50716	0													2.82894	0.252748	10.3728
4.19186	10.0323	11.3565	0													7.16321	1.65547	3.2944
10.0548	2.661	2.97326	1.7741													2.82894	2.29201	10.2114
0.951817	11.8552	0	11.6112													3.95463	2.63674	11.9552
5.16788	3.34131	4.12525	2.23733													2.83913	3.96641	11.2222
0	10.2798	11.166	6.29423													3.95463	4.06884	10.9329
3.06888	9.39652	5.65029	5.64431													7.1778	0.145881	10.792
3.46747	0	3.81856	9.98073													2.02057	3.88695	10.3246
3.19477	10.7733	9.5755	10.1442													3.2669	2.6604	8.90676
3.72155	10.4791	11.3743	12.182													3.05626	2.85531	12.4253
9.38617	11.4677	0	2.89251													7.1778	0	10.1701
6.43902	3.02143	11.7545	3.24815													0.645644	3.60758	9.81218
2.02231	0	5.61352	9.52548													4.29677	0	10.2873
10.2125	2.26128	3.49182	11.4582													4.56931	2.4382	10.9835
4.84249	9.28565	3.96289	10.3382													5.4737	4.22348	11.6715
9.3234	9.56697	2.15567	2.42643													3.54586	1.91658	8.35756
11.0953	1.57487	2.89027	3.91314													4.16023	4.41993	10.5565
10.1299	9.08096	3.56889	10.2717													3.02285	0	11.6655
5.77916	10.5159	10.7217	10.8879													3.40905	3.6958	10.6186
1.95298	9.88494	1.99161	10.2505													8.77096	1.2265	10.9615
0	5.14621	10.9817	1.88685													7.1778	3.73895	9.03774
5.00785	0	11.104	3.06373													3.58429	1.9088	11.8213
2.44788	10.4794	3.74777	2.46714													4.41539	1.97736	12.6108
2.15042	10.5638	3.75847	10.2159													5.30635	3.76449	10.9406
0	1.52671	10.3956	4.57271													9.20379	0.994207	12.1203
10.9119	11.1158	11.2192	10.7319													2.82894	4.26756	10.528
0	10.4562	4.42976	11.3664													4.50655	1.65547	11.14
3.63316	9.43601	9.94868	3.60758													2.11556	1.32995	10.398
4.15622	2.64766	4.81908	12.0935													0	3.87363	10.5367
0	0	0	3.62569													3.00507	0	10.382
10.9996	8.28607	3.56401	1.21378													2.83913	2.99315	11.0745
1.67876	1.01458	8.98711	0													2.02057	1.52459	11.4182
3.87128	4.59379	4.58768	4.64733													0	2.93059	10.8291
0	3.08643	11.1708	5.68598													4.29677	0	9.09395
4.33112	1.4713	10.7928	5.10724													5.50244	2.5323	9.44695
11.3487	10.7263	1.50185	0													0	0	10.8673
3.44531	9.97458	5.82034	5.72242													5.43454	0	9.65857
9.01692	7.88612	4.42842	9.84937													2.11556	3.18109	9.69523
1.22856	3.09383	0	9.16397													7.20041	2.25089	10.7291
3.6947	3.02143	12.3438	10.5879													3.54586	0	9.25027
4.24555	2.49957	1.33515	4.68283													4.4337	0	10.8256
4.1196	10.66	5.25007	3.85262													2.48993	3.87633	9.85533
2.48374	2.10008	11.0903	12.2463													2.8049	0.675915	10.4419
3.58308	9.39916	2.51776	11.5857													3.74626	4.19389	9.29874
3.68649	2.40015	3.18109	3.1299													2.82894	0	10.6529
9.51583	11.0718	3.16998	3.49623													4.02559	2.83705	10.3581
0.860965	3.85642	8.61993	11.7755													5.46884	3.04174	10.8336
4.52442	4.09937	3.2422	10.5189													5.55503	2.79573	10.7534
4.0725	4.60735	3.14028	10.4885													3.80618	2.09463	10.3113
9.8521	10.274	0	0.644831													5.23206	1.33718	10.8568
2.48374	2.64766	4.80026	9.99274													4.02559	2.65601	10.6582
12.1986	8.87913	10.1282	1.05724													3.05626	2.48374	10.5061
4.25538	9.20727	2.48374	3.18109													4.59379	4.35744	10.9935
3.60744	3.95602	3.21631	2.19805													3.43834	0	11.0231
5.65033	0	8.09192	3.51355													3.43834	3.86776	10.4819
1.21822	10.8824	10.5809	10.9669													0	3.60758	10.8483
3.7265	0	0	12.1548													2.89989	2.90731	10.4589
3.33879	0	11.9306	2.15771													2.83913	4.41993	10.0667
6.16362	3.06246	9.55628	0													3.04904	1.60707	10.3546
10.1554	0	5.75438	9.19206													2.82894	0	11.4397
2.35738	6.07543	3.31942	1.67891													2.8049	2.85165	10.5365
4.06884	9.66059	0	10.7971													4.23469	0	10.4395
2.19734	4.67396	3.12909	1.99161													3.32849	0	10.2032
3.08583	4.76714	10.0278	2.88385													3.35933	3.83486	10.0065
1.67888	9.31646	5.53181	5.42496													0	0	10.0042
0	3.95463	2.6719	0													6.42623	2.90852	9.5229
5.21245	0	2.35905	4.09024													0.708329	0	11.3439
3.91808	3.09383	3.63568	5.83103													2.82894	4.64733	10.4583
10.1218	5.15179	10.5476	4.88921													2.29972	2.02908	10.2897
9.27206	2.82894	3.56486	11.4536													1.12478	1.75758	10.1188
1.4486	10.4095	8.40172	11.8456													3.16521	2.90366	10.9048
4.0231	2.49957	2.51184	8.88035													2.82894	4.79151	8.49282
10.334	10.4738	3.52161	2.60292													1.90298	0	11.3675
7.47181	0	10.8876	6.81952													4.85384	2.44757	9.97426
11.333	0	10.0081	10.2008													5.84501	4.34127	12.2092
10.5104	0.193086	2.6604	4.9187													5.46884	4.1893	9.83617
3.8849	0	10.7374	0													4.59379	0	11.0686
9.18864	8.58078	10.2957	10.8726													2.82894	0	10.8077
4.05657	8.51333	6.11767	11.3981													2.82894	0	10.682
3.24565	9.13589	3.35854	5.40694													3.62793	3.81136	9.8442
12.6569	9.60411	4.36001	10.6933													3.54586	0	10.2897
5.2772	9.19258	4.8846	3.6914													2.83913	3.85071	11.5539
2.43911	8.03394	0	7.69982													5.55688	2.45674	10.6964
9.18362	0	0	1.31801													0	1.76287	9.97393
5.72577	8.74404	9.8474	5.33762													4.54541	0	11.3934
10.9717	0	10.9303	5.35673													4.59379	0	11.0434
5.90125	11.9826	4.16415	0.145188													3.32849	0	10.822
10.6833	0.0126762	4.41944	11.0527													3.95463	0	10.1917
3.36375	4.09937	0	0													4.59379	0	10.5875
4.92472	8.33041	6.00187	0.145881													2.82894	2.73122	9.28926
5.02519	7.43973	4.73035	0.901115													2.46739	0	10.7931
11.7821	9.36182	0	12.162													4.48536	0	9.63067
4.51721	10.9936	10.1793	1.55923													7.87105	0	8.82909
5.4704	2.48155	4.59546	9.78292													5.66248	2.70433	10.3278
9.80669	11.1768	11.7634	4.93516													5.3661	3.11615	9.42474
8.07973	10.3075	1.12205	7.41861													5.57869	1.75861	9.7088
9.57024	0	8.67937	1.06487													5.39161	4.37056	11.1312
1.11452	10.4199	2.16998	5.97848													1.84453	0	10.386
1.40087	0	10.0375	2.51927													5.05388	1.75861	10.3608
9.71312	0	4.59546	0													2.25281	2.85165	8.6085
10.0621	0	4.09937	1.60707													5.53491	3.56486	10.7641
3.11615	4.34512	2.68164	11.3898													4.24555	2.56675	9.88511
10.8314	1.4783	7.84696	10.1294													4.87649	0.614052	10.194
4.09807	3.09383	1.33718	4.6766													5.70924	1.50185	9.69828
7.42048	12.1397	3.24815	11.3106													2.78375	2.93158	10.4214
10.9227	4.55298	4.33153	0													6.09521	1.75758	9.11018
0	0	2.21288	9.12443													4.37642	3.52161	9.43192
0	1.55067	4.19945	2.95631													4.51451	3.87363	10.0367
3.73969	1.17212	2.41223	11.5041													1.21564	2.33085	10.2726
5.60954	8.2544	2.59953	3.61304													4.68111	1.33718	11.3972
5.17238	9.64178	4.07325	9.34824													4.84331	3.72699	10.4348
5.52246	5.55503	1.66532	5.70494													1.25625	2.48374	9.99419
0	3.00507	1.19562	4.96392													7.92	0.990885	12.1566
2.78899	9.59315	10.5409	2.28245													5.07002	4.5695	10.5059
3.11962	0	8.93431	4.21306													3.36358	3.24815	11.2413
3.8849	8.14108	12.4699	8.81495													5.58451	0	10.8234
9.2505	0	1.75758	9.3575													3.57872	2.75965	8.86624
2.49762	9.66546	5.45525	4.68283													5.68411	1.88685	10.8935
4.6027	10.1312	10.2263	5.0886													1.77933	0	9.52942
4.27511	2.41709	11.7466	10.3668													1.76778	2.79573	9.97426
2.93561	0	9.7965	1.57582													1.65416	0	9.4668
8.40231	10.2225	9.52477	0													3.56549	3.58973	10.5947
4.6787	10.0899	0	9.61771													5.00785	3.26656	10.2233
3.18166	9.39491	4.79306	10.2476													0.460196	1.81314	10.4839
2.73977	8.656	4.73372	3.39339													5.06594	0	10.1132
10.7611	3.52837	11.0177	0													3.23467	3.65836	9.27224
10.8051	0	10.4602	9.59179													5.35378	4.39468	10.3991
4.19186	3.68495	10.985	8.18305													1.4864	4.5695	10.6283
1.10598	5.3496	1.17212	10.0296													4.81809	2.94027	10.236
3.78408	0	1.83504	2.57158													2.54312	4.39713	10.0248
11.3933	10.4041	9.98857	12.6103													3.46603	3.85262	9.8845
4.7971	0	4.44239	3.85262													3.16794	0	10.4035
5.46826	0	3.78026	0													4.54488	0	12.4785
9.83395	8.22456	12.4874	0.883725													4.30779	0	10.6826
9.89742	10.8344	9.80522	4.96392													5.21421	3.03723	11.5807
1.91717	9.01312	1.42398	0													6.67536	2.5192	10.6775
3.56401	10.7337	11.338	5.26138													5.39483	4.6766	10.0782
8.28097	3.34031	4.09734	5.81831													3.07006	4.59546	9.34538
3.1641	0	6.79266	11.3847													1.76278	2.13753	10.5217
3.20379	0	4.5695	4.56007													5.99576	3.1299	10.4203
3.31734	11.0004	3.99918	3.76449													5.43454	4.36001	9.30168
4.37598	10.1048	2.43197	9.71211													2.03833	2.63674	9.53957
0	2.82894	0.520247	6.15759													0.741733	4.61283	10.8632
10.3057	2.35827	11.3537	0													4.0473	3.85071	10.6039
3.98235	8.07013	1.33515	10.4452													3.94616	1.12266	10.8315
6.17038	2.63978	9.31841	5.14082													5.57137	1.3214	9.87682
6.62966	0	5.81302	1.48192													4.49884	1.50185	10.7282
2.34246	8.94936	1.46668	4.18073													2.30791	2.32574	9.68396
1.13449	10.0686	0	2.3986													6.21054	1.98985	12.9333
0	8.30184	12.0297	3.89													11.1749	3.99918	9.8956
8.98619	2.8049	2.37702	4.2264													4.30884	0	10.916
3.57666	10.1031	5.1909	1.81047													5.34994	3.85071	9.61787
10.9432	0.671449	10.899	11.2814													4.17378	0	4.52296
5.5795	0	9.98515	2.55411													3.72845	0	10.1535
2.15042	10.1842	10.7649	0.986648													5.764	0	10.7585
0	11.6132	4.36849	4.80514													1.94107	4.43904	10.7918
8.03454	2.8261	10.5109	4.49498													3.60556	3.52161	12.6007
3.91484	9.74196	6.70537	10.8462													4.08758	0	10.6302
0	3.45025	5.83103	2.79573													5.17318	2.22261	9.64338
3.47563	8.67766	10.0843	10.8946													6.07458	3.78986	12.266
4.17623	5.79561	10.9702	10.0175													3.73564	3.26656	10.4282
5.54086	0	3.76051	11.0161													5.22322	4.07371	9.532
2.67621	10.95	10.8879	10.1178													2.60356	2.57158	10.2539
5.5356	11.4861	3.03404	5.67408													2.79622	3.08762	9.34572
3.88641	11.1603	5.24733	11.024													3.91314	0	9.78654
5.32147	6.73808	4.56383	3.11251													3.85292	4.57827	10.2619
6.64951	8.95826	3.16455	10.0278													1.4632	3.85262	8.2957
3.58598	0.831682	3.41071	7.93888													6.23817	4.11801	9.72354
3.69881	0	9.70483	3.71067													3.56549	4.28374	10.1562
5.41817	10.1025	4.91916	4.77867													4.84136	2.44788	8.94366
5.93078	2.30022	3.38227	1.42465													5.63433	2.56675	8.99273
9.91123	10.4282	3.30244	10.2364													3.72845	3.9945	10.6485
5.58335	6.2302	1.50185	9.9013													3.61317	2.22261	11.4614
10.3875	10.6125	2.64792	7.45612													2.54312	0	10.1081
4.10198	1.01458	4.02741	1.6746													6.17378	4.6766	10.3445
11.4078	8.63692	3.6395	8.8085													5.03567	2.90366	12.0786
5.82233	3.56878	4.40232	4.12525													3.36777	0	10.3514
4.85494	2.26743	11.1398	2.57158													5.5876	3.12681	11.451
1.05724	0	5.97765	1.75329													4.74762	2.72005	11.4274
0	8.56015	4.094	5.76996													5.07522	0	10.7264
2.87167	8.5059	1.06487	0													7.78384	4.03245	10.4129
0.614052	5.68916	2.84621	10.2189													6.34597	0	11.8939
10.4623	9.00899	4.85458	0													5.46296	2.99449	11.8479
4.25034	3.09811	10.0029	1.7741													6.20926	0	9.02552
5.99009	4.38082	5.07219	0													3.77732	1.03669	9.86162
5.45388	6.14162	4.68165	2.39809													6.49679	2.6604	10.7664
11.9826	0	10.6045	2.4461													5.27362	3.0432	10.8835
3.99892	3.38779	9.07172	10.2004													4.03482	3.75847	10.5272
2.42135	0	2.80164	8.25771													4.13628	4.61254	9.34881
4.24598	0	4.16415	10.343													5.07948	3.03534	10.988
3.01743	0	4.9915	5.3661													0.0063942	1.75758	8.25065
1.61489	0	10.8499	10.593													4.79791	0	11.6375
2.72005	8.59293	6.27358	3.88552													6.28034	1.50185	11.0498
2.11231	10.8477	0	9.34394													1.76798	0	10.0904
9.71695	3.02143	3.51072	5.34466													6.23772	0.614052	11.0966
10.3259	3.73732	1.6746	0													5.21421	1.75861	10.3996
0.544767	3.09756	12.6262	4.95923													6.48247	0	10.9001
7.73379	4.80172	4.65813	5.9509													4.49884	1.3214	10.9903
4.7516	0	10.5603	8.809													2.8934	5.08904	10.2118
11.2309	8.84328	3.04889	10.0449													5.03702	0	10.313
1.76559	0	3.90882	4.72995													3.06418	3.63914	9.23872
4.7516	9.63446	10.179	2.78713													3.08212	2.84761	10.5645
3.8768	4.60735	2.33085	4.7971													3.46603	3.38227	10.3374
8.55845	2.44376	1.7741	4.95901													1.27299	4.52445	10.4717
2.43711	1.3214	0	6.43481													4.59299	4.26756	9.85044
10.7517	10.7149	11.5542	0													3.60905	4.04474	12.1471
10.6578	5.43454	12.4028	5.36432													5.55444	3.30215	11.1918
10.3864	3.00507	0	3.49182													3.1053	2.18508	10.1276
3.90213	7.40262	4.41993	10.4945													4.26064	1.21822	11.4961
9.27229	0	10.0266	3.23723													5.32732	2.33085	10.9681
3.99894	1.4713	11.7193	9.46246													3.69025	4.55929	11.0393
0	6.97041	5.39728	10.7019													4.52442	4.05657	12.1543
1.75795	2.44376	5.75438	0													6.64179	2.57158	10.8013
11.7821	9.82876	0	11.9819													3.91127	0	11.4779
5.49423	1.87486	2.32026	10.2592													1.8939	0	11.0706
0.144791	3.06663	6.17575	10.4437													5.46514	1.12266	7.83886
3.62569	9.70367	1.76292	11.795													6.34067	4.05657	10.0762
10.2242	11.0559	10.2873	10.263													4.59379	1.2265	11.1522
2.86161	0	5.2175	10.4098													2.49762	4.41993	10.6203
5.73356	0	10.9133	12.2543													4.37598	0	10.2689
3.34066	3.32849	3.22548	3.02778													5.65682	0	10.3904
11.9409	9.20418	10.2178	5.82638													4.97978	2.44788	10.6549
5.92879	6.27675	10.2053	10.7473													5.79176	0	8.17555
4.0991	5.87309	1.17212	4.06353													5.99203	4.41993	7.0459
2.90366	0.92484	9.23865	4.43904													4.96813	3.88641	9.9024
1.12205	0	4.717	4.47527													5.75015	0	10.101
9.8106	10.8536	4.9187	3.44705													6.10562	3.4954	9.14464
10.7845	9.19862	2.4382	4.47044													5.33762	3.56889	10.3459
2.0662	1.70877	10.7792	10.2228													3.27504	1.12266	12.3679
2.56489	3.06246	2.02231	10.1483													3.68923	3.02778	10.1755
1.67745	4.27405	1.06487	0													3.18297	0	10.0931
1.81389	0	2.45756	7.74071													2.54043	3.85262	9.93398
0.675915	3.51651	10.2761	11.0957													5.42205	2.90366	8.96676
11.1184	3.37836	9.98095	2.64826													3.41128	0	9.72511
11.4592	0	4.18497	2.93158													3.79139	2.98838	10.0587
5.39161	0.193086	3.60744	0.338287													4.8536	0	9.74637
0	3.08643	9.56256	10.5982													5.5655	3.62569	10.9837
3.58401	10.4057	0.860138	2.25089													0.0941887	2.90731	9.52889
10.5763	10.1668	11.5062	3.52837													9.54066	1.91602	11.615
2.55004	4.59379	4.43904	9.34345													4.95581	0	9.46182
10.3673	0	10.2893	4.79482													4.47399	1.60432	8.67465
10.3085	4.95879	9.60034	4.08742													7.86276	0.455602	8.06366
10.59	0	10.5696	10.343													6.17378	0.747023	11.4948
10.2834	12.3305	2.85556	0													6.58147	0.153619	9.45556
3.66435	3.45025	0	0													0.614463	3.85262	11.4631
4.61724	0	1.66434	6.7691													5.54487	2.4382	10.0222
4.59546	6.17938	6.00829	0.349028													1.19493	4.97316	7.63671
10.5623	4.20874	11.3499	1.67538													7.40824	3.16455	9.98043
3.76067	10.0286	10.7481	2.64766													2.52156	1.75758	11.261
9.48992	9.19336	10.7222	4.95879													5.83669	2.85531	11.3884
7.15242	10.9266	10.0536	10.3847													1.22339	0	10.2354
8.47266	8.81419	4.88027	0													2.67413	3.99918	9.91005
9.61977	10.882	5.13387	11.8488													4.05202	3.48993	11.4722
2.80992	2.78519	10.9239	2.02964													5.54487	0.281367	9.63541
9.39244	7.83176	0.914348	9.24793													3.49314	3.31254	10.6709
3.79498	6.29817	0	0													7.75729	3.03404	10.1074
5.21666	2.78519	12.2513	1.75795													11.3692	1.50185	10.5934
10.9893	10.4599	9.82495	4.1521													3.72845	4.51721	11.285
10.0403	0	4.30202	11.5475													3.72845	0	11.8758
5.41676	3.61222	2.49716	8.86516													2.91486	2.32574	11.8928
5.14535	4.15498	2.18358	10.3579													5.702	0	7.71453
9.73425	0	10.6803	0.349028													3.88995	4.57827	10.7647
0.914348	1.70877	11.0774	9.18299													3.66816	2.45674	10.8872
6.6215	10.0735	11.7992	10.6276													7.16511	0	10.1861
0	0	9.5494	3.69301													2.09323	4.5695	10.9712
4.36843	0	5.58451	4.9509													5.02519	1.75795	5.68835
6.34912	0	10.2317	4.1521													5.46443	4.05657	10.2707
4.43904	0	1.39657	0.860564													4.15468	0	11.4653
5.18174	5.54086	0	1.33718													4.93544	2.57158	10.0264
2.99682	3.54586	11.0223	4.96912													4.61025	3.90882	8.23501
10.5856	9.9202	0	4.68316													3.44272	3.12681	10.4818
0	7.21549	4.43402	0.914348													4.49381	2.32574	11.0873
0	4.37015	6.50716	10.0415													5.61049	1.07192	5.49219
10.1217	3.89397	3.68624	9.69847													2.50479	1.61719	10.17
3.826	9.74167	10.7565	10.9453													5.65033	2.73421	11.0874
1.64093	0	5.5515	0.252748													5.65876	0.914348	11.0444
0	0	10.9693	3.99331													2.69131	4.70807	10.2164
9.8765	9.10716	10.9988	5.53372													5.27476	3.56401	11.0007
1.91304	10.2196	4.07371	6.93933													5.39728	0	10.5138
10.3515	9.93323	11.633	10.9591													4.15622	0	10.9089
9.04953	2.02057	9.55975	10.2402													2.50703	0	10.8095
11.2083	4.34512	0	3.6871													0.710738	3.48993	10.8762
10.5851	12.6129	12.6524	0													5.10997	3.08762	11.056
3.68471	10.1955	0.283555	3.75028													5.07002	0	10.0589
1.44121	0.831682	3.06882	2.49047													2.60427	0	10.2262
10.6784	2.26743	10.4718	1.08693													5.64617	2.02231	10.1524
10.5192	10.4149	5.32965	10.9449													5.46855	0	10.6415
9.36074	0	3.54359	10.0735													1.51233	1.76287	3.0979
0.0318546	2.60292	9.68538	0													5.14404	2.02231	10.8515
5.28262	11.3396	0.675915	10.2604													5.26171	0	10.3423
2.45025	0	3.8849	4.8846													1.44836	3.44431	9.79595
2.18496	8.99817	4.44373	3.88641													6.02862	1.72093	10.2072
2.90731	10.0497	10.2463	3.18182													2.88668	5.12144	9.83504
8.28097	10.1554	9.44929	11.8017													5.3041	0.914348	11.9277
11.1625	3.90986	0.917222	12.0943													0.550469	4.64733	12.4174
3.20266	9.29345	10.9758	7.89755													3.98924	4.07319	9.90081
9.84523	0.645644	4.77867	4.69646													4.56198	0.614052	10.855
3.8057	1.0542	9.56016	4.77727													2.85757	1.09038	10.6111
6.48736	1.57487	5.32965	12.9255													5.43749	3.26656	11.6112
10.0327	2.8885	1.98278	0													4.52442	0	10.1442
4.8071	2.20933	0.614052	12.1885													5.21193	0	9.52548
2.83913	3.27786	1.07192	10.5975													0.736448	0	10.3382
5.63143	10.8959	5.95102	3.24659													2.46392	1.07192	10.2717
3.67501	9.96489	10.4082	4.03071													0.220847	1.88685	10.8879
9.26503	8.78259	2.86352	5.09638													5.03009	0	10.2505
10.695	0	3.27427	5.60717													3.58746	0	10.2159
3.42151	9.42874	2.99196	9.95535													3.59615	4.06884	10.7319
2.08668	3.25615	7.71283	4.90946													3.66106	3.74789	11.3664
8.25301	10.7816	6.79923	10.0791													2.81037	0	12.0935
11.1563	1.99055	0	9.70512													3.05142	1.12266	9.84937
9.26139	9.26532	4.05657	9.71829													2.21269	2.02964	9.16397
3.08537	8.93558	9.21839	2.73122													4.15679	3.85071	10.5879
1.52459	0	3.6871	2.43911													4.21407	4.35255	12.2463
11.2318	2.10008	4.01435	3.62322													4.24555	0	11.7755
7.98216	0	9.52477	3.56401													1.07956	2.98445	10.5189
0.00642979	10.0303	2.6604	1.33718													3.72845	4.70807	10.4885
3.73564	8.84567	10.1445	9.48088													3.21401	2.02231	9.99274
5.09802	5.27457	10.6647	11.0831													3.66953	0	10.9669
10.7598	0	11.635	2.72005													2.23159	2.63674	12.1548
5.82117	7.70986	3.52161	1.69278													5.07002	3.31651	9.19206
3.11615	1.69772	2.9917	6.5185													3.41477	0	10.7971
10.3279	4.54541	2.54312	4.36027													6.22086	0	11.4536
10.4746	3.95602	1.0602	4.32627													5.0177	3.24815	11.8456
3.69335	0	10.1531	4.80067													6.27358	2.42643	8.88035
1.51326	9.79185	7.62808	3.40854													4.42172	1.88685	10.2008
10.0948	4.38082	9.8651	10.6795													4.81171	4.57271	10.8726
2.22916	9.70309	0	9.60423													3.87161	3.60758	11.3981
6.75431	3.32028	2.18508	5.86307													4.27314	3.62569	10.6933
5.03502	0	0.349028	4.30565													2.52793	0	11.0527
3.41152	9.8215	10.6456	3.68495													3.76158	4.64733	12.162
4.49347	11.2928	0	2.22261													3.21838	0	9.78292
9.61328	0	11.1529	2.64792													4.13347	3.85262	7.41861
0	10.4759	3.33636	9.22575													5.47937	3.1299	11.3898
3.25823	3.02143	1.49863	5.0835													6.5362	3.18109	10.1294
0	10.5848	6.46048	2.57158													3.10228	3.51355	11.3106
0	3.49055	4.85458	2.02916													4.49884	0	9.12443
5.24733	10.1842	4.74664	12.6842													9.49441	1.99161	11.5041
1.81047	5.63094	10.555	10.8099													1.66531	0	8.81495
4.48531	5.27457	6.27837	4.96651													2.96071	4.88921	9.3575
11.4775	9.96374	5.69365	1.05724													3.55153	0	10.3668
10.7432	9.45519	3.39339	9.82257													6.11397	1.31801	10.2476
2.65736	5.3268	1.7741	5.92713													4.88539	0.145188	9.59179
0	1.99055	5.96541	0													2.09372	0.145881	8.18305
11.3647	10.8498	12.2023	10.0727													5.15084	1.06487	10.0296
4.82797	9.47595	5.17318	5.45128													2.73329	0	11.3847
8.03682	5.81831	3.81136	11.6068													3.38051	1.60707	9.71211
3.12909	9.98602	11.3546	5.73356													2.66216	4.6766	11.2814
3.44272	4.55298	11.0349	12.0346													6.26357	4.96392	10.8462
9.21116	3.00507	11.8673	10.2147													5.65672	0	10.8946
10.3625	9.26041	10.8024	4.1521													3.86275	3.39339	10.0175
10.9544	0	4.70771	8.40623													10.0548	0	11.0161
2.85938	4.37015	4.68283	0.281367													3.06888	2.57158	10.1178
7.5935	3.49792	4.73372	9.94594													6.43902	3.85262	10.0278
0.985922	1.96051	10.1494	2.661													4.84249	0	10.2364
5.02519	2.82894	1.48192	0													5.77916	4.96392	8.8085
0	0	2.5548	10.9888													5.00785	0	10.2189
0.622102	8.33346	3.91314	10.5751													2.15042	3.76449	10.2004
10.8931	0	3.56285	6.27358													3.63316	0	10.343
11.2349	9.04395	4.66776	9.99479													4.15622	1.48192	10.593
9.60567	2.78519	1.11706	4.21092													1.67876	2.55411	9.34394
4.51503	6.01122	11.2183	10.8652													3.87128	2.79573	10.0449
4.95648	9.57018	11.6343	3.58468													3.44531	1.6746	10.4945
8.82047	3.61222	9.80821	5.07219													1.22856	4.12525	9.46246
1.76287	2.60124	3.56285	5.85749													4.24555	2.57158	10.7019
9.50561	0	0	10.3514													3.58308	0	11.9819
5.5554	9.56	9.36106	10.6008													0.860965	0	10.2592
10.8045	4.1958	12.7744	6.027													4.52442	2.39809	11.795
8.54379	7.1778	7.6203	3.72993													5.65033	3.88552	10.263
3.12681	2.82894	4.84318	3.21126													2.35738	4.95923	10.4098
1.92598	9.90444	0.40479	2.9524													5.21245	0	12.2543
2.3986	9.60669	10.8916	1.03669													3.91808	3.49182	10.7473
5.48781	8.04674	0	1.74569													3.24565	0	10.2228
3.65836	8.92563	2.65601	7.63569													5.90125	3.02778	10.1483
7.0313	0	1.91602	2.75827													3.36375	4.06353	11.0957
4.35555	10.1469	10.4819	7.1879													5.02519	4.43904	9.34345
9.59474	9.74976	9.91836	7.30052													5.4704	0	10.343
4.46706	0	4.49142	3.25823													1.40087	2.93158	10.3847
7.1168	11.7833	2.49716	10.4405													3.73969	2.25089	11.8488
4.61426	9.83482	0	0													5.60954	0	9.24793
5.03973	9.0431	3.76449	11.1018													2.78899	0	11.5475
5.65033	0	0	4.51803													2.49762	0.349028	10.3579
6.59037	9.55798	5.04244	2.17													3.1641	0	10.6276
10.8358	1.14648	3.56841	4.36524													3.20379	2.02964	10.0415
3.30689	11.974	10.3764	2.57158													4.37598	0	9.69847
0	8.92563	0.168948	4.42172													3.98235	1.75795	10.9453
4.87794	10.2036	3.04419	10.6563													6.17038	0.349028	10.2402
0.831682	3.95463	12.9071	10.827													1.13449	4.9509	10.9449
5.78164	7.40634	9.46863	2.83004													2.15042	1.33718	10.0735
10.4166	2.96888	3.20908	10.3439													3.91484	0.914348	10.2604
4.04123	9.57342	9.63271	10.8579													4.17623	0.252748	11.8017
4.24649	9.55265	2.33809	2.22128													2.67621	3.6871	12.0943
10.8709	9.85612	2.49047	9.25221													5.5356	0	7.89755
1.74567	0	11.0746	0.745833													5.32147	3.75028	12.9255
11.3625	9.37505	10.4499	10.6669													6.64951	2.49047	12.1885
4.89483	0	4.90958	0.759689													5.58335	0	10.5975
2.79573	10.4007	10.5177	3.46603													5.82233	3.88641	10.0791
10.5143	10.669	2.87231	4.43904													5.45388	4.69646	9.71829
4.3874	0	2.22261	5.95909													0.544767	0	9.48088
3.9763	1.14648	1.33718	1.88685													3.34066	3.24659	11.0831
2.6757	9.51554	0.145881	9.61213													5.39161	2.73122	10.6795
4.52442	1.29715	4.64329	10.87													3.58401	2.43911	9.60423
0	3.85642	5.95032	7.40078													2.55004	3.56401	10.8099
0	0	2.00175	2.54312													5.21666	1.33718	9.82257
10.6536	0	4.05231	2.59343													6.34912	2.72005	11.6068
10.299	0	11.7762	9.07978													5.18174	1.69278	12.0346
11.2668	1.30347	3.7855	8.15653													2.18496	2.22261	10.2147
3.6871	3.08569	4.49064	11.2491													3.20266	2.57158	8.40623
3.2201	0	10.8755	0													3.8057	0	9.94594
11.47	9.76868	10.5209	3.08643													6.48736	0.281367	10.9888
2.79627	1.07626	13.8431	4.16815													2.83913	0	10.5751
0	0	3.02802	2.3986													3.08537	5.07219	9.99479
10.7317	8.40153	5.17277	10.8954													0.00642979	1.03669	4.21092
5.57529	5.16288	2.79573	2.27218													3.73564	1.74569	10.8652
10.4007	0	4.22807	5.28578													5.09802	0	10.6008
10.8147	8.75939	2.10185	2.1267													10.3279	2.57158	10.4405
2.861	10.0762	3.61843	6.47379													2.22916	4.43904	10.6563
10.0736	10.5743	1.6174	4.76239													4.49347	1.88685	10.827
5.39603	4.89732	1.20343	6.45529													2.65736	0	10.3439
4.95648	8.2208	10.4979	4.51503													4.82797	4.16815	10.8579
1.2265	10.2323	3.87633	10.4346													3.44272	4.76239	9.25221
10.4808	0	2.49047	2.73329													2.85938	2.5323	10.6669
10.7175	10.458	9.86027	10.2426													5.02519	2.17906	9.61213
4.25426	8.81482	11.2708	9.33119													4.51503	3.39339	10.87
1.88685	9.12149	0	9.83627													4.95648	2.90366	9.07978
3.98373	10.0454	4.07371	2.5323													1.92598	3.79498	11.2491
3.50508	2.11556	4.05657	2.17906													5.48781	2.73421	10.8954
10.9534	0	0	12.478													3.65836	0	10.4346
3.81605	2.57184	10.9692	6.38194													4.61426	0	9.33119
9.76879	9.46212	4.34512	10.3831													5.03973	3.44425	9.83627
5.08759	0	11.9279	13.205													5.65033	0	10.3831
10.0867	10.3345	4.92799	3.39339													6.59037	1.48192	13.205
0	10.5762	2.91548	0													5.78164	4.43904	12.5446
0.100313	10.1486	5.92879	1.51312													4.04123	0	10.8418
0.986648	9.84608	4.84318	2.90366													4.24649	1.82151	10.3051
0	10.183	3.57666	12.5446													4.89483	0	12.4354
5.14087	9.95406	5.25007	8.54396													3.9763	4.69646	10.4124
2.70433	10.4703	11.7256	3.79498													4.52442	2.44788	12.1474
10.3279	10.2421	5.70078	3.52837													2.79627	3.99918	10.6553
3.46603	0	11.05	2.73421													5.39603	3.16455	9.06201
3.86158	0.193086	0.0929414	4.87223													4.95648	0.145881	10.1683
0.616769	3.95463	4.51721	10.8418													4.25426	0	10.4576
12.0867	9.56669	3.44425	11.0599													5.08759	1.60707	9.10492
10.3649	10.4457	10.6774	10.3051													10.3279	1.77806	10.8799
9.94307	1.81698	2.65037	12.4354													3.46603	0.614052	5.45089
0	9.57513	0	10.4124													0.616769	0	10.7812
4.95648	2.35827	11.3128	12.1474													4.95648	1.48192	9.10532
6.07163	11.6895	2.47205	0													6.07163	0	10.0932
4.57845	9.12407	2.33085	0													3.71709	1.50185	10.4087
1.04683	0	0	10.6553													5.58546	4.8548	10.8416
10.8857	6.04877	11.4466	10.7403													3.89539	0	10.7653
5.09945	0	9.85512	0.86854													2.86115	2.70433	10.8588
3.71709	7.1778	0	7.62808													5.73269	2.79573	9.75363
5.41817	1.55067	10.837	11.8632													5.2005	2.71108	10.8662
4.27948	11.9826	2.66129	5.05807													3.65174	0	9.96283
11.2754	8.78008	4.38098	0													2.46865	0	9.80614
2.90731	9.53269	0	1.60954													5.52548	2.01553	10.9297
10.5781	10.4465	11.4477	9.06201													4.96368	0	8.27377
0.145211	4.4337	10.3858	3.44425													4.21784	3.81156	11.4829
9.85425	0.283473	0.860138	5.76636													3.70881	2.02964	8.61805
2.97314	9.00747	3.22572	0													5.42236	3.66352	10.6728
5.58546	0	12.1818	5.5036													4.57858	0	10.3807
1.83504	10.7882	3.52161	3.40854													4.0473	0	10.2589
6.07031	1.99055	0.759689	10.1683													5.68605	0	10.1338
3.44431	2.40513	10.1802	1.48192													10.8726	1.6746	9.77514
3.61878	0	3.18109	11.9819													4.92468	3.67986	10.6054
11.5559	8.9964	2.37867	0													4.75009	3.85262	10.3014
3.89539	2.0264	6.59864	4.43904													5.45388	0	11.699
2.86115	10.1732	10.8085	0													1.51065	3.11615	11.3474
4.17807	0.951122	4.8536	1.82151													3.72845	0.635105	10.4519
2.37081	0	3.56401	7.83691													2.74225	3.18109	10.1733
0	9.67806	5.2094	4.09798													5.08118	2.4382	10.9608
10.9136	10.6415	9.96017	0													10.5234	4.12525	10.7572
11.5109	11.2324	6.339	4.1856													4.12198	3.6871	10.2857
10.0809	10.5211	0	4.69646													4.32205	0	10.5058
12.2281	9.89218	2.37081	10.4576													3.50957	2.65666	8.91886
11.4901	5.28578	11.4785	2.44788													9.48819	2.73421	10.7225
10.5453	4.78358	10.6452	0.786411													6.11508	0	10.2442
11.4232	9.10388	2.98838	5.87309													5.00785	1.60707	8.86597
3.5722	9.68917	4.08537	10.6334													3.78761	4.43904	11.1984
5.73269	4.27405	2.15313	1.68094													2.39243	4.06884	10.2607
5.2005	0	3.48178	3.99918													3.25733	3.04174	11.0526
11.64	3.02143	0	3.16455													3.88995	3.38227	10.7115
4.6766	3.95602	1.12205	9.10492													6.34409	1.61719	9.44543
3.65174	10.8028	5.39554	0.145881													2.28321	1.66866	10.8875
5.03628	0	0	10.8799													1.76415	0	9.96646
0.145881	11.2501	3.51072	0													3.50437	0	11.5774
6.76417	10.5673	3.67429	1.79569													4.15768	0	10.2628
3.80884	8.9585	0.622102	0.901115													1.91732	3.85071	10.7279
10.3538	1.85723	1.03669	4.38624													4.6065	4.47402	10.6561
3.56878	3.11615	2.54312	3.72845													4.67443	2.73421	10.8039
10.5075	10.7588	3.28946	5.45089													4.99004	2.5323	10.4112
5.35937	11.6513	3.62517	10.7812													5.86864	5.24462	11.21
10.6197	3.35945	0.914348	1.81047													1.52421	2.93158	10.0983
0.215337	0	4.35255	1.60707													4.05087	3.17045	10.8878
11.2085	8.59653	3.56486	9.10532													6.11094	2.84761	11.4637
5.60061	3.90986	10.4694	10.0932													4.59299	3.62569	10.5213
10.6634	8.30454	11.3706	1.77806													6.33975	3.67429	9.50579
2.46865	3.51651	0	2.03061													5.09079	3.75836	11.0244
3.801	2.68296	3.56401	10.4087													4.27308	3.8849	8.28165
5.52548	9.85229	0	5.75438													4.59299	1.91658	9.70228
4.85891	2.72517	3.52335	10.8416													3.72845	1.79451	11.1048
10.3128	10.0719	10.8229	0.614052													3.73688	4.20109	9.97057
4.6766	5.3268	3.81454	0													4.24649	0	11.2402
11.1281	9.82337	8.55868	4.68615													4.88539	4.6787	9.05895
4.96368	0	3.03404	10.7653													3.57369	2.5323	11.1032
11.4198	3.90986	3.38916	0.362117													4.26873	4.19945	10.5523
4.21784	10.4022	10.0192	1.44691													5.04244	3.02753	10.426
0	9.72404	11.4805	3.09756													5.18263	1.35894	10.2253
9.92424	7.82247	0	1.23103													2.94434	0	10.3558
11.1192	0.629261	11.4297	1.48192													3.73776	1.76287	10.0338
3.70881	4.68333	2.99327	11.4627													3.72845	0	11.1909
2.49957	0	0.947425	9.42739													3.78761	2.63674	8.8921
9.07409	2.44376	9.79801	10.8588													0.0739515	3.62569	9.25041
5.42236	3.08643	3.12614	9.75363													5.47449	0	9.81236
11.5045	0	4.16415	3.09756													5.27895	0.85281	9.61618
2.96389	9.4794	1.53495	10.2038													2.18852	3.85262	11.3683
10.8185	9.88818	10.6196	0													1.61092	0.614052	9.43465
4.57858	0	5.81272	0													5.00785	1.33718	11.9038
10.7459	8.50739	10.653	1.50185													6.1939	2.02231	10.4924
1.42398	1.06354	9.82372	10.8662													6.28349	3.63914	11.2786
4.09937	3.28616	5.92147	4.8548													4.11535	2.90366	10.7762
4.81908	9.71203	10.6573	9.96283													3.62888	3.56486	10.3272
4.0473	0	0	0													4.82057	2.93158	8.23084
7.24882	10.36	2.33556	2.5333													5.08195	3.62569	10.536
5.68605	10.3547	12.6085	11.4167													1.68244	3.23225	10.065
10.8726	11.7753	2.85531	9.80614													3.21401	3.99918	12.3233
10.0524	0	3.09869	10.9297													3.90248	3.12681	10.6662
1.92415	9.30845	11.0282	8.27377													5.09901	0.622102	10.2512
5.70081	10.9807	10.1444	5.2731													6.20926	1.75861	9.80451
4.92468	9.39325	3.55481	2.70433													4.15206	0	10.6898
4.75009	3.88641	0.281367	1.6883													1.58904	2.94345	9.55729
5.45388	9.55619	11.1132	2.04882													4.73569	0	10.7047
2.93152	10.9357	9.49204	2.79573													2.39499	0	9.53249
1.87984	0	0	11.4829													4.88539	3.66352	10.1279
11.762	0	0	12.6242													5.99576	3.8849	10.5655
4.70807	9.01634	9.90364	2.71108													1.08357	0	10.3014
11.3596	9.76957	4.73246	8.61805													3.35453	0	11.4857
10.2706	10.4723	0.409445	10.6728													2.59239	0	9.63555
1.51065	5.3268	3.63351	10.3807													5.73659	2.42643	11.6
9.08871	3.05626	2.63674	10.2589													6.27837	1.75758	10.5954
0	1.85723	5.39161	10.1338													4.24555	0	10.4
9.47555	3.90986	10.8048	3.44705													3.72845	1.9088	11.1413
9.93426	10.1515	2.4382	0													5.67713	2.57158	11.5623
3.72845	1.4713	9.84647	0.86854													2.40498	0.614052	10.5229
0	3.52858	10.4014	3.38916													3.24993	1.20343	11.9123
2.74225	4.45243	4.36843	0													5.3597	0	9.37744
2.6604	11.3968	9.8046	9.77514													4.96473	0	10.5938
5.08118	8.92036	2.84761	2.01553													5.04509	3.68649	9.48139
3.81158	9.42819	1.67745	0													3.57554	3.32243	9.12914
5.73473	5.35682	10.3295	10.6565													5.89156	3.11465	11.2891
10.5234	0	10.4981	10.6054													3.69686	0	9.77418
10.8758	8.43575	4.00305	10.3014													2.28131	3.81136	8.79291
9.43887	3.71766	9.67302	11.699													7.27528	3.4954	10.6624
3.51535	7.98398	5.58518	11.3474													4.5122	2.39809	9.36083
4.12198	11.3771	4.43152	4.01091													1.45344	0	9.21261
5.41817	11.6528	4.12525	3.81156													2.94924	0	9.6685
10.4114	2.78519	12.3097	10.4519													5.81302	0	9.83962
2.01256	0	11.3577	2.02964													3.68923	0	10.7357
11.0293	10.0295	9.63128	4.22129													3.74953	3.77344	11.1134
0	0	11.7173	5.64265													2.4661	3.03404	9.86003
3.76449	10.5223	4.57539	5.75581													5.69494	1.75861	10.8809
0	3.49658	10.5825	3.98281													3.22724	3.88552	8.16033
5.73065	3.3514	5.43749	2.66636													3.72845	0	8.80412
4.32205	10.3381	8.72182	3.66352													4.55056	3.76449	11.1818
11.1915	0	11.1457	3.91011													5.41259	0	10.6038
3.50957	6.42623	6.2476	10.1733													6.47159	3.11615	8.1376
2.24509	11.6354	5.17715	10.9608													5.39483	4.5695	10.3524
5.77624	2.35827	3.87633	10.7572													3.46603	3.85071	9.74873
11.4846	1.14648	8.53698	5.35036													6.21054	0	9.5838
9.48819	8.5008	5.34699	0													2.68544	3.8849	12.3473
6.11508	0	9.99133	10.2857													0.942871	3.66352	8.90798
5.52246	9.80299	5.9272	10.5058													5.43779	0	9.45327
3.8849	3.09383	4.42213	10.6565													5.27476	0	11.5841
5.00785	9.60866	8.96278	0.913523													3.33815	2.10068	10.0248
5.23052	9.79574	10.1348	8.91886													2.60427	0	10.4607
10.9684	10.1017	4.61258	9.56016													4.77418	4.64733	10.6116
11.843	0	12.4232	10.7225													3.60347	4.47402	10.6075
2.70433	11.5052	4.73372	10.2442													6.32246	4.06884	10.4755
3.78761	8.72449	9.36153	0													6.18568	3.23225	9.76249
4.09807	3.38569	5.14621	5.53836													5.27362	0	10.741
11.3513	0	3.75616	5.27083													1.09062	2.39809	10.5294
3.16817	3.692	5.81302	4.09937													6.37061	1.88685	10.4902
2.39243	0.629261	4.30565	0													5.72106	3.56486	11.0767
0	3.02143	3.90882	10.8213													5.35673	1.72093	9.31779
7.95902	7.94977	5.58451	8.86597													5.81004	4.5695	10.4026
10.5242	9.56745	8.39699	0.901115													4.96912	3.11615	9.43144
10.9807	3.95828	6.81659	1.86567													4.88539	2.90366	10.2804
4.48531	5.1607	3.60758	11.1984													5.3597	0	8.99603
5.17277	9.15431	10.7236	9.92832													5.01435	1.4486	10.5083
10.578	6.04877	4.6065	2.64792													0.853884	3.54232	10.7169
0	10.148	6.31955	3.70202													6.03459	0	12.1368
9.85352	9.76087	11.8172	3.52837													3.75923	0	9.9613
3.77686	0	11.0645	4.7861													3.604	3.1299	10.4437
2.91548	0	10.7974	10.2607													2.56806	3.04889	9.70757
1.91304	10.1657	5.08979	11.0526													5.06894	2.86234	11.2624
10.9714	1.03669	10.0853	1.6746													1.88788	0	9.91832
10.2823	8.92563	10.2024	2.9524													2.18819	2.90731	10.8031
3.25733	2.8626	2.18508	5.72744													6.20926	4.19945	11.1249
3.88995	9.32096	9.23789	10.7115													0	0	11.2134
6.34409	9.97563	3.44272	10.2419													1.65434	1.4486	10.8864
11.3076	10.0318	10.1646	3.67986													1.18751	3.91186	10.5575
5.32118	1.52671	4.19287	9.44543													0	3.66975	9.46282
3.51651	10.196	2.21288	1.81047													5.94737	0	9.58054
2.28321	11.1603	11.1358	12.6447													5.14646	0	12.0339
3.62517	4.51803	2.56489	10.8875													5.46064	3.38227	9.95211
11.6273	10.3095	4.1893	9.96646													6.13631	0	9.29132
1.76415	0	12.7407	3.85262													5.55835	0	11.0872
3.51355	3.02143	0	6.93933													6.59037	2.85165	12.3768
4.57433	4.90996	5.5795	2.20542													3.72436	2.02908	10.4364
2.54872	3.95602	5.28578	0													3.56228	0	10.0137
0	9.31994	1.6746	11.5774													4.47044	4.19389	11.7259
10.1522	10.6739	6.81659	3.11615													3.99427	3.6871	10.4574
4.70256	8.10762	0.573819	0.635105													4.08596	2.84761	10.8308
4.20973	9.84747	5.53739	10.2628													6.20926	4.12005	11.8014
3.11465	3.32849	5.27597	10.7279													3.21401	2.57158	11.2005
5.25007	1.14648	10.072	5.97951													4.54795	2.8802	9.25441
5.52509	3.95602	0	4.99504													6.02859	0	10.1137
3.50437	9.07295	4.45395	3.1358													4.13347	4.07371	9.0262
0.186814	5.61401	9.65121	10.6561													4.99083	0	10.3177
0	0	4.21994	5.09844													0.342793	3.87363	10.9796
10.218	9.36992	11.2413	10.8039													4.50391	0	10.7626
4.15768	5.76822	11.8814	10.4112													4.73314	3.44431	9.57884
10.6661	0.73338	5.36892	5.91271													4.41711	3.11615	10.347
1.91732	11.5201	8.19618	11.21													9.47109	2.90366	9.95213
11.385	10.7624	2.72005	2.80164													3.70881	3.85262	9.3511
9.89072	10.4965	0	3.18109													5.30676	1.03669	10.292
10.6691	0	5.58358	2.4382													2.21848	1.75861	8.94645
4.6065	8.92563	0	10.0983													7.2908	0	9.53352
4.57271	9.74432	1.86719	10.8878													4.47044	1.9088	8.80001
4.67443	3.45025	0	4.12525													3.41463	4.88921	10.2553
6.2554	9.66832	11.2106	6.26155													3.91314	2.02964	10.1338
4.99004	10.7911	12.0573	11.0246													5.5655	0	10.4829
3.38916	0	9.90197	11.4637													4.72976	0	10.6435
0	1.58685	8.01593	10.5213													3.32326	3.81136	10.5926
4.91096	0	11.126	9.50579													2.72348	0	10.9072
10.6991	0	4.07371	1.11902													5.42311	0	10.5643
5.86864	9.81836	2.93059	3.36085													2.15042	2.56489	9.156
4.07371	3.16082	1.6746	4.80131													8.83007	0	11.2506
3.42351	4.69337	4.12525	3.6871													5.07002	2.55411	9.85954
1.52421	10.5919	10.1793	6.2337													4.78825	3.12909	10.7581
6.81659	8.69691	10.8237	11.0244													4.29288	3.69335	11.8241
9.2542	0	3.84918	8.28165													9.50898	3.88552	8.66284
0.349028	9.63313	1.76287	9.70228													4.99083	2.5323	10.2549
4.05087	1.3214	2.53531	0													3.85622	0	9.91667
3.84498	3.25615	0	1.05724													0.656346	2.02908	10.8617
10.7462	9.75119	3.16796	2.65666													3.04455	4.5695	10.9256
5.06945	8.84582	2.83004	2.73421													2.00542	0	10.1411
11.6412	0	10.7798	11.1048													3.60672	1.6746	10.0138
2.37338	9.62521	0	0													5.41259	2.85556	10.2661
1.48278	3.51651	4.0099	2.44086													2.1222	4.61703	10.5878
4.1919	4.07571	11.2791	3.85208													5.63656	1.76287	10.9661
10.1999	0	5.15238	1.60707													5.55019	0	11.0119
4.80231	11.8863	4.397	9.97057													1.88709	3.38227	9.4994
6.11094	0	4.72185	4.43904													3.6486	3.49403	9.20719
10.989	6.10817	9.28523	10.6565													3.39989	4.59546	9.55157
2.43911	4.38272	11.2181	5.9572													3.18829	1.20343	10.669
11.6914	11.2992	10.0462	11.2402													4.37642	3.59343	11.6822
4.21003	0.239965	10.4702	9.05895													3.67419	4.5695	10.9232
4.59299	9.70974	1.91602	3.44272													4.80634	0	10.2454
4.96728	0	4.99635	4.06884													5.21044	1.75861	10.3435
4.93876	0.809342	3.11962	11.1032													5.89115	1.17212	10.4479
6.33975	10.3639	4.69337	3.63678													0.145599	1.50185	11.9993
8.60854	9.06139	4.86348	6.13727													5.01869	0	10.1293
9.77764	10.8514	3.8849	3.04174													3.65174	0	9.28238
5.09079	7.65047	2.95278	3.38227													4.49884	3.00551	10.852
4.27308	0	3.24866	1.67745													2.63391	0	10.8563
4.59299	10.7416	2.70433	10.5523													5.76996	0	10.9048
0	3.94873	3.44595	5.36394													6.43481	0	10.0227
9.81927	1.57487	4.4393	2.37993													3.17467	0.614052	10.2627
3.2201	9.17678	0	6.59037													0.358965	2.44788	10.25
11.4943	3.34031	3.31254	1.61719													6.59037	0	3.64879
2.63628	9.22393	4.95321	3.36361													3.03339	2.45674	5.07578
11.9868	10.1555	0	3.91314													4.829	0	10.7144
8.82484	0	3.92591	10.426													2.24013	0	9.98194
3.72845	3.09811	1.91304	4.36027													2.99158	3.48993	7.78249
9.55906	0	0	11.6779													4.45003	2.56675	10.7145
3.11427	1.3214	6.46738	10.2253													11.3692	2.00593	12.5571
3.72699	2.67908	10.9104	1.66866													3.78761	2.45674	12.0073
3.73688	0	6.70404	14.0519													3.47719	0	10.2902
2.57861	10.66	5.08979	10.3558													4.37642	0	10.4744
4.24649	0	9.33744	0													4.02715	2.55411	6.26745
2.94837	0	1.6883	4.9988													0.615834	2.45756	10.276
10.4188	2.93445	10.9306	10.0338													2.94434	3.72081	9.91258
8.89058	12.4838	1.68404	0													3.75872	0	11.1072
1.31801	2.51719	11.3364	11.1909													1.74797	4.12443	10.3498
10.345	2.80582	0	5.29591													1.37428	3.87363	10.2717
4.88539	11.293	0	8.8921													3.4313	1.20343	11.6664
9.87348	2.06104	2.8009	1.71371													4.39066	4.2783	10.4647
0	0	10.8769	0													6.3057	3.23225	9.26927
10.728	12.2879	3.42121	2.75968													0	0	10.6882
2.79573	10.3307	2.29374	9.25041													3.07465	1.9088	9.86449
3.57369	9.87573	11.1392	3.44776													3.07766	2.91548	11.1553
11.6848	9.96079	9.71753	2.37867													1.4362	4.52952	10.6094
4.36843	10.7388	9.85895	9.03493													1.93934	1.88685	11.4484
2.70411	6.8369	0	1.30187													5.65033	0	10.4831
11.1584	0	11.3555	9.81236													5.3041	1.54276	10.8422
4.26873	0	10.0324	0													2.21021	2.48374	10.3419
11.2347	10.6125	8.60543	6.05736													5.14404	2.85057	10.38
5.04244	2.35827	2.02231	4.98106													4.09024	4.6787	11.3622
11.6795	10.98	4.06788	4.0164													5.60717	4.25538	10.1076
5.63143	2.8885	11.0114	9.61618													5.24786	0	10.0442
5.2772	0	11.2305	9.92609													1.68385	3.44431	10.3654
7.45612	4.88921	2.69638	11.3683													3.09387	3.12681	12.8444
5.18263	3.88641	9.83609	4.99262													4.72976	0	11.941
2.65191	0	3.31566	3.85071													3.41225	3.90107	10.6009
11.11	0	10.3905	6.79923													3.40549	4.16415	9.21727
8.95203	0	10.5107	9.43465													4.24555	1.31801	10.2238
9.4214	9.01361	2.96389	11.9038													3.3838	2.22261	11.4454
2.94434	0	12.0654	9.04686													4.15468	3.11615	10.1303
3.85262	2.83913	0.145881	4.47402													4.15622	0	10.9413
3.67429	0	11.0557	2.73421													2.28043	2.48374	11.8089
4.90746	9.49583	4.87027	10.4924													5.02519	3.52858	10.063
0	9.9922	1.67213	3.80358													5.07002	0	9.57038
11.8264	0	2.90731	11.2786													3.37902	4.59546	11.1932
5.32118	1.55067	0	2.96756													4.50391	0.349028	8.25224
9.79184	10.8672	2.79853	2.5323													4.69126	0	11.0935
2.92722	9.78785	0	5.60717													3.89814	5.53181	10.1979
10.7604	10.515	10.2434	1.81047													4.99083	2.49716	10.1981
11.1764	0	2.9917	2.51324													3.18314	4.50629	10.1867
4.7971	8.90925	0	10.7762													2.49762	2.22261	9.95586
2.48374	6.7691	11.1203	10.3272													6.11508	0	10.1829
4.51615	1.55067	2.42602	8.23084													4.0084	1.03669	10.0536
11.0694	0	9.352	10.536													0.130076	4.63022	10.7319
10.8364	4.43707	4.48531	10.065													3.46603	4.16415	9.81939
2.9917	9.07959	5.46836	4.22001													3.93371	2.73122	10.9219
3.73776	9.93374	4.6766	9.1497													4.60582	0	9.93552
5.23052	0	11.3348	4.25677													5.46296	0	10.1319
10.7323	11.5542	3.4954	12.3233													5.61968	4.5695	11.4194
0	0	11.0212	10.6662													3.75879	0	9.97797
10.1433	9.9669	5.94852	5.24462													3.10412	2.90366	9.53256
11.9568	5.18531	0	6.46129													5.21666	1.18171	11.1341
2.29201	0	3.62235	0.217952													4.5834	0	10.664
3.72845	0	9.93867	2.61211													2.03556	0	10.2512
3.78761	8.52546	4.72315	5.5795													5.55676	3.56486	9.98114
3.52201	0	5.68144	5.21353													3.32586	0	9.81588
4.04124	10.1471	3.88286	10.2512													0.0921923	1.12266	9.49178
0.0739515	3.62056	8.8098	8.8239													4.62105	3.1299	10.1675
5.47449	2.60124	10.6981	6.70865													4.37598	3.4954	9.74595
0	9.04864	0	5.65033													4.93306	2.86352	9.54663
5.41817	2.93445	11.1544	9.80451													2.09085	0	10.6151
5.64244	10.6526	1.12266	2.93158													4.81594	0	10.8036
5.27895	8.80827	10.8717	3.17045													2.30056	3.76757	11.1424
2.18852	3.42031	2.42643	1.60923													0	3.1882	10.19
0	11.4112	11.4312	5.46855													5.15279	3.42121	11.1819
9.81038	3.40905	5.25531	7.87788													4.64268	3.77506	10.2735
10.252	0	10.4833	3.84189													6.49662	2.48374	10.1835
2.72005	1.99055	2.72359	2.84761													1.14942	0	10.6169
1.61092	4.37015	4.24555	6.12376													3.50613	0	10.8673
11.8285	9.12902	9.92629	10.6898													0.0928215	0.335826	9.99786
10.8971	0	8.999	1.19858													9.49441	2.72005	10.0531
5.27083	0	7.98212	9.55729													3.68309	4.1759	10.3403
0	9.99506	4.02885	4.43886													4.76648	2.4382	9.55196
8.26407	8.75974	0	4.67122													1.24812	0	9.63009
1.31801	1.70877	9.01767	11.982													3.03008	2.86352	10.476
4.54469	3.2201	11.8123	10.7047													1.23987	0	10.0275
0	3.08643	5.34913	8.3242													3.85789	1.12266	9.59324
4.48531	8.95952	4.09798	9.53249													4.50752	2.39254	9.21943
0	0	9.95436	10.1279													1.43148	3.57666	10.9275
5.00785	7.50928	4.37598	3.62569													5.71963	0.994207	11.0194
9.61824	9.70046	2.02908	2.735													4.15952	3.87281	10.8538
11.9826	3.35954	1.12266	10.0725													5.81302	1.20343	9.32247
6.1939	7.94851	3.92899	10.5655													3.46603	0.516297	11.0457
6.28349	0	0	3.98281													4.82121	2.21288	10.2371
4.11535	3.73732	4.7469	3.67429													3.72537	4.47402	11.2604
3.19152	9.56155	9.58186	3.75836													5.5356	2.21288	11.3177
4.38415	0	4.06884	3.8849													3.72845	0	9.57894
0	7.45547	9.41264	10.3014													0	3.16455	9.42304
2.93396	0	7.03007	1.91658													4.16914	2.33085	11.0995
3.47563	10.6718	11.3458	11.4857													0.0361485	3.13869	10.2503
3.62888	10.3682	10.5997	5.21044													1.53014	1.50185	11.6236
10.6202	6.44035	2.8759	5.58304													1.57675	0	11.2205
4.82057	1.69772	2.02908	9.63555													6.59037	1.12266	9.96696
3.03404	0	2.94434	1.79451													4.49884	4.33153	10.1327
4.40637	11.2669	1.91717	4.90949													3.49568	1.12266	10.677
10.5303	10.1177	9.21942	2.77924													4.0959	0	10.7107
0	2.26743	12.0236	11.6													1.73985	1.03669	9.9334
4.63752	10.4233	10.5753	4.20109													3.71619	3.47757	9.58554
1.88955	9.28976	6.2325	10.5954													4.50391	0.335826	9.69439
4.20374	9.91397	0	10.4													5.3597	4.50629	9.26589
10.0461	0	4.13599	4.56198													6.46848	1.76559	12.1742
3.6871	10.7249	4.12789	0													7.16511	2.02964	10.8658
3.85522	0	0.675915	4.6787													5.96166	4.12525	10.5713
10.637	0	11.9111	3.84918													5.25265	2.45674	10.1369
10.5896	8.21541	11.1687	8.3991													4.23204	2.39809	9.77697
8.70703	11.3225	3.40141	2.5323													5.03781	0.994207	11.3336
4.55649	9.79526	2.63044	2.76329													4.70633	2.67908	7.62618
9.26236	4.17176	0	0													9.94098	1.12205	9.95196
5.08195	10.14	2.9944	2.54312													3.17112	3.18109	10.1389
10.2801	4.40899	1.12266	3.37743													3.78761	2.94027	10.0466
3.38256	9.42896	0	11.1413													7.27528	4.50732	12.1869
1.68244	10.57	0	11.5623													5.87734	0	10.3441
3.37727	0	5.70081	4.8536													3.68663	0	10.5481
3.21401	11.3187	4.05657	13.3705													3.76676	3.8849	9.26122
0	10.6175	2.6604	4.19945													1.48241	4.07371	8.18709
11.411	4.27405	9.12557	10.137													6.59037	4.43904	10.1678
2.1922	5.41341	0.691639	10.5229													0.852739	2.56489	8.21096
3.67986	9.7567	10.8806	3.02753													4.12144	3.67429	9.98484
4.72091	11.6637	7.83361	11.9123													2.34021	4.07371	10.3192
3.90248	10.2582	11.8917	2.4856													6.24317	0	10.0694
0	9.07653	0	3.99892													1.58904	0	11.5788
2.37993	10.8455	9.90889	2.37867														3.24866	11.4481
1.44121	5.81316	9.00309	4.17176														3.90107	9.80945
12.1391	0	0	1.35894														4.19389	9.79453
2.10463	0	4.06353	0														4.43904	11.0898
3.02628	2.60124	9.69068	0														0	10.7997
5.09901	6.56642	3.85071	5.97951														0.914348	10.0983
6.20926	0	3.67429	1.76287														0	12.5919
2.4382	11.2013	3.39423	0														1.61719	11.4504
9.81043	3.49658	0	9.37744														1.86719	10.669
10.4273	12.5105	2.69088	10.5938														0	10.6905
2.65666	7.67943	0	4.01219														4.95923	10.097
9.63975	2.8049	3.8137	2.63674														0	10.7879
4.05657	10.3655	4.57827	9.48139														0	10.0646
10.66	9.71821	9.56586	3.62569														3.81156	11.1497
11.0383	7.43973	9.99438	5.29018														0	9.81195
10.3347	0	4.24649	0														0	12.2085
3.52161	10.3055	10.2004	3.25595														4.76239	11.4189
10.4969	9.90356	0.417582	5.75549														1.4486	10.3469
11.0938	10.4669	10.3406	1.7741														3.85071	10.761
4.15206	10.7324	3.60758	3.78677														3.4954	10.0584
0	7.60031	11.8103	9.12914														0	10.7655
0	5.60722	11.7242	5.81941														1.69772	9.8384
12.3236	9.58295	3.16973	1.87984														2.60124	11.4835
2.94027	8.67669	3.87129	11.2891														1.32995	10.3951
3.56401	12.3455	3.16998	1.06366														0	11.0707
3.38227	10.1037	5.26532	0														0	11.0294
1.58904	7.07918	5.68609	0.85281														0	10.8472
3.08859	7.98026	11.0431	3.85262														0	11.7535
4.87031	7.93433	4.31012	9.77418														0	12.1316
4.72273	10.2559	4.90996	0.614052														1.57487	9.83382
3.96042	10.1544	3.18109	1.33718														2.49957	10.6719
3.801	0	2.9966	4.81594														0	4.54829
9.94219	9.34736	11.0376	0														1.70877	9.15112
10.5972	8.38714	11.7719	2.02231														2.93445	10.4499
2.72005	10.4115	12.0089	6.20189														0	7.31117
10.0013	4.60735	4.38624	1.19858														0	10.7357
4.73569	10.4633	3.9882	3.63914														1.69772	9.44785
0	8.8836	11.6317	2.73329														0	9.98191
2.39499	1.67891	1.82151	2.90366														0	10.5999
3.56628	6.76588	10.2467	5.5795														2.49957	9.40541
10.7104	10.5395	3.87129	8.79291														0	11.3888
4.88539	0	3.00551	3.56486														0	9.42243
5.99576	3.82522	5.22686	4.397														0	10.5703
1.08357	3.08643	3.56889	11.582														0	11.6149
2.18508	0.287336	4.61283	5.46064														3.34031	9.96156
3.35453	8.28607	11.0212	2.93158														0	8.83709
0	4.69337	0	10.6624														1.96051	10.6057
11.3483	5.6815	3.85071	3.53051														0	8.61396
7.35455	4.84683	3.44431	4.80514														3.3905	10.0504
10.9601	3.90986	3.87633	3.21921														0	11.0021
2.59239	9.99711	6.44445	3.62569														0	10.271
3.66352	9.42166	10.6573	3.23225														0	11.5927
7.91484	5.57391	5.70077	3.99918														0	9.65116
5.73659	10.056	4.06884	9.36083														1.17212	11.2039
8.44302	9.45238	0	1.11706														3.63957	9.27376
10.8707	8.93164	3.33636	9.21261														1.55067	10.7759
5.82117	10.3552	9.95585	4.30714														3.08569	10.3154
3.74789	11.7164	3.19213	11.3854														1.70877	10.1171
3.5435	10.9844	9.55154	13.1351														3.95602	11.6718
10.4876	9.19965	9.06965	3.12681														0.85281	10.9077
4.00168	3.32849	2.25598	9.6685														1.3214	10.4205
11.6094	8.09548	10.1789	0.622102														0	11.5164
4.93876	9.46059	2.80582	1.75861														1.4713	9.89176
10.7504	0	0	9.83962														0	10.2504
2.1922	4.00305	4.28559	10.0479														0	10.7319
10.3081	10.4967	10.5191	2.29374														0	10.5059
6.27837	10.441	3.85239	12.2325														0	7.32028
9.8307	1.69772	10.7594	10.7357														3.08569	11.2472
4.69646	10.3645	4.72527	11.1134														4.57271	11.4047
5.72242	6.2302	10.3012	5.60653														0	10.5802
1.44121	10.5485	8.25254	9.86003														0	11.3207
3.38916	8.74216	3.67986	6.19227														3.09383	10.121
4.24555	10.2341	4.89445	10.8809														0	10.7855
11.3424	10.9386	1.12172	8.16033														2.8261	9.52977
9.49413	9.85237	4.65222	3.86557														3.28866	9.66465
4.09903	0	4.34127	8.80412														3.85642	8.00894
3.72845	3.80988	8.73994	6.84147														0	11.5447
5.36648	8.89663	3.19358	11.1818														4.55244	11.1518
0	2.39525	0	10.6038														3.87281	9.47723
3.40141	9.32081	10.8268	4.9915														2.30022	10.3038
7.53418	9.52644	1.21822	3.40854														1.72093	12.5686
5.53836	0	10.9713	0														0	8.04353
8.08508	10.2803	2.64792	4.14715														0	10.3163
5.92879	8.11686	5.73534	5.49982														0	10.4486
5.67713	0.193086	8.91128	2.56936														0	9.43725
4.84214	4.91096	11.5799	4.99083														1.35621	9.23309
12.1271	0	9.76563	8.1376														0	10.8219
2.40498	0	6.44816	2.94345														0	10.571
9.10251	1.55067	5.98942	3.6273														0	10.3148
0	11.9998	3.67429	11.9077														3.87633	9.45857
9.06579	0	4.8548	5.74402														0	10.7875
3.24993	0.809342	10.3066	8.22478														1.70877	12.1589
3.36535	0	3.57752	10.3524														0	10.7615
3.5714	0	0	4.53746														0	9.34589
10.1578	2.44376	10.5395	5.83331														2.70433	9.7659
7.45612	8.45027	4.19945	9.58641														0	8.87903
3.01788	10.4523	0	9.74873														0	10.5226
0	10.151	6.79923	0														0	9.56678
4.52456	3.95602	0	9.5838														0	10.2391
5.3597	10.6786	0	3.56578														0	10.5349
4.91968	1.3214	9.59782	12.3473														0	11.1431
4.06884	7.41775	9.93103	0														0	10.2546
11.1366	3.05979	10.3041	4.91096														1.70164	9.49547
3.03534	2.8049	1.91372	3.66352														0	11.6892
4.397	10.5982	1.57788	4.36027														0	10.1808
4.96473	0.990885	0	3.8849														0	9.88359
4.15363	4.23609	9.35614	3.52837														4.55298	9.41032
5.04509	5.04747	3.99892	3.56841														0	10.2932
3.57554	9.20862	12.0588	8.90798														3.49055	10.6137
5.89156	0	5.2862	5.87077														0	11.442
8.30055	5.18531	10.222	9.45327														0	9.9918
4.09937	0	11.0818	0														3.89397	11.6793
10.6535	10.4248	0	0														1.14648	9.80217
2.62661	10.1753	6.31132	11.5841														2.8261	11.8532
8.78379	0	9.73932	10.0248														5.53702	9.69272
5.14535	9.97679	4.93052	10.4607														3.56878	11.7153
6.94154	2.20933	0	0														0	9.32019
0	2.30022	6.44149	10.6116														3.51651	9.78417
0.516297	9.36113	10.2757	2.42643														0	10.2189
7.5804	8.92563	3.10645	5.02109														0	9.70861
1.75795	5.69163	9.87984	2.90527														0	10.2549
9.78354	8.89723	3.18693	10.6075														0.85281	10.6171
2.42681	8.45077	12.8095	10.4755														0	9.87729
3.69686	12.1303	0.666279	3.48138														0	8.95523
2.60292	9.9821	10.2777	9.76249														0	11.6706
10.9128	5.25782	4.06582	10.741														3.02143	11.5702
11.0912	9.96964	3.32703	2.89347														0	9.81151
2.42959	2.94664	3.81156	10.1081														1.55067	9.63619
2.13753	9.8011	10.3404	7.93884														0	9.91192
10.4971	8.99435	12.5483	2.9524														0.239965	9.51503
11.5454	9.62885	3.51072	5.92879														3.32243	9.77039
9.50546	0	4.81809	10.5294														1.06354	9.84153
4.41944	1.39841	10.6659	1.75758														3.51651	9.32898
2.28131	0	3.26217	6.87787														0	10.2264
10.375	3.71766	8.0891	4.95639														0	9.36567
3.26447	0	0	0														4.55298	11.2102
8.64987	10.0728	4.50452	4.9988														0	10.4255
2.22261	9.0296	4.48531	0														3.02143	7.93152
12.2617	9.57864	0	4.51189														0	8.83852
2.00593	8.33012	12.3323	1.9088														0	10.8561
7.27528	10.026	3.70881	3.44705														0	10.176
4.09798	2.87761	0	10.4902														2.22261	8.22797
10.5386	0	6.20116	11.0767														3.38779	9.76025
4.5122	2.02057	1.95298	9.31779														0	9.46432
1.45344	9.30119	10.1982	3.10693														0.239965	10.3622
2.94924	0	9.41816	10.4026														2.62958	10.1961
11.3709	3.87129	4.17269	9.43144														0	10.5355
2.86161	0	5.58518	0														0	10.1101
10.5371	2.30022	3.82539	2.9917														2.8885	9.07261
4.26756	0	0	10.2804														0	9.74507
5.81302	1.07807	1.88685	5.72242														1.51221	9.89917
[truncated: 2,622 more rows]

## Sheet: a) TIGERS-CP
Drug					Cell type
GABA	FoxO	Artemether	DMSO		Acinar_like	SI_mouse	Endothelial1	7	11	Delta	SI_human	Gamma	Endothelial2	Acinar	Endocrine	Ductal	Alpha	Beta
2.46735	11.6704	1.14765	9.81221		0.956396	2.81253	1.51582	3.37647	4.12542	1.34146	2.24107	1.25557	1.75255	1.20443	12.1953	2.26042	1.14765	9.19576
4.48539	1.28787	1.10423	9.28671		0.980853	1.73816	3.04257	3.27008	2.72966	1.26344	2.38919	1.39901	1.99051	3.33244	7.05916	2.63838	1.10423	10.3821
0.994344	11.5705	2.26042	1.05219		0.283549	2.9079	1.96991	1.61593	1.49096	1.37153	1.92318	0.762104	2.28755	1.2905	4.04891	2.72406	1.09372	10.2372
6.85591	1.17491	1.09372	1.14037		1.24481	2.95177	2.89785	1.6844	2.18694	1.30218	2.26977	1.33079	2.64233	1.4741	3.59034	3.79497	1.18303	11.0917
7.8898	6.06501	2.63838	10.2872		1.05083	2.4744	1.53477	2.36577	3.40189	1.25249	2.28652	2.82833	1.64483	3.49062	12.1323	4.55071	1.13201	12.2393
1.18973	3.33226	2.72406	1.44855		1.52643	1.96559	2.07979	1.15309	1.61694	1.498	3.9371	1.45397	1.9852	1.42288	5.45096	2.56846	1.20913	11.2506
0.968504	9.81151	9.19576	2.15079		1.15901	4.6678	2.05535	1.90797	2.99339	1.38475	2.4284	1.3654	2.05444	0.926351	4.55023	3.5198	1.11698	11.0957
1.13658	2.93098	10.3821	1.52831		1.15532	3.95777	2.61191	1.16026	3.53405	1.46028	1.82825	0.97178	0.707747	1.4844	10.7308	2.40531	1.02367	10.435
1.32457	1.22342	12.1953	1.90467		0.727189	3.07178	0.733748	1.28494	4.16448	1.21273	2.18187	1.18705	4.02158	1.68564	11.1017	1.35231	1.14454	10.9567
1.65854	9.63621	10.2372	10.9837		0.866046	3.14835	1.91487	2.02447	2.29997	0.0812576	1.54671	1.49903	1.75515	2.90634	7.24256	1.69171	0.385529	10.9817
9.32785	1.17223	11.0917	0.993484		1.12438	4.37468	2.07827	0.838357	4.70808	1.67745	0.662924	3.2777	1.47008	0.368108	10.9257	2.743	1.17267	10.7308
0.129423	1.23566	1.51582	1.92406		0.911723	2.32025	2.43002	2.28986	4.13325	1.21244	1.67621	1.04215	1.70416	1.85189	9.56351	3.1661	1.12744	10.2822
10.8378	4.79821	1.75255	11.6714		1.13995	1.74882	2.67068	1.68006	3.89704	4.87792	2.01084	1.24862	2.54928	1.58457	8.07835	2.41075	1.14831	9.78144
2.62103	1.09062	3.04257	1.80113		1.1212	2.91258	2.53528	1.28898	3.47969	1.15993	3.19208	1.5289	1.17101	3.33208	8.48972	2.64897	1.17423	10.544
11.3995	9.9119	2.24107	1.06414		1.11627	3.09868	1.91303	1.18989	5.44442	1.43271	1.71193	2.44609	1.91303	1.62078	10.2971	2.32849	1.10572	11.9744
10.7598	1.23323	12.2393	9.48432		1.07178	2.23611	3.15651	2.19194	3.51661	1.35851	4.03069	1.37942	1.93195	2.73399	7.58682	2.50432	1.11497	11.5475
1.07965	1.22157	1.20443	8.35761		1.13947	1.36975	2.03459	2.06683	3.41149	1.33133	1.39934	1.51047	1.56639	2.16561	11.9324	2.79274	1.17625	10.7608
5.07864	3.09409	1.99051	1.02486		1.07294	5.34972	2.46834	0.567251	9.50399	0.0669198	2.37295	1.20831	1.97214	1.70409	4.00995	2.53288	1.16575	10.1293
10.2302	9.51507	3.33244	11.5655		1.79963	3.37819	2.24076	0.402349	2.25821	1.31046	2.16996	1.41415	2.06295	0.972034	8.89573	2.82326	1.18756	11.0147
2.69221	1.25238	2.81253	1.53347		0.892062	3.05822	2.01039	1.56244	11.0527	1.38466	1.30922	1.46096	2.34164	1.45794	10.1493	1.90672	1.17137	12.1043
3.07751	1.28663	2.28755	10.557		1.54717	1.12365	1.57519	1.37469	4.35822	1.33871	1.71055	1.48951	2.13508	1.48917	10.6229	3.32794	1.09982	8.50129
1.12652	1.20121	3.79497	1.10718		1.00594	5.16887	1.68736	2.45557	3.89947	1.43066	3.04424	1.35182	3.2979	2.37214	4.15183	2.80345	1.10719	10.1173
10.502	9.77035	1.2905	3.06922		5.10727	2.06653	2.69914	2.47694	1.4193	1.43281	3.2091	1.22105	2.02545	0.990338	7.06601	3.37276	1.26953	10.5769
1.61505	9.84157	11.2506	1.1957		1.68523	3.56048	0.876354	2.29049	3.12247	1.50497	2.47202	3.10929	2.78693	1.53504	9.2957	2.5565	1.12045	12.3053
1.13517	1.27873	11.0957	1.43678		0.735468	3.09524	1.25182	1.95311	2.35909	1.59003	1.88442	1.25593	5.58958	1.77866	10.8148	2.5371	1.12918	8.8194
10.1333	6.29845	10.435	3.0783		1.39643	2.2199	1.05785	0.662588	2.54232	1.44878	1.62659	1.35554	2.10267	2.19882	10.3651	2.71312	1.09556	9.77705
9.97144	3.36771	4.55071	1.39047		1.25415	1.34981	1.15469	0.320053	2.37699	1.37437	3.12619	1.23953	4.35013	1.22848	5.74908	2.40239	1.50185	12.8222
3.07539	9.32895	10.9567	11.6654		1.76417	2.08224	0.252648	1.65505	4.4369	1.35168	4.73242	1.23546	1.74321	1.62612	12.1293	9.25416	1.12318	11.5135
2.11104	10.2262	1.25557	10.6189		1.19263	1.8537	1.6747	1.04077	1.49863	1.35625	1.39491	1.49221	2.59495	2.2975	12.6092	3.62945	1.12865	9.61544
2.63159	9.36569	1.18303	10.9617		1.44138	2.9968	0.692804	1.16573	2.38062	1.11825	1.44709	1.46729	2.53379	4.69173	4.61271	2.75432	1.12449	10.2991
10.7438	11.2106	1.13201	9.03775		2.26755	6.06147	0.99898	1.68096	3.17668	1.31671	1.47894	1.29271	1.69931	1.99411	2.25259	1.78952	1.26759	11.4605
1.08041	6.09161	2.56846	1.21435		1.14527	4.17072	1.01437	1.67086	10.6569	1.35864	2.25599	1.32203	1.28757	2.10375	8.79964	4.20493	1.17894	8.1456
2.88928	10.425	1.39901	1.09037		0.926996	2.3105	0.971019	1.00858	2.4249	1.57238	1.45577	1.22944	1.65383	1.52753	1.22026	5.43211	1.17692	9.28561
1.92009	7.93152	10.9817	2.73399		1.05724	2.13269	2.12667	0.233492	2.6546	1.47748	1.92915	1.37399	1.79678	1.5476	6.50359	3.24814	1.90489	11.3785
11.3226	1.14896	1.20913	11.8214		1.2104	4.65032	0.603475	1.71367	3.12574	1.29035	1.05348	1.35303	1.83192	0.673545	8.35043	0.670127	1.11455	11.0627
1.29184	1.42167	1.4741	1.68261		0.790777	4.64428	1.3219	3.37746	4.37515	1.37649	2.1542	1.45204	3.47842	2.38248	4.54736	2.97033	2.57162	10.9727
3.00652	2.93446	7.05916	12.6112		1.34958	4.7025	1.59531	3.13637	4.95324	1.44776	1.46831	1.31391	0.195344	2.02983	8.6076	3.30769	1.19249	11.3605
3.00888	1.06004	3.37647	0.995357		2.7027	4.13089	2.15071	0.892846	4.30671	1.44998	2.79796	1.43399	1.96262	1.51581	9.66368	10.9867	1.1625	11.1236
1.43956	2.46383	0.762104	10.9407		1.03005	2.05004	1.02428	0.882388	2.69086	1.12524	1.46073	1.40783	2.5482	2.68494	7.91071	3.15287	1.09026	10.2292
10.3291	1.16467	1.11698	12.1203		1.03804	4.89289	1.13048	1.62977	2.99663	1.30759	1.85384	2.77343	7.89607	1.25325	2.63402	3.32452	1.15173	10.9527
4.05605	7.60801	1.02367	4.40515		1.01139	0.745835	1.38283	2.46252	3.10195	1.36028	1.9417	1.42689	3.7367	1.0207	10.47	2.6583	1.08534	10.2602
3.59392	7.36299	1.14454	1.36737		0.785835	2.58586	0.998646	1.03857	2.96554	1.40073	1.64824	2.9733	1.90731	1.60215	3.62045	3.67741	1.09389	10.439
1.1583	1.16243	10.7308	1.036		0.994344	2.53329	1.06262	1.06569	1.73802	1.25938	1.53378	2.67186	1.61532	2.65914	11.9804	3.42572	1.11625	9.80951
3.53606	1.26565	3.49062	10.528		0.937596	1.97438	0.808456	1.27217	3.80555	1.56986	1.79009	1.21773	1.68881	6.56037	3.80147	1.76777	1.12013	10.3451
2.49436	8.83855	0.385529	11.1396		1.03413	4.15523	1.22489	1.45021	2.07369	1.2628	1.63329	2.59954	1.10222	2.30715	8.44215	3.68507	1.18391	10.6359
11.5615	10.8558	10.2822	0.876354		1.00623	4.4389	3.41511	1.1122	2.54986	1.26173	4.77681	1.66531	2.48647	2.3459	10.3571	2.57911	1.12709	10.5959
1.10719	10.1762	9.78144	0.439056		0.849268	2.73085	0.481988	0.968504	8.8648	1.21714	2.21064	1.83501	1.61485	4.57235	5.22373	2.56156	1.14485	10.3541
9.82299	4.17638	3.5198	10.3981		1.98393	3.10239	1.28323	1.74749	3.28955	1.20592	1.31804	1.55233	1.55744	2.03006	11.0377	2.44135	1.06421	9.21323
2.6857	7.64741	1.17267	1.44624		1.05129	1.50633	1.53893	5.66825	5.48244	1.33934	1.43428	1.32588	4.42974	1.74377	6.17441	3.26237	1.34201	10.8458
10.1343	4.24838	2.40531	8.24666		1.48598	4.26373	1.37702	2.81279	2.82953	1.27848	1.66298	1.11686	4.58768	1.63648	11.7234	2.4345	1.25851	10.5929
1.84452	8.22792	1.12744	10.537		1.07144	2.83744	0.251574	2.08667	4.20493	1.26462	1.46965	1.32076	3.21633	3.58255	7.93551	2.08682	3.78894	10.3101
2.33715	1.19868	10.544	10.3821		0.888001	2.71405	1.73263	2.37335	0.674575	1.3383	1.71152	1.42447	1.86551	3.98277	3.3202	2.79463	1.10839	11.5265
1.13134	9.76026	4.12542	3.99288		1.06668	3.43098	0.194409	2.37997	2.2199	1.58401	1.22564	1.49271	2.0201	2.59987	8.16125	2.41611	1.09899	9.63412
1.70694	9.46434	1.14831	1.78917		0.0318538	5.3745	1.19553	2.09463	2.87865	1.31498	1.73508	1.26899	1.91671	1.68488	7.87317	3.27089	1.13571	10.8538
12.0343	1.18602	1.35231	1.23466		0.986653	3.00573	1.00183	3.29395	2.42197	1.2544	1.61822	1.57618	1.59873	2.18242	7.84539	2.60547	1.1817	9.82539
2.25283	3.4377	11.9744	2.77479		0.831682	4.25141	1.10622	2.51116	2.53867	1.28688	1.15591	0.75969	1.99343	1.12633	7.24325	3.52409	1.20318	9.65589
4.15514	1.20555	1.17423	0.907462		1.55676	4.34509	0.939676	3.18264	5.0187	1.33998	2.84656	1.40324	1.92524	3.14027	2.36698	3.0865	1.17325	12.5892
2.28803	1.84618	1.10572	11.0747		1.97781	5.45282	1.26664	3.39084	0.128747	1.33355	0.0816254	1.22805	4.0274	1.19562	10.555	2.28668	1.13727	10.485
1.27086	10.3621	11.5475	1.28685		0.868264	4.45111	1.03159	2.92672	4.67107	1.58803	1.37209	1.40581	4.40229	8.93435	12.4013	3.38406	1.22745	11.1916
11.4735	0.930304	10.7608	11.4185		0.835909	2.49436	1.7311	1.82452	3.19867	1.328	2.14653	1.45491	1.83652	1.8464	4.18035	3.16024	1.09235	9.76276
1.14457	10.1962	1.42288	1.31865		1.44121	3.04177	1.18994	3.16708	4.56565	1.36149	1.76996	1.35641	2.23855	1.33514	4.6271	2.57786	1.14666	10.2402
11.7854	10.535	1.11497	1.06684		0.926598	2.73399	1.37464	4.91203	2.81982	1.1206	1.74784	1.53031	1.85645	2.84622	9.26315	3.14347	1.14065	10.2902
2.44046	10.1103	1.17625	1.18989		2.30308	2.81245	0.931079	2.83804	3.98904	1.27654	2.15079	1.44906	1.09949	1.39145	4.52544	2.70964	1.10405	10.2212
1.53207	9.07258	1.16575	1.25433		1.01126	0.219448	1.28187	0.661617	4.36735	1.14877	1.80113	1.34818	1.66435	2.08629	10.9937	2.97409	1.14332	9.4946
10.512	1.1798	1.18756	0.983555		1.12077	1.6396	1.11821	1.80876	4.69202	1.25295	1.44624	1.39496	1.39657	1.69026	9.58039	0.0858307	1.07671	11.7364
6.4584	9.74508	10.1293	1.38818		1.04671	2.73136	1.79856	2.56613	3.92654	1.21113	1.50562	1.54023	1.78327	1.7629	9.70962	3.27869	1.10883	10.4201
5.66943	9.89921	11.0147	10.8288		1.37522	3.86377	1.36876	3.38668	2.2808	1.12042	4.66079	1.36482	1.57878	1.9406	11.1666	3.80277	1.0894	10.502
1.0973	1.23699	0.926351	1.24993		1.0399	6.14089	2.54663	6.09161	1.78917	1.2328	0.504602	1.40219	1.5725	1.4909	7.60921	2.02636	1.30275	9.65639
4.87647	1.25579	12.1043	2.58244		1.4597	2.59336	2.04662	7.60801	6.95379	1.25619	3.7478	1.39975	2.12976	2.23823	6.65786	2.97199	1.15998	9.89681
9.93398	10.1503	1.17137	1.50562		1.36704	3.07389	1.47064	4.24838	2.4487	1.36552	2.01927	1.95296	2.17938	1.98281	12.3073	1.74896	1.15188	10.6249
10.5699	9.04883	1.09982	9.09394		0.644722	3.05109	0.567446	6.30447	5.48244	1.3182	1.71117	1.32463	1.70271	4.74666	8.7317	4.07025	1.32336	10.7598
1.17784	9.25047	1.10719	9.44697		1.23601	3.67594	1.33476	10.0134	1.05247	1.33196	4.01595	3.29143	3.61843	1.34971	9.05961	3.02396	1.1541	12.3383
2.53396	10.0264	4.04891	2.75475		0.929444	4.85493	0.833137	9.75647	1.00135	1.21435	1.45535	1.26426	2.06927	2.55484	12.4273	2.773	1.15588	10.7348
10.3091	10.5699	1.26953	10.8668		1.37607	1.70479	1.64422	9.18917	0.935495	1.24993	1.33043	1.38778	1.65642	1.80662	7.18316	2.059	1.19344	10.9277
1.1473	1.35719	1.69171	1.67924		1.25975	3.48115	1.2063	8.52053	1.03239	1.25311	1.52036	3.58347	2.07003	1.34075	4.3276	2.49954	1.2109	9.76995
2.95734	7.69707	1.4844	12.2313		1.2196	5.03499	1.00864	5.60436	3.3005	1.11846	1.3878	1.17918	2.80088	1.85464	1.07607	3.76104	1.16481	11.1586
1.62497	8.00313	1.33079	1.18834		0.931483	3.5722	1.84618	4.53004	1.28942	1.10353	1.79592	1.21476	1.93535	4.22811	11.1606	2.93915	1.14754	12.5772
2.78376	7.21425	8.50129	9.65859		1.50875	3.29538	2.14436	6.59411	0.19229	3.3894	2.86337	1.46578	1.51672	2.10183	5.30331	1.80462	2.86354	10.8508
9.19976	11.8424	2.743	1.05326		0.930304	3.04872	0.54707	12.8742	1.05707	1.02455	2.02651	1.41168	2.72363	2.4032	11.8734	4.24175	1.14888	10.9177
10.8888	1.14952	10.1173	9.69524		1.04375	4.0412	1.59297	5.09096	1.67608	1.24252	2.46776	1.27476	1.52553	1.8152	7.92316	3.93112	1.20145	9.53545
1.06572	9.33943	3.27008	0.953994		0.973724	3.4298	1.85724	9.22192	2.71023	1.67436	1.88267	1.04698	2.41961	1.38327	9.41531	2.69407	1.22367	10.2302
1.14059	9.39135	3.59034	2.47563		1.05409	3.4308	1.95118	6.43527	5.97846	1.43429	1.58227	1.44573	1.89128	3.5548	10.2392	3.01493	1.16799	10.8838
3.60814	8.40945	10.5769	1.01355		1.81048	5.26102	0.795293	5.57685	0.883725	1.20275	3.58677	1.47345	10.3011	3.6335	2.34895	2.56879	1.07769	10.56
1.76756	7.83394	1.12045	1.02046		0.842976	4.88053	1.87103	7.47304	1.42463	3.56844	1.46247	1.41039	1.84691	1.17761	10.3081	2.37335	1.17724	10.9098
1.36717	9.00172	12.3053	0.967092		0.985025	2.33242	0.968552	10.2882	0.999664	1.49779	1.09833	1.23897	3.32704	2.04223	11.6165	2.58352	1.20609	10.8928
10.7718	5.55815	1.12918	2.85147		0.750756	2.87243	1.22803	6.61579	2.70829	1.42505	4.1474	1.08287	1.85536	0.89936	8.73858	3.19502	1.18867	10.557
11.2486	1.22935	8.8194	10.7289		0.933921	4.04778	4.10413	6.58926	1.48699	0.986651	2.40921	1.7484	1.88631	0.573816	11.3945	2.59361	1.20041	11.1866
1.25708	8.80792	9.77705	7.57041		1.143	2.39696	0.390173	4.28108	1.52704	1.18409	2.03232	1.29069	3.09118	1.35904	4.68366	2.71964	1.13716	12.3233
2.24801	3.25593	2.72966	1.04739		1.05369	3.97359	1.72481	5.19065	3.54593	0.988554	1.96879	1.4966	2.12814	1.36487	10.0923	1.06405	1.12874	10.6689
4.51454	9.82429	1.49096	1.12812		1.19678	2.57428	1.29622	9.07438	1.69579	1.44642	1.63519	0.122202	1.73732	2.05246	9.93607	3.71507	1.10433	10.7948
1.21563	9.08805	3.1661	9.25027		1.0108	3.62872	0.611061	4.80042	1.26431	1.04289	1.0313	0.87814	3.54383	1.23583	10.7868	0.571294	1.10878	10.6569
2.44707	1.30535	12.8222	3.44832		1.053	1.82072	1.42995	3.70897	1.19737	1.02807	2.85716	1.34073	2.03346	1.52686	10.44	2.54008	1.12382	10.0354
10.8148	1.47745	1.09556	2.92516		1.14513	5.06137	10.1163	5.55629	3.07936	1.24429	2.25481	1.84698	2.01445	1.29902	8.02455	3.4878	1.00369	10.519
10.5779	10.6899	1.50185	9.66298		1.35356	3.98473	2.76336	5.62533	9.61774	1.127	1.57141	1.42522	1.5851	1.38012	8.12518	2.85931	1.116	10.448
10.1673	1.3271	2.82833	1.11385		0.928125	2.75194	2.03006	7.54713	3.05945	1.24577	3.76382	1.41949	2.66495	1.36291	8.71813	2.82146	1.12568	11.0557
10.8108	1.1701	1.12318	1.25311		1.31741	4.88652	1.18708	1.97983	1.38272	1.25753	1.1099	4.04318	8.75694	2.03398	10.3821	3.06183	1.18348	9.69484
10.8048	10.5899	1.12865	0.853806		1.28185	2.56115	1.9265	3.47915	1.04608	1.22921	1.16505	1.28883	2.1269	4.12787	9.22471	3.82385	1.11752	9.27413
9.84277	1.35193	11.5135	1.21596		0.916228	5.11087	2.48154	6.94476	1.37456	1.29539	1.24797	3.28946	1.9523	1.66551	12.2573	1.98715	1.13449	10.7988
3.66064	1.35556	12.1323	2.09355		1.25163	2.66293	3.52839	11.6664	2.25441	1.18961	1.02653	1.33689	2.52949	0.691638	5.0158	2.44617	1.12796	10.2502
1.20424	1.28662	9.61544	10.8258		1.09343	2.71701	0.805829	4.87473	1.31218	1.14157	1.65642	1.3248	1.5762	3.16975	3.61007	2.93176	1.08071	10.6079
1.14423	3.14409	1.12449	9.85536			3.84785	2.3105	6.73105	1.33318	1.75846	4.08464	1.47236	1.52541	1.83609	2.07605	2.8525	1.13937	9.74788
4.68116	1.04375	2.41075	3.18095			1.91311	1.40864	2.44372	0.92701	1.57582	1.1419	1.35759	3.09692	1.20067	5.22695	3.10443	1.07377	9.95515
1.11542	5.93301	10.2991	10.442			1.77647	4.20871	12.0413	4.70317	0.986648	2.19804	2.2119	3.06165	1.379	6.94347	2.39283	1.07353	8.96449
8.84394	9.73909	2.18694	2.19194			2.55119	0.991588	6.97571	1.10497	0.860562	1.34135	1.46771	1.94563	1.14321	9.57549	2.0034	1.21549	9.91829
8.66546	10.9607	2.64897	0.984139			1.447	1.87073	5.66267	5.89652	1.09934	1.39024	1.154	1.55751	2.73875	5.61347	2.44666	1.10777	10.0753
1.13781	9.11251	1.26759	9.29869			3.79312	1.48127	0.738416	2.64082	1.23755	3.11247	1.36367	2.12521	3.57751	3.7478	4.09735	1.06265	10.6549
2.64157	9.09644	11.4605	2.07407			2.15117	2.49049	9.97304	1.55752	1.18198	3.71063	1.47018	2.99794	1.15614	8.98715	0.520237	1.11424	9.26505
4.50689	9.99751	2.38919	10.6529				2.72516	1.30347	5.77047	1.49464	1.75332	1.38874	1.5572	0.666279	12.3433	2.83546	1.1495	10.3701
2.46121	2.14436	1.17894	1.11846				1.36505	8.81481	2.44707	1.17942	1.9054	2.70295	1.68916	0.954303	8.61997	1.46668	1.16343	9.39185
11.3516	10.3241	2.32849	10.7928				7.82249	5.20388	4.5287	1.08683	10.9587	1.26432	2.11035	7.70423	8.40167	2.99768	1.15366	11.1556
2.55733	2.88288	8.1456	10.3581				0.847929	5.56089	2.97042	1.19656	1.08693	1.42829	1.62524	6.57798	6.11763	3.95103	1.06487	10.443
11.2566	3.19172	1.17692	1.0646				0.85856	11.8554	3.42962	1.68833	1.0573	1.33709	4.50967	2.07781	3.93785	3.35777	1.14658	10.569
11.6345	10.542	2.50432	10.8338				2.69593	6.38882	3.55224	1.41861	1.61498	1.33743	1.58481	2.76668	8.67932	2.74726	1.17496	11.4655
1.25625	11.1107	1.68564	2.06683				1.17835	6.48332	3.94206	2.64796	1.42952	1.38007	2.02824	1.74679	10.0374	2.60062	2.6367	10.8178
10.0474	9.51088	9.28561	10.7538				0.443192	9.98213	4.87174	1.08939	1.90672	1.40472	2.18109	0.700021	12.4873	2.37327	1.09451	11.1426
1.11038	10.1982	2.79274	10.3111				0.700764	6.44199	11.4495	1.04255	3.72995	4.49848	2.08285	2.89819	9.98512	1.87408	1.11568	11.9584
2.70922	1.29327	1.90489	1.06754				1.52406	4.79021	4.266	1.21337	2.17004	1.18547	2.09302	0.119271	11.1396	2.33498	1.21207	10.3401
11.4235	2.24691	11.3785	1.34982				0.323351	8.37406	2.67026	1.33517	1.72823	1.49101	3.57449	2.19788	10.6049	2.26929	1.09406	11.3386
0.622103	9.28651	5.45096	10.8568				3.60328	6.39119	4.0537	1.45582	1.66339	1.34551	1.74208	1.36031	12.6262	3.22543	1.1318	11.5785
1.49739	9.70912	1.11455	2.60505				1.87786	5.50649	2.77197	1.18466	2.04882	1.37676	1.78846	2.08453	9.23869	2.57137	1.13437	10.8388
1.7276	8.55993	1.34146	2.45867				1.15163	4.96485	4.17657	1.04009	1.79045	1.4707	1.72705	1.76728	3.17819	3.62017	1.12133	10.464
3.36355	10.8368	11.0627	1.32928				1.17692	1.90481	4.25871	1.16635	0.913523	1.14037	1.38581	1.6449	10.7788	2.67372	1.10601	10.489
2.60522	1.11666	10.9727	2.58002				0.731431	9.13826	4.3585	1.21987	3.44777	1.43678	1.97155	1.79336	9.56261	2.2214	1.05016	10.8278
11.9154	10.0763	2.90634	2.82274				5.00804	9.92748	8.18776	1.13896	2.48556	1.39047	2.04898	1.182	5.13389	2.77044	1.13306	10.0863
1.23968	9.86655	0.368108	10.6579				0.951011	11.9014	3.72153	3.15909	4.0122	1.36737	1.65772	2.06135	11.7994	3.44977	1.13676	11.1976
3.5787	1.11932	2.64233	2.5223				1.82624	4.53023	8.40227	1.19529	2.18492	1.32928	1.48034	1.24576	10.7568	3.06878	1.19935	9.2327
10.7748	8.23629	2.53288	1.33718				0.824184	7.84569	3.18166	1.24866	2.9053	1.23997	0.382794	2.43288	10.9697	2.46375	1.20608	11.2056
2.52205	11.4265	11.3605	1.23997				1.32448	7.06521	3.98061	1.18098	1.78775	1.45382	1.62294	2.98605	0.91722	9.21842	1.06737	10.454
2.47744	3.20295	1.45397	2.89967				1.20384	3.37647	3.31732	1.28829	1.15135	1.0981	1.64974	3.72468	3.0031	3.26372	1.09245	10.2961
1.7793	1.64579	4.55023	1.45382				11.4045	6.92403	2.34244	1.27273	1.87473	1.21091	1.41763	2.04769	3.51022	1.0602	3.39863	10.6169
1.91215	0.973724	10.7308	2.60806				1.63302	14.84	2.43711	1.12602	1.51104	1.40328	1.49682	1.30394	4.01436	3.75437	3.04081	10.3801
1.13621	10.3801	2.57162	10.506				0.584829	9.00411	4.09914	1.27079	4.73155	1.2086	2.02651	2.31841	10.1443	2.86285	1.18879	10.7219
0.407833	1.28708	11.1017	10.9937				2.02794	1.35852	1.83753	1.21306	3.45668	1.56614	2.96684	2.46825	9.86515	3.05144	1.11786	10.461
0.940692	2.42416	1.85189	11.0227				3.4505	11.3815	3.15243	1.29092	3.15234	4.41182	1.95326	1.91803	4.66771	3.14888	1.16455	11.9094
1.29192	1.33014	2.82326	4.66079				0.967706	2.52949	2.45025	1.2771	2.05163	1.43364	1.76495	0.679451	7.62035	2.92099	2.60229	11.1596
10.6279	1.23179	7.24256	10.482				2.54903	10.6699	3.25906	1.15987	3.58448	1.244	1.4607	1.43479	8.4624	2.69398	1.12957	11.1097
1.46803	2.43222	1.90672	1.00165				0.924841	2.59753	1.55373	1.22452	2.8732	1.03822	1.19392	1.77144	4.64332	0.404789	1.0438	10.2941
10.517	8.29819	1.64483	2.48376				1.80027	3.62679	3.9837	1.05906	1.1904	0.496162	1.9612	0.0016022	11.7764	3.15358	1.13318	10.7308
2.68891	1.1655	1.19249	1.9962				3.50311	9.25716	1.04683	1.29599	1.7935	1.23333	1.74622	4.78336	5.96311	2.60154	1.15995	12.0653
2.58144	2.96667	10.9257	2.53015				4.87956	11.5265	0.145214	1.14876	0.665078	1.20693	1.80006	2.6043	13.8431	2.78906	1.08625	11.2696
11.5505	1.24579	1.92318	3.35931				0.710492	11.0077	2.9177	1.33895	4.25397	1.34897	1.5907	1.24521	11.9274	2.87234	1.21476	10.7059
1.65417	1.2625	1.1625	0.990885				1.5903	6.5852	3.66101	1.17634	2.43508	1.53472	2.11697	1.28983	5.70081	2.00175	1.15497	11.1296
0.937596	1.51877	11.1236	10.8488				1.01567	6.76205	2.68317	1.4112	1.68351	1.36624	1.51133	1.98939	6.59866	3.02799	1.08834	9.7264
2.43989	0.836402	9.56351	2.70388				1.84734	4.71125	9.89072	1.19338	2.11443	0.922803	2.46121	1.7052	4.08539	1.61741	1.05845	8.15248
4.5287	1.26104	10.2292	10.459				1.78512	4.67251	3.95506	1.13805	2.59069	1.49398	0.31649	1.36759	9.80461	3.39709	1.17881	10.433
11.5755	10.0783	3.32794	3.22561				1.55305	3.17135	1.48278	1.26384	3.51232	1.33363	4.65052	2.06402	12.3093	2.6504	1.06985	9.96834
2.43059	1.63919	2.80345	1.09721				1.3214	9.26525	4.21004	1.57541	3.77383	1.49626	2.3545	1.45752	9.63132	2.66133	1.14561	11.7774
1.19021	1.70874	1.26344	1.01271				1.21298	10.451	11.1097	1.41635	2.67018	1.29545	3.5282	1.61943	11.7174	4.38096	1.12752	10.2382
0.460206	1.30839	10.9527	10.0663				1.94392	8.58706	4.55636	1.21454	1.76353	2.15769	3.50338	1.60879	8.72182	2.5717	1.10113	11.3306
2.83391	9.68206	8.07835	3.21133				0.966509	5.97591	3.38252	1.27086	2.13145	1.22251	0.272456	1.73781	4.42212	3.36283	1.12935	10.6469
1.16818	4.07194	1.09026	1.03698				1.30061	2.32241	2.10459	1.49739	1.70222	1.31277	2.00656	2.58294	9.90201	2.34614	1.17378	10.553
4.27207	1.06944	10.2602	1.03891				0.680162	3.80388	10.5969	1.46803	1.08113	1.25176	2.03905	2.82068	8.01588	2.36255	1.13375	8.14002
2.18359	1.18019	3.37276	10.3551				0.830815	10.1872	3.3941	1.14438	2.03081	1.31326	1.31556	1.56481	11.2796	3.5787	1.15557	8.84414
2.08759	10.9947	1.15173	0.504602				1.01721	4.94163	4.15363	3.70001	3.66903	1.40766	1.41151	2.13833	4.55387	8.55873	1.15984	10.6409
8.71224	3.04819	2.5565	4.82714				0.786125	4.12769	3.66276	4.09801	2.04443	1.5883	3.24089	1.79956	4.43928	0.947424	1.12475	10.3201
4.7176	10.1193	8.48972	2.3883					4.42154	1.62652	1.16017	2.7459	1.12365	1.97975	3.4495	9.85895	3.33406	1.23521	10.8518
2.67608	9.57819	10.439	1.11323					8.08293	3.32857	1.38234	1.52101	3.23723	3.81178	1.35204	8.60541	2.96248	1.06371	10.8458
4.3566	1.2641	2.5371	11.4395					8.93914	3.15474	1.50716	1.06837	1.30651	2.73399	2.18156	12.0653	3.10628	1.08981	11.1196
3.23464	8.85213	9.80951	1.10353					4.4083	3.37475	1.2831	1.289	1.1981	2.85147	1.01556	11.1206	2.49271	1.12863	11.1736
10.9717	1.26795	1.08534	1.1827					0.568553	1.32581	1.3791	4.14296	1.67539	1.9962	0.954553	9.35201	2.70388	1.11854	9.68815
2.29018	10.0234	1.09389	1.40109					9.23759	2.91336	1.42919	1.95282	1.31654	1.7355	1.3808	3.88287	3.75613	1.21792	9.59247
1.11584	1.25168	10.2971	9.03635					9.62603	4.08106	1.48463	3.42708	1.38334	2.13145	1.07691	8.80982	3.13256	1.16807	11.3705
1.16217	10.5719	7.58682	9.19267					10.2412	4.64015	1.38971	1.44487	1.24757	2.99986	0.4751	10.5749	2.29917	1.11253	11.2576
11.7144	10.3731	1.11625	4.8476					2.59929	4.04637	1.30589	1.02626	1.33192	1.99194	2.08567	5.76704	1.87764	1.09239	10.1233
1.13936	9.649	11.9324	0.988334					8.2937	2.59603	1.13243	2.87536	1.49497	7.20879	1.80534	11.1686	1.87888	1.17242	11.0347
2.47317	1.21228	2.71312	11.6055					5.35723	12.1253	2.92794	1.41261	2.59344	2.79197	1.04586	7.83364	1.91641	1.1087	10.519
1.1162	9.75677	1.9852	10.537					4.20446	3.0038	1.39241	1.81556	1.34247	2.30818	1.4648	9.9089	3.59383	1.10316	10.7368
2.84088	10.6299	2.40239	1.7355					5.25956	3.24769	1.31179	2.67524	1.48375	2.32913	1.59973	9.00311	2.47711	1.19413	10.7239
1.15394	1.22635	10.3451	1.08015					5.03955	3.92953	1.15521	6.41748	1.45316	1.53478	0.885118	9.69065	3.03124	1.13589	10.9157
8.93086	10.2981	10.6359	10.439					2.92586	1.08589	1.37197	1.45931	1.38425	1.50998	1.85768	9.99442	2.33346	1.13179	11.4495
9.37178	8.73868	1.12013	2.13145					3.08394	3.34154	1.27634	1.79692	1.37721	1.73256	1.90174	12.2553	3.0716	1.13628	10.9267
10.6809	10.507	1.61593	9.58268					5.99283	4.11308	1.47607	1.28049	1.21798	2.23233	1.64517	7.83503	2.86509	1.20101	12.1343
1.4864	1.13936	2.26977	0.567251					3.88259	5.70081	1.26748	0.432952	3.13584	4.50087	1.0277	10.2462	4.14532	3.39338	10.6379
10.1802	9.82229	1.3654	10.2032					6.47185	3.08403	1.30823	1.32457	2.44087	1.79187	1.6059	8.25254	2.51784	1.09693	9.75277
4.81807	11.2366	1.73816	3.7478					7.94815	4.66579	0.100316	3.07751	1.28744	1.91024	1.68192	4.65225	1.84965	1.12247	10.8808
1.117	9.71262	1.18391	10.0064					5.72788	8.42809	1.34145	1.11038	1.33244	1.50663	1.6736	8.73998	2.70304	1.15799	11.2136
8.61568	1.16133	1.12709	0.995011					9.40922	2.00085	1.52532	1.91215	1.5441	2.6155	3.0459	3.19359	2.62044	1.08098	9.14695
1.20801	9.46205	1.58457	10.0044					10.7828	2.35683	1.41535	1.29192	3.53049	2.39486	1.65615	10.9717	3.92897	1.15049	12.2323
2.4817	1.2034	10.5959	1.0393					4.34585	2.93098	4.02308	4.7176	1.2729	9.16102	2.19085	9.76566	2.12667	1.10025	11.2486
2.54315	10.0084	3.33208	2.6404					9.98143	2.24691	1.26507	2.47317	1.30768	1.56371	1.99635	10.3061	3.54346	2.4831	11.2596
1.77498	10.1453	1.14485	9.52286					8.06709	1.40957	1.35162	2.16196	1.25678	4.05868	1.9758	9.87983	2.53255	1.1702	9.82749
10.8048	10.0164	10.3541	0.823714						2.35506	1.6335	3.06183	1.21043	0.916143	2.83022	4.06583	0.417585	1.31148	10.525
3.16797	2.27683	9.21323	8.25583						0.631253	1.14392	1.20484	1.17063	2.31553	1.56984	12.3323	3.83845	1.20433	10.9018
9.4247	0.54707	2.05444	1.45971						2.43785	1.21153	1.48064	1.36394	3.42282	1.30695	8.22932	4.07213	1.10177	12.0883
1.10653	9.7335	9.25416	2.99986						3.20161	1.27094	2.08713	1.30083	4.26762	2.32793	5.28947	3.19217	1.10866	11.7254
4.54487	1.21669	1.06421	1.02089						3.24215	1.25839	4.00404	1.32992	2.08927	1.53495	8.22603	3.23464	1.11026	10.1812
1.09985	1.20528	4.00995	1.81313						2.00806	1.50186	4.40782	1.38833	3.06517	1.29615	9.74688	2.14931	1.1417	8.65209
1.21074	1.25931	10.8458	1.52786						3.9074	1.35835	3.83073	3.18149	3.73697	1.30194	2.85224	2.7132	1.13121	12.3073
2.68174	1.19725	1.34201	11.3436						2.30715	1.33906	1.43518	1.18996	1.68323	1.3201	8.84205	3.02817	1.13479	11.0507
5.01386	1.17169	0.707747	3.05954						1.38744	1.31197	1.36354	1.01351	2.32329	1.36145	9.44837	3.32308	1.11731	9.72041
1.10004	9.90221	1.25851	1.04033						1.71082	1.30359	1.47138	1.28577	1.79493	1.18157	11.8894	3.10646	1.16968	12.6002
7.27077	9.54254	10.5929	3.17277						3.66986	1.14713	4.46113	1.00845	1.6802	2.17206	10.2862	1.97677	1.12397	9.93448
4.30775	1.26233	2.9079	10.458						2.06105	1.18161	2.48458	1.40081	1.52182	2.27961	6.33172	2.90019	1.17765	11.7334
1.03413	9.43888	10.3101	10.2902						2.3541	1.26642	3.5063	1.20037	1.71458	1.61963	10.1413	2.65973	1.06748	10.4121
3.01142	1.29218	3.78894	3.30104						6.44031	1.44777	5.64551	0.940668	2.02915	1.16007	9.65939	2.27643	1.21209	10.8258
10.471	10.3811	11.5265	1.14784						3.30634	2.60296	1.76149	1.39056	2.90096	2.22525	7.62622	3.58448	1.16297	11.0367
2.02229	6.30447	1.10839	2.84699						0.287337	1.2574	4.90353	1.77413	1.49669	2.00844	4.44939	1.61707	1.09122	9.70703
1.12113	10.6509	1.09899	1.56578						0.284049	1.38921	1.561	1.24302	2.0833	2.39073	3.98426	2.71735	1.14327	10.7868
2.97042	1.18753	2.95177	1.99194						2.57769	1.12901	2.05307	1.24138	1.63682	1.19604	5.25703	3.48607	3.54227	11.1716
1.22613	11.3795	9.63412	3.3894						2.61165	1.2195	1.58496	1.4165	2.90668	1.6166	9.96155	3.21124	1.0921	10.3741
1.11779	10.0134	8.89573	4.39467						2.31921	1.24015	3.50995	1.09884	3.36084	1.22405	4.78809	2.37384	1.10473	10.7019
10.7948	4.55243	10.8538	0.402349						2.28795	2.67794	2.69542	1.26264	1.88194	1.04811	8.28543	2.18219	1.14551	10.0653
3.4143	10.1693	9.82539	1.17376						2.87726	1.40669	1.27244	1.22663	2.55442	3.07698	6.99386	2.66681	1.08743	10.8158
2.51495	8.84205	2.28652	0.911723						2.47793	1.87059	4.16363	1.36717	2.77923	2.32441	6.42637	3.33379	1.07434	10.8798
2.16196	1.25812	9.65589	5.92701						0.818264	2.41985	2.43556	1.49656	2.76327	1.20105	5.15322	8.61838	1.20343	11.9854
4.85609	9.68995	1.13571	10.1193						2.22273	1.18637	2.82034	1.32855	1.65505	1.45718	4.0694	3.82785	1.18075	10.2532
10.548	9.51268	12.5892	10.9048						2.35016	1.3003	1.3996	1.52662	3.21918	0.812238	11.3546	3.18407	1.1255	10.1752
2.08827	1.15812	1.1817	1.02455						1.47253	1.28147	3.4675	1.42438	1.75853	4.07956	7.70941	3.01335	1.23259	10.488
1.13639	1.24977	10.485	3.12707						2.99637	1.37436	1.31651	3.09753	2.12706	3.33064	10.2032	1.86319	1.14761	6.54028
10.43	1.20064	1.20318	8.49281						2.41067	1.37213	1.5797	1.35106	2.56937	2.11543	7.08348	1.29715	3.16459	12.1963
1.15026	1.22761	1.96991	2.89967						2.86638	1.27788	4.24601	3.57238	3.56579	1.81284	5.76488	0.715511	1.10467	10.8618
10.5999	8.54337	1.37153	11.3675						0.287246	0.863963	1.83703	1.35248	2.41416	2.01505	8.35551	2.87692	1.08457	11.2476
3.07001	2.69889	11.1916	1.01525						2.12081	2.11589	1.5867	1.24242	2.60463	1.3242	2.0125	2.43777	1.17577	10.8778
1.76276	9.56481	9.76276	3.12574						2.15575	1.1667	2.11274	1.14847	2.46064	1.4661	9.2325	3.2673	1.14523	10.0893
1.0764	9.07618	10.1493	2.01927						3.20883	1.28252	3.81159	1.24823	2.38191	1.25574	5.95485	3.19163	1.07615	12.0044
1.10716	9.77395	3.62945	3.14675						3.92991	1.37883	2.12428	1.28731	2.15234	2.05155	2.53702	3.55581	1.11447	10.3131
10.1393	9.97214	0.97178	3.57531						3.05259	1.45966	1.39497	1.37697	2.26882	2.35104	6.9154	1.04568	1.10096	10.9197
8.21915	10.2802	4.02158	3.14675						3.93224	1.09514	2.07727	1.30751	3.81884	2.58677	9.12289	3.18887	1.10853	11.5495
1.13154	4.14023	1.62078	9.97423						1.8477	1.35361	3.84496	1.37393	1.1341	1.47625	11.6215	2.78513	1.13525	10.6109
2.61333	6.61816	10.2402	2.42319						2.1415	1.24911	4.19188	1.2844	1.25107	4.61961	9.92928	2.6367	1.16371	12.4533
11.6155	9.55752	10.2902	9.91699							1.41412	2.33242	3.99898	1.68702	1.12245	7.97096	2.86966	1.12938	9.48272
2.68376	8.99992	3.9371	3.02264							1.29813	3.52199	1.34668	3.52939	1.31847	8.72601	3.19342	1.07558	10.2462
1.49656	2.69847	1.18705	2.67979							1.21052	1.60953	0.989908	1.29187	3.33271	8.01041	4.42431	1.1479	12.5032
4.25226	1.66812	1.17325	1.71117							1.29954	2.12012	1.36661	1.77824	1.60557	8.44116	3.01133	1.16347	9.95136
6.57897	7.4994	10.6229	3.86321							1.28347	3.251	1.34441	1.33432	1.8727	5.06505	2.52858	1.0915	9.93408
2.0383	8.39898	2.75432	1.09786							1.19822	1.79486	1.32826	1.98573	1.49339	5.13651	0.771433	1.17079	10.6519
3.06183	7.07256	1.13727	12.2093							1.19293	2.46391	1.34641	1.36205	1.7781	10.2612	2.46268	1.14769	11.0947
1.19139	1.23753	1.22745	4.01595							1.21609	3.58163	1.40309	1.63987	2.08155	9.30498	2.39591	1.0723	10.8528
3.42962	7.75669	10.2212	1.14729							1.51473	1.62436	1.4127	1.88938	3.19395	1.48741	1.97789	1.22569	10.2692
9.90001	1.08976	1.09235	9.83618							1.37351	3.5919	1.39436	4.4894	1.42231	11.1806	2.40767	1.15656	10.6859
10.464	1.35434	3.40189	11.0687							1.20698	3.7171	1.38022	1.91134	1.55386	10.3601	1.49311	1.06504	11.2726
10.9877	1.22071	9.4946	2.27564							1.15279	1.97789	2.94837	3.3175	1.3786	12.4103	2.55475	1.15269	10.3271
1.11107	1.23357	1.14666	1.06851							1.28032	3.18327	1.28747	2.29153	1.78981	7.84748	2.76771	1.11992	11.3845
6.07289	9.9068	11.7364	10.8078							1.18324	4.33425	1.35398	3.25924	1.54701	3.25817	3.05769	1.13324	10.495
11.3436	1.35621	1.75515	10.6819							1.19868	2.1857	1.30021	3.63212	1.56883	9.86545	3.21909	1.12033	10.8758
1.00623	8.84125	4.15183	9.84417							1.23699	2.93846	1.35292	7.83991	1.61236	9.19067	2.72533	1.08843	9.61554
0.741734	7.1777	7.06601	0.986496							1.3271	2.05125	3.801	3.07645	1.75177	12.5892	1.77265	1.11956	11.6335
2.3471	1.15705	1.47008	1.39914							1.64579	4.77065	1.3113	2.79035	1.63309	11.3685	2.13694	1.16764	8.55354
3.94617	2.47858	10.4201	0.682277							1.63919	1.58643	1.3812	2.04549	1.52831	12.0453	3.83408	1.08531	10.2092
3.13389	1.10925	2.89785	1.02857							1.23357	1.26993	1.39685	1.89215	1.90467	8.92337	2.67659	1.13207	10.9467
10.6419	10.2322	1.14065	10.2902							1.35311	2.85302	1.28062	1.82538	2.75475	4.33197	1.98423	1.09931	10.9637
10.1792	9.50219	9.2957	3.75113							1.41329	5.42039	1.41941	4.35926	2.09355	11.0117	2.87735	1.4486	9.21263
6.16515	9.79882	1.10405	0.973828							1.59398	4.45197	1.48756	3.73512	2.07407	5.81486	3.93878	1.15364	12.7312
2.15978	1.93203	10.502	11.5535							1.36156	2.30834	1.44685	3.07539	1.34982	9.58019	4.38534	1.16105	11.0987
10.6319	10.6929	1.78952	6.95379							1.22827	5.92327	1.46643	2.28803	2.53015	4.17336	0.447334	1.12347	10.1503
1.11517	10.6579	9.65639	10.6969							1.46046	1.78711	1.19957	5.66943	2.3883	10.8998	2.52164	1.144	10.3831
10.9217	2.82395	1.14332	0.960642							1.31701	1.74826	1.22152	2.29018	1.45971	4.46772	2.57794	1.08685	8.21795
1.14438	10.5949	1.07671	1.45535							1.13491	1.83587	4.0981	10.6809	1.56578	8.56402	3.72375	1.20139	10.8698
1.15526	1.26669	9.89681	1.05892							1.26709	2.22776	1.32218	2.68174	2.79908	8.98425	2.07163	1.17805	10.9957
11.2696	1.16819	1.10883	11.6305							1.16084	2.52098	1.23293	2.51495	1.83034	10.3511	3.71211	1.17127	10.6299
2.30795	8.6095	1.53477	1.10397							1.69289	3.47669	3.43044	1.7517	3.0843	10.0813	2.9462	1.04751	11.1986
9.4947	0.986731	1.49903	0.965626							1.24903	1.35719	1.33567	5.19484	2.04989	9.69264	2.82223	1.11638	10.5819
1.54389	10.55	1.70416	2.52759							1.50712	1.51877	1.152	2.43157	1.65977	3.77763	3.79321	1.26958	10.6269
1.14278	1.11659	2.4284	1.01878							1.2769	1.66168	1.27702	2.77906	2.89343	9.34971	3.02659	2.73425	11.1616
2.82	7.16072	4.20493	9.97394							1.16999	2.37658	0.180489	2.94898	1.42176	9.23829	3.33839	1.88683	10.6969
0.868748	7.41438	10.8148	0.879016							1.35581	1.90899	1.34665	1.9024	1.85985	10.6479	3.14409	1.15442	9.71142
1.07369	9.75647	10.6249	11.3935							1.58596	1.97856	1.38131	5.07408	1.739	7.27018	2.99068	1.15589	9.23669
11.1746	1.66168	10.7598	2.86871							1.68874	1.25155	1.39738	2.72482	1.20345	1.35016	1.98775	1.10967	11.4755
1.78739	9.34562	1.0894	7.20879							1.23208	1.64647	1.3687	2.44331	2.49888	8.36528	1.89362	3.25646	8.8187
1.51346	9.18917	1.30275	4.43203							1.37362	1.37963	1.34176	1.76643	2.89274	12.8102	3.11362	1.06082	10.6379
1.20484	1.29289	2.07979	11.0437							1.30895	2.20132	1.32662	2.59228	1.43628	5.74594	2.06493	1.14444	11.2606
2.8139	1.2564	3.2777	1.10931							1.28704	1.56897	2.65351	1.79991	2.49025	10.7189	1.78221	0.675913	12.6972
1.32855	10.0414	10.3651	10.8218							1.16917	1.40073	1.3914	4.88507	1.73389	9.31097	3.16566	1.11453	9.99871
11.9834	10.549	2.73399	2.79908							1.26081	1.80884	1.25238	2.00355	2.83925	9.72501	2.70905	1.11349	9.51597
2.7672	2.37658	1.15998	1.83034							1.22562	1.2425	1.06004	3.50958	0.744931	8.85103	2.96684	1.1245	10.9637
10.1643	10.3211	12.3383	10.1912							1.28331	2.61617	1.35193	1.66812	2.48335	11.7124	2.8194	1.1054	10.9098
10.567	1.26051	2.16561	2.59019							1.24829	1.43313	1.25812	1.87713	1.62882	9.26105	3.99223	1.08803	10.8468
1.08501	9.53784	1.82825	10.5879							1.64919	1.75044	1.16819	4.67828	2.79856	8.15786	3.6978	1.13402	10.496
9.59117	10.7718	10.7348	2.73875							1.09961	1.74131	0.986731	3.87783	3.49855	5.52928	3.05839	1.13882	10.449
1.15584	8.43119	10.9277	9.28931							1.21541	1.71631	1.31676	3.16468	1.16349	9.41402	3.82859	1.12931	12.0513
1.06944	1.40957	1.15188	10.7928							1.469	2.06112	0.936621	2.40499	2.08751	9.71821	2.64267	1.03177	11.3036
1.08071	1.17968	9.76995	6.39564							1.17396	2.29416	1.29856	3.19475	2.4058	8.99254	3.187	1.11449	10.9787
1.69599	1.31676	1.04215	2.67566							1.51944	1.67491	1.05237	2.48441	1.22381	9.89082	3.21124	1.13908	12.5082
3.70001	4.39267	2.54928	0.890306							1.31681	1.61997	1.26384	1.10598	1.83048	9.28691	2.76907	1.0411	12.0593
8.14032	1.15242	1.32336	6.98176							1.15281	1.73529	1.35937	2.03043	2.32473	1.9618	3.29799	1.12862	11.3016
4.09801	1.21599	11.1586	1.00996							1.16571	1.70499	1.17229	2.0801	1.44554	8.56561	2.93307	1.19261	10.2092
8.32281	8.62655	5.43211	1.24252							1.63343	2.96885	1.21024	3.76067	1.88573	10.444	4.71981	1.12384	10.6669
1.15348	1.17304	5.74908	3.0843							1.33554	2.40515	1.07669	2.08422	1.74496	4.16259	2.86846	1.06379	10.2192
2.63545	2.11843	12.5772	1.12112							1.25487	1.81348	1.28536	2.0198	2.76592	9.78793	2.90443	1.2618	10.0054
2.66394	7.62453	1.1541	1.06237							1.51317	2.44601	1.2764	1.97043	0.133862	1.86616	3.86684	1.14379	11.9364
1.94104	1.1653	3.24814	3.24689							1.58703	1.4598	1.01565	4.38743	3.22445	10.6699	1.07489	1.14757	9.6497
3.60557	3.36707	1.15588	2.03663							1.28568	2.05049	1.48663	2.86104	2.78137	8.65389	3.0672	1.12833	11.5335
4.08756	3.54054	1.70409	1.15869							1.41681	2.94663	1.17175	10.3651	2.29137	3.8755	2.82618	1.1299	11.7804
1.43705	10.3861	10.8508	1.05969							1.3377	3.60713	1.27037	1.93195	2.63914	9.29051	3.22088	1.05292	6.98503
3.27932	0.936621	10.9177	0.980908							1.13007	1.48504	1.21296	4.85889	1.38478	9.39804	0.3698	1.17765	9.31377
1.12157	7.68254	9.53545	1.09542							1.99051	1.79835	1.20808	7.95901	2.6341	7.38784	2.32553	1.06404	10.7578
3.04889	3.78709	0.670127	1.10576							1.68254	3.38786	1.13886	4.20975	2.49173	9.17729	3.65098	1.26203	9.99422
1.12787	10.3401	1.24862	9.63062							1.40754	2.26644	1.10451	2.09309	1.7648	9.01629	2.26391	1.18564	8.47805
1.19405	10.443	12.1293	2.04989							1.50271	1.68034	1.24282	2.18593	1.87466	4.32542	1.66161	1.19857	9.25167
1.16017	1.24966	2.18187	1.25182							1.47696	1.55849	1.32405	2.63629	1.7068	7.66304	2.42766	1.13855	11.5515
9.36838	1.29856	10.2302	1.49583							1.56118	0.68786	3.10496	1.88953	3.38406	6.87663	2.55882	1.14765	10.2132
10.477	1.23539	1.19344	1.87422							1.53066	1.39193	1.12464	9.81041	1.3843	2.70515	3.67059	1.11992	10.3701
2.88072	9.27393	1.54671	8.82908							1.20665	1.81542	1.30911	3.56624	1.11595	11.6295	3.92047	1.18858	10.9137
1.11494	9.18029	2.97033	10.3281							1.42742	1.93254	1.4783	4.0017	1.95356	11.5545	1.46373	1.11417	11.9154
2.9262	10.3741	1.30218	1.0542							2.14444	1.78356	1.17067	1.73627	2.18156	7.63697	1.93579	1.19588	11.1206
1.10636	1.42149	1.2109	9.4247							1.60678	1.72223	1.20417	1.93912	2.58686	10.3691	2.52908	1.14053	9.54873
0.994849	8.67254	10.8838	8.56162							1.54421	1.72188	1.29465	3.36536	1.54424	10.0943	2.77291	1.14287	10.7049
2.05178	1.59297	10.56	1.65977							1.79386	0.951613	1.34199	4.52458	3.14613	3.66645	2.95717	1.11521	9.56471
3.41765	7.49353	12.6092	2.51033							1.47362	1.87597	1.42187	2.42962	2.01995	5.10776	2.81802	1.18678	4.32751
1.54478	3.65134	4.61271	2.03436							1.40272	1.96619	1.21165	3.26443	1.49694	8.47745	2.88668	1.10657	10.6759
2.60355	1.20942	10.9098	1.17624							1.59284	1.82581	1.33712	1.47127	3.21722	8.90441	2.02787	1.23201	12.2693
11.2366	9.33933	2.25259	1.33043							1.6924	1.79073	1.28891	1.77555	0.220991	10.4131	3.155	1.2068	11.3206
1.7517	10.0444	10.8928	2.79197							1.23035	1.74272	1.27904	1.82983	2.59695	7.4279	3.02036	1.14813	9.56291
8.99862	1.90899	10.557	9.70882							1.25455	1.93734	1.33848	2.2025	1.95044	4.79821	4.20417	1.14089	9.84467
1.40311	7.65826	11.1866	8.58127							1.29231	1.91979	1.20375	1.88048	3.9573	7.16112	4.08257	1.16073	10.54
2.79625	1.21157	12.3233	1.08093							1.24824	1.36637	1.28704	2.24296	2.52726	9.60256	4.00939	1.13862	10.6029
1.18994	9.62842	0.972034	11.1316							1.30363	1.23682	1.22766	2.11797	3.03045	11.2696	3.51752	1.1208	10.426
10.6729	8.52053	10.6689	1.51717							1.29237	1.34143	1.09656	1.90269	1.74124	4.4081	3.32245	1.16774	11.1986
1.05079	11.1696	0.662924	1.1353							1.21927	1.8529	1.27364	2.19085	2.77889	9.495	2.57719	1.1237	7.13689
1.48596	1.27277	1.16481	2.89343							1.3143	1.96634	1.20482	0.838141	1.64313	10.1003	1.98819	1.10864	10.7059
2.26945	8.27965	10.7948	2.46801							1.58643	1.91509	1.19033	3.66359	3.45332	7.04397	2.74675	1.1224	11.0147
1.13097	10.7119	10.6569	2.87657							1.24483	1.71812	1.12356	1.7977	2.57087	3.55151	2.29336	1.16846	10.8358
5.19484	1.1666	1.14754	1.13995							1.61364	3.26372	1.36703	0.663698	0.894342	9.28671	1.89925	1.07195	10.6999
9.61194	9.32944	10.0354	1.42176								1.75191	1.27505	4.59516	2.02244	9.48432	2.83185	1.1598	10.493
3.11061	10.3061	1.17101	10.3861								1.56486	1.15516	1.88726	2.54663	11.5655	3.1424	1.15719	10.489
1.94296	6.34911	1.5289	1.00316								1.57237	1.08883	4.39143	2.93289	3.0783	1.02955	1.13907	11.0857
1.4632	1.05237	10.519	0.986996								2.91917	1.37768	1.04262	2.61542	8.24666	2.94167	2.51776	10.1683
11.3486	1.28154	8.79964	2.18921								1.42769	1.36931	3.95375	0.438033	12.2313	3.29287	1.09162	11.3566
2.8943	9.02228	2.86354	3.89816								1.79471	1.19699	1.70139	2.46711	7.57041	2.33322	1.10516	11.1656
3.04177	1.27093	10.448	0.881327								1.48756	1.27807	1.57416	2.39089	9.66298	2.31018	1.0845	11.3745
5.50101	7.76614	1.22026	1.01508								2.01679	1.33877	1.84987	1.88559	10.7928	2.08957	1.11101	11.7544
9.77774	11.0147	1.14888	1.85985								1.83559	1.27198	1.81821	3.76539	9.03635	3.88697	1.1633	10.7219
11.0137	10.0064	3.30769	11.7264								1.93018	1.52337	2.50349	0.644831	9.19267	2.8025	1.11703	10.9817
1.72091	5.60436	11.0557	2.30818								1.50766	3.06165	1.83264	1.97021	4.8476	3.06526	1.1084	11.1037
2.29639	10.3481	1.20145	1.13618								4.15646	1.34738	1.7397	2.9563	11.6055	2.09662	1.11636	10.3961
1.12785	6.05063	1.22367	3.6461								9.24029	1.00832	4.06912	2.46097	9.58268	2.72423	1.17533	11.2196
10.1772	5.25761	1.45794	1.56244								1.65178	1.22165	1.55455	1.76473	8.25583	2.26715	1.15246	9.94866
7.38317	1.36402	1.25249	1.739								1.59337	1.37527	2.67979	1.54923	5.92701	3.59181	2.51182	11.1706
2.03149	10.3201	6.50359	10.3611								4.1423	1.19344	1.72202	2.10528	9.91699	2.72032	1.14732	10.7928
1.12423	9.6473	2.4744	8.6085								1.19901	1.27356	1.85081	2.38563	3.86321	3.02685	1.14715	11.0907
1.17457	9.67836	1.91303	10.7638								1.4384	1.32376	3.54337	2.03255	11.6305	3.69641	1.1625	10.1283
11.0517	10.1942	8.35043	1.08096								1.29944	1.12643	2.34373	1.35442	6.39564	2.16965	1.07826	10.5809
2.78633	1.22453	10.9867	9.88513								1.98266	1.15944	2.30388	0.338287	6.98176	2.01709	1.17401	11.9304
1.06497	1.20786	2.44609	8.39669								1.58703	1.3154	4.16656	1.94311	8.56162	2.80962	1.1434	9.55632
1.12286	1.30856	3.15287	1.37469								2.43279	1.40065	2.02063	1.21861	8.58127	2.56663	1.14085	10.0274
1.38234	10.0494	1.93195	1.13935								1.33791	1.14975	2.3665	2.80199	2.18921	1.94045	1.20093	10.548
1.15004	6.94516	1.16799	1.52036								1.463	1.43787	1.92355	1.80862	11.7264	2.47899	1.15636	10.8878
1.10101	1.22584	9.69484	1.08031								1.43228	1.39123	2.05558	1.86456	8.39669	3.52437	1.09691	10.0084
1.93276	1.35311	9.27413	1.0813									3.76058	2.78915	3.21124	8.4979	9.38097	1.09325	10.7378
3.82246	1.25167	1.07769	2.75501									1.1574	1.65799	7.18793	10.3041	2.40361	2.68165	10.2961
2.93567	9.09843	1.17724	1.0524									0.809825	2.40718	1.9615	9.8169	3.24179	1.16464	9.84737
4.84132	1.10094	10.7988	1.67436									1.40999	1.30396	1.73354	4.43184	2.80782	1.22594	10.9307
2.91379	7.83015	1.20609	3.67631									0.9646	1.70846	1.87553	4.59631	2.87182	1.13675	10.1792
10.5799	3.01291	1.18867	10.1942									1.27723	4.79821	1.87233	9.47123	2.55119	1.17809	11.7634
1.48064	11.4995	1.20041	9.69824									1.31401	1.47745	2.68452	10.2522	4.18517	1.13865	10.541
10.2542	2.63855	3.32452	10.4211									1.33528	1.24977	1.92745	8.0901	2.40742	1.1626	12.4703
1.37464	4.59382	10.2502	9.11021									1.25974	1.66812	1.4469	8.94493	8.61867	1.11891	10.2262
9.77874	10.6989	1.61694	1.20345									1.12253	1.93203	1.7223	8.48573	8.12209	1.06493	11.7464
2.93533	1.10464	1.56639	2.47924									3.113	4.39267	1.45361	10.3451	2.76336	1.32313	9.79652
3.36608	9.46984	1.13716	9.43189									1.40959	2.11843	0.86854	7.03216	3.55471	1.1273	11.0177
2.08713	11.0907	1.37942	1.12985									1.36123	1.42149	2.21621	7.62194	0.284729	1.19633	10.46
3.61319	1.54758	1.12874	2.32913									1.39738	2.41676	1.48021	7.24693	10.0314	1.11379	10.9847
2.05717	9.35041	10.6079	10.0364									1.07354	1.56387	1.59799	11.2966	2.57936	1.17254	9.98862
2.43157	9.76846	1.10433	1.3878									1.37407	1.09455	1.44375	8.55115	2.63914	1.23132	9.80521
4.74474	9.55252	1.10878	10.2722									1.09685	1.39123	2.26074	9.80941	1.98692	2.43198	11.3376
3.37322	9.4926	1.12382	1.1212									1.27469	1.16769	1.96076	9.65159	3.09127	1.1256	11.3536
3.83473	9.97993	1.00369	2.4487									1.50127	1.10144	1.78157	4.93253	2.30922	1.16992	9.31836
8.95251	5.31227	9.74788	2.49888									1.04561	2.11327	2.95081	9.07967	3.22704	1.14983	12.0293
11.0697	1.10659	2.6583	11.3975									1.30662	1.23944	3.63681	9.71552	2.67937	1.08046	10.8988
3.33739	9.26345	4.54736	2.58869									1.27274	3.19653	3.36364	1.91443	0.692377	1.02104	10.7648
2.08827	1.16483	9.95515	1.79592									1.07897	1.38241	1.75128	10.556	2.41839	1.09322	10.511
2.51809	10.7308	3.67741	2.89274									3.90983	2.76157	2.51322	12.0084	4.12589	1.14587	10.0843
1.11399	2.89941	1.97214	1.43628									1.034	1.48976	4.21997	10.8558	2.92221	1.17422	10.9707
1.50716	12.1983	1.116	10.435									1.34246	1.28233	4.25681	6.79307	2.87165	1.12152	10.8878
10.8058	3.48479	3.42572	8.4979									1.28251	0.751556	1.83782	8.58935	2.57886	1.1248	9.70483
2.95133	7.64891	8.6076	2.49025									1.10451	1.71833	1.60926	7.70712	2.84036	1.17514	10.0034
1.2619	10.3491	1.12568	2.45557									1.28903	1.3779	1.49281	11.4775	2.32553	1.14728	9.07168
11.2526	1.22991	1.18348	2.54207									1.2843	1.08579	2.16848	10.2142	3.04046	1.13383	10.8498
3.3678	9.20175	2.99339	9.99422									1.33028	4.27037	2.39688	6.75155	5.58086	1.0596	10.56
4.00404	1.97856	8.96449	1.0083									1.18624	7.10085	1.35663	7.99268	0.723407	1.08856	10.1792
3.34271	1.20528	9.91829	1.04117									1.20967	0.999569	3.78681	11.1386	2.36626	1.09759	11.5545
2.98788	1.18604	3.53405	12.1563									1.14427	2.60806	1.46726	7.88362	3.43216	1.08685	12.4023
5.07524	1.18943	1.76777	10.506									1.18159	1.35606	2.1092	10.8568	2.95229	1.17344	10.0264
1.08559	1.11385	1.48917	11.2416									1.29104	1.5817	1.73823	9.66448	2.70041	1.08939	11.7194
7.68662	2.41676	2.06295	2.77513									1.09668	2.63981	1.62666	10.8468	2.82919	1.18004	10.2872
10.7378	8.74337	10.0753	10.8238									1.37244	1.63465	2.13446	10.505	4.03209	1.17635	10.9137
1.81742	9.07328	1.96559	1.09618									1.21763	1.84683	1.95541	12.1533	2.56837	1.17212	10.2182
1.10701	1.12892	10.6549	1.73389									1.30146	1.27954	2.63578	12.7132	3.72135	1.14645	10.2052
11.9714	1.15171	3.68507	1.12771									1.17592	1.83228	1.84878	6.87851	2.15668	1.07015	10.2762
12.1643	10.6639	1.11752	1.12758									0.957779	1.98005	1.73508	10.7568	4.17223	1.09599	9.98093
2.54895	10.9217	1.13449	1.1867									1.24677	1.0542	1.49194	8.58037	2.55841	2.45753	11.5065
2.64678	9.09654	9.26505	1.0981									1.34058	1.2284	3.48133	7.56782	2.82223	1.1014	10.2892
0.614789	10.8988	10.3701	0.992214									1.25902	1.48375	2.19921	6.4496	1.92406	1.08621	9.60036
1.66599	1.23482	9.66368	1.43429									1.17385	1.46194	1.53791	10.3931	1.53347	0.860139	10.5699
1.2831	3.02141	2.57911	2.83925									1.45768	2.02643	2.24265	5.26667	3.06922	1.08966	11.3496
2.80336	10.3461	9.39185	2.58877									1.28098	3.35949	1.52101	4.94801	1.68261	1.16118	10.7478
10.2052	1.56387	2.37214	0.983428									1.30168	2.683	1.72335	11.7564	4.40515	1.16767	10.7219
1.10983	10.1053	11.1556	3.38605									2.35579	0.786957	1.46593	1.4505	0.439056	0.914349	10.0534
10.3981	2.87217	1.12796	2.58194									1.1835	1.33183	2.3309	9.52746	3.99288	1.31069	10.9237
2.77906	1.34596	2.56156	8.86619										1.41863	0.780343	9.08087	2.77479	1.16923	12.2513
2.27016	10.7169	1.08071	0.744931										1.65178	1.78796	12.3153	0.907462	1.0898	9.82499
3.77735	1.25398	2.34164	10.8938										3.42028	3.0746	5.55991	1.25433	1.17567	10.6799
1.13079	1.30673	10.443	1.03162										1.47524	2.60137	11.8324	2.58244	1.17517	11.0777
2.68224	4.53004	1.51047	1.21091										1.32735	1.77137	12.5042	1.67924	1.10786	9.54943
9.62083	9.47273	10.569	1.0327										1.89208	1.65656	10.6499	2.47563	1.17298	10.2322
2.90382	1.57457	11.4655	9.52945										1.47055	3.82209	9.08656	3.44832	1.1712	11.0227
2.94898	6.59411	1.13937	4.16316										1.1338	2.11235	9.26914	2.92516	1.01172	10.9987
10.2022	1.26384	1.07377	9.97423										1.5352	2.28127	12.1823	3.18095	1.20296	11.6335
1.3791	9.05981	10.8178	1.25875										1.46041	1.952	9.33044	2.60505	1.06599	9.55971
1.09326	10.0893	7.91071	1.02315										8.33009	2.47596	7.69986	2.45867	1.1545	12.6522
1.17807	8.87498	11.1426	3.08447										2.83985	3.10522	3.61301	2.58002	1.18784	10.472
2.73399	4.16939	11.9584	9.46684										4.43098	1.53949	9.34822	2.82274	1.14818	9.68535
1.9024	9.00162	2.63402	1.53478										1.09343	3.18576	9.61774	2.5223	1.12073	10.2462
2.27691	10.2132	1.498	1.20275										1.96002	1.89237	3.16406	2.89967	1.17609	9.44927
1.42919	9.92039	10.47	1.05785										3.06209	1.80905	10.445	2.60806	1.15185	10.9757
1.48463	1.85724	2.44135	1.15469										3.48561	1.96024	11.0237	3.35931	1.12265	10.4081
2.6058	9.66837	10.3401	10.3041										1.29683	1.85341	7.93889	2.70388	1.16481	10.6649
2.01137	9.33404	1.38475	3.01186										1.77399	1.59712	9.90131	3.22561	1.1679	11.6355
2.65662	9.33234	11.3386	10.5949										1.5434	2.34863	8.25772	3.21133	1.11369	10.1533
1.21192	1.95118	11.5785	1.10833										1.33193	1.97624	8.80902	4.82714	1.13242	10.6459
3.44287	11.1047	1.07353	2.11689										1.30122	2.12852	10.444	1.40109	1.14901	11.1526
1.23352	10.9997	1.21549	2.86337										9.1196	1.66175	4.47526	0.995011	1.14726	10.555
10.527	10.5889	10.8388	1.07793										7.01579	1.91274	7.74066	2.6404	1.13998	12.2023
2.33306	10.543	10.464	2.02651										1.38242	2.57836	10.5979	0.823714	1.13513	11.3546
0.00639415	4.72385	10.489	10.2232										1.66476	1.58877	8.8652	1.52786	1.08452	11.0347
10.6149	0.239969	1.10777	1.14264										1.15194	1.62267	9.18298	3.05954	1.11439	11.8674
9.52166	12.4273	1.20831	10.484										1.27679	2.02832	4.77729	3.17277	1.11274	10.8028
5.31569	10.2032	2.13508	2.53429										0.968383	1.87495	9.95535	3.30104	1.03841	10.1493
4.79792	2.39713	1.41415	10.1133										1.12478	2.69999	9.70513	2.84699	1.11752	11.2186
3.18211	10.2542	10.8278	1.14433										1.76537	5.20223	7.2817	3.12707	1.13002	11.6345
3.90609	1.17927	10.0863	9.27224										0.961063	2.12336	9.22571	2.89967	1.11724	9.80821
9.57909	10.6749	3.62045	10.3991										1.20567	2.36795	12.6842	3.12574	1.10053	9.3611
11.3665	10.6059	1.06265	2.45802										3.47942	1.63817	5.92711	3.14675	1.09639	12.7742
2.08965	1.92097	1.11424	1.0409										4.0031	4.05238	10.0723	3.57531	0.16895	10.8918
1.76798	5.8402	1.1495	3.02185										1.46416	2.29933	5.45126	3.14675	1.12886	10.482
2.90036	7.77042	0.990338	10.6279										2.76165	1.57278	10.3511	2.42319	1.05628	10.3761
2.88599	1.41329	1.16343	5.48244										4.97986	2.35048	7.63567	3.02264	1.05861	12.9072
0.143074	10.8958	1.15366	0.975998										1.40953	2.06759	11.1017	2.67979	1.12078	9.46864
5.07408	1.2469	4.16448	10.2362										3.85911	2.59536	7.40076	1.14729	1.14072	9.63272
11.4615	4.49361	3.26237	2.48335										1.43272	5.90862	8.15656	2.27564	1.06673	11.0747
2.6196	1.17716	11.1976	10.0244										1.80476	2.94446	2.48441	0.986496	1.12825	10.45
2.13207	9.04084	9.2327	9.88453										1.81785	2.54944	6.45534	0.682277	1.15798	10.518
10.6619	7.39599	1.06487	1.02208										1.44804	2.80259	12.4783	3.75113	1.10138	10.8758
1.10673	10.8808	11.9804	3.70989										1.01775	2.00994	6.3819	2.52759	1.29162	10.521
10.3061	1.13636	1.14658	1.62882										2.68824	2.64107	8.54397	2.86871	1.22618	10.498
9.88283	2.35506	2.4345	9.8169										1.44875	0.467824	11.0597	4.43203	1.15967	9.86025
1.15495	9.59437	1.17496	1.04513										1.52466	2.80147	10.7398	2.59019	1.06948	11.2706
2.89343	1.38637	2.6367	1.03561										2.47899	1.55872	11.8634	2.73875	2.91544	10.9687
10.6619	10.8448	4.6678	1.02883										1.04501	1.36447	11.9824	2.67566	1.19579	11.7254
2.82386	9.96195	1.53504	10.4031										1.5167	2.08996	8.93076	3.24689	1.02774	11.0497
5.2215	8.88515	1.09451	2.78539										1.10248	1.3853	10.6339	2.03663	1.12536	10.6779
1.12009	4.88053	11.2056	4.43184										1.68378	2.07148	11.4625	1.87422	1.14092	11.3126
3.0642	9.07797	3.2979	2.48244										3.19716	1.71798	9.4274	2.51033	1.24869	11.4465
1.08668	1.05409	1.11568	12.4783										8.48623	3.33893	10.2042	2.03436	1.22832	9.85516
9.50529	1.28217	3.80147	3.51551										1.38544	2.71761	11.4165	2.46801	1.41869	10.8368
11.1236	1.22331	10.454	4.59631										1.96277	1.52773	12.6242	2.87657	1.04909	11.4475
10.3321	10.7428	8.44215	10.6829										1.90137	1.55192	7.39062	3.89816	1.1466	10.3861
0.849268	1.23402	10.2961	2.53048										1.43936	1.54511	9.92828	1.13618	1.11322	12.1823
12.1663	1.35937	1.21207	9.47123										2.60781	2.1082	10.2422	3.6461	1.09895	10.1802
10.9647	1.25987	2.08682	11.5805										2.09853	3.23079	12.6452	2.75501	1.06054	10.8088
3.55224	2.9033	2.29997	2.87597										1.17323	2.38313	11.0247	3.67631	1.1296	9.96015
1.23386	11.5335	1.09406	1.02302										3.29871	0.819018	6.2337	2.47924	2.98841	11.4785
3.08209	12.8742	1.77866	3.13948										1.80277	2.18453	11.6774	2.58869	1.11188	10.6449
9.4973	10.3571	10.6169	10.2522										1.90342	2.81982	4.48921	2.54207	1.09847	10.469
1.11715	9.2328	2.02545	2.79856										1.75832	1.92937	9.03495	2.77513	1.12589	11.3705
1.77116	1.25155	2.79463	8.0901										1.57252	1.45411	9.92608	2.58877	1.1478	10.8228
1.27299	1.20606	10.3801	1.03104										2.09708	3.45177	9.04683	3.38605	1.14083	10.0194
0.063854	10.3151	10.7219	3.49855										1.215	3.22695	9.14974	2.58194	1.17043	11.4805
2.72482	1.28849	1.1318	10.6779										1.47101	1.94392	8.82389	4.16316	1.14032	11.4295
9.93068	10.536	2.78693	10.0783										1.1762	2.03913	11.9824	3.08447	1.08028	9.79802
1.14331	9.45636	1.46028	8.94493										1.34969	1.85659	8.32421	3.01186	1.13141	10.6199
2.44331	8.25473	4.70808	1.05636										5.17801	1.80141	10.0723	2.11689	1.16382	10.6529
10.9997	0.795293	10.3571	9.34542										1.16278	1.58477	8.39908	2.53429	1.15453	9.82369
2.19452	1.10511	1.13437	4.17072										1.49859	1.82883	13.3701	2.45802	1.08855	12.6082
3.60906	7.21584	10.461	8.48573										1.26055	2.08262	10.1373	3.02185	1.12114	11.0277
2.46653	1.87103	1.46096	1.16349										1.49929	4.31953	8.63394	3.70989	1.16663	10.1443
1.76643	8.75474	1.21273	1.08979										2.20931	2.16708	11.5825	2.78539	1.15028	11.1137
1.09594	8.26081	5.22373	1.12284										3.54959	1.65854	11.3855	2.48244	1.08001	9.492
9.99861	2.84424	1.12133	10.3451										1.46503	0.129423	8.97367	3.51551	1.13734	9.90361
11.0737	9.70952	5.58958	10.522										2.32649	1.61505	10.0474	2.53048	1.07681	10.8048
10.9088	10.532	1.10601	3.56844										1.38549	1.92009	12.2323	2.87597	1.14879	9.84647
1.13716	1.21999	1.05016	1.50998										1.54073	1.29184	6.04029	3.13948	1.14641	10.4011
3.10531	1.27029	1.13306	2.64787										1.28864	3.00652	11.9074	2.64787	1.11642	10.3291
9.7265	1.22015	1.13676	10.4201										1.87052	1.43956	8.22473	2.66799	1.12853	10.498
4.2606	9.35221	2.41611	1.49779										2.07392	1.70694	9.58638	2.59545	1.24581	9.67307
2.03966	11.0567	11.9094	7.03216										1.49201	1.53207	10.1083	5.38905	0.409436	11.3575
4.03303	1.28341	1.19935	9.30169										1.30662	1.0973	7.93879	2.19147	0.999357	10.5829
2.77351	9.82509	1.20608	7.62194										1.49712	2.53396	10.2782	2.48597	1.1614	11.1456
1.84539	0.631253	1.06737	0.994783										5.45732	1.62497	9.91959	2.85319	1.19692	8.53699
2.16296	9.59507	11.0377	1.40328										1.70798	1.25708	10.528	2.27841	2.84759	9.99132
1.19326	5.21225	6.17441	1.05247										1.93587	2.24801	6.34723	2.34317	1.19691	8.96279
9.99322	9.0638	1.09245	9.53954										1.69821	3.66064	2.84329	2.64729	1.18451	10.1343
10.8148	1.09272	3.39863	10.8628										4.68635	2.55733	7.82308	3.58493	1.13662	12.4233
10.6129	0.968552	3.04081	1.09652										3.29898	0.940692	8.35152	1.70451	1.06502	9.36149
4.40782	10.7209	1.18879	10.6039										1.69482	2.08759	8.94154	2.34413	1.09309	10.7239
2.32345	1.22544	1.11786	1.10497										1.75494	4.3566	10.8168	2.94437	1.15009	11.0647
4.70346	1.36263	1.16455	7.24693										2.15024	2.4817	10.432	3.12495	1.13355	10.7978
1.12779	2.80653	11.1596	10.8318										4.34928	4.25226	9.17769	2.91266	1.20086	10.0853
2.73221	1.21496	11.1097	9.87684										1.34984	0.868748	12.1143	7.61816	1.18241	10.2022
1.90079	10.46	3.27089	11.2966										1.86036	1.07369	11.8204	4.83949	1.15821	9.23789
1.38971	8.43886	2.60229	2.66799										1.41093	1.78739	9.66638	1.78924	1.11185	10.1643
2.77052	9.98872	1.12957	2.08751										1.69392	1.43705	12.4873	2.58444	1.21602	11.1356
8.19573	9.27094	1.0438	10.7279										1.82423	0.994849	11.6105	3.54328	1.02374	12.7412
12.2633	9.9111	1.13318	2.59545										1.57087	1.54478	9.88643	1.86522	1.46759	10.0723
9.75927	1.51221	0.0812576	9.68396										3.61971	1.48596	5.64032	2.33859	1.16538	9.6512
3.91123	2.8751	1.15995	2.4058										1.94437	1.94296	7.70692	2.73144	1.15019	11.2416
11.5305	11.3995	11.7234	5.38905										1.43415	2.03149	7.61548	2.63092	1.14064	11.8814
1.89391	9.39275	4.13325	2.19147										1.79329	2.78633	7.8431	2.1367	1.16624	8.19623
1.18261	10.7269	7.93551	1.10329										1.29632	1.93276	7.70921	3.38668	1.17947	11.2106
9.6508	5.09096	10.2941	12.9332										3.72569	2.93567	8.8197	2.17066	1.13605	12.0573
2.39372	9.22192	2.10267	9.89562										2.45835	3.83473	11.5765	1.97162	1.11358	11.1256
1.14966	10.5859	10.7308	1.2086											2.08827	10.6269	2.49428	1.67457	10.1792
2.59228	10.8888	2.60547	2.48597											2.51809	9.93288	3.48771	1.16352	10.8238
10.9937	6.52663	12.0653	2.47694											1.2619	8.76233	1.88602	1.12204	10.7798
1.30589	11.1966	3.3202	10.9157											0.614789	2.94568	2.36642	1.07736	9.28521
1.18298	1.14855	8.16125	1.17342											1.66599	9.76226	1.45955	1.10472	11.2186
6.34071	10.7378	11.2696	2.46776											2.27016	6.17806	3.48306	1.08549	10.0464
10.9937	1.22704	10.7059	1.09231											2.27691	4.27056	0.988556	1.16852	10.47
3.83073	4.83978	4.35013	1.18456											5.31569	11.3925	3.61484	4.72183	10.9107
1.07589	9.43499	3.52409	2.85319											4.70346	12.3053	3.94234	1.07762	9.33743
1.43518	6.39821	1.08625	1.56614											2.73221	11.5675	2.87882	1.12055	10.9307
3.56487	1.3315	1.21476	9.61784											1.90079	7.39062	2.06866	1.15145	11.3366
11.2156	11.2026	11.1296	4.52296											2.77052	10.9967	2.0383	1.12588	10.8768
2.78376	9.55642	3.0865	1.03381											2.10022	10.1663	2.79754	1.1444	11.1396
6.95527	1.96054	1.15497	1.73256											1.81556	3.26748	2.13755	1.12318	9.71751
1.52662	12.8822	2.28668	1.15292											4.02749	7.91101	3.02518	1.18011	11.3556
9.08017	1.59398	1.48951	2.27841											1.78881	10.9227	3.23508	1.10165	10.0324
2.62354	1.21538	2.19882	10.1533											1.41782	4.48166	3.08253	1.11784	11.0117
10.2502	1.23418	1.35182	0.91161											2.95099	6.10984	2.72032	1.13058	11.2306
1.05377	1.21342	1.08834	10.7588											2.60564	12.7142	2.73459	1.28591	9.83608
2.49559	11.2476	1.22848	1.02433											1.58043	6.24791	1.75135	1.18693	10.3901
3.75724	6.43527	1.05845	2.34317											1.92112	5.35177	2.94159	1.10908	10.511
1.75726	1.19051	1.17881	2.23233											1.04484	12.2923	3.93617	1.1462	11.0557
10.1633	1.1929	9.7264	10.7918											2.37037	10.2941	3.74252	1.14046	10.2432
1.42438	1.22838	1.06985	1.22381											1.94955	10.7139	3.24903	1.07571	11.3346
2.67912	3.49791	1.14561	1.02581											3.01887	5.34367	2.98587	1.10872	11.0207
2.82334	9.87544	8.15248	1.06527											3.9764	8.03631	1.00877	1.67216	9.93867
1.13243	1.05252	1.12752	1.06084											1.69254	10.3831	0.601062	1.09276	10.6979
9.77125	6.15568	10.433	8.55115											1.42964	5.38797	3.88026	1.24302	11.1546
2.94341	1.21072	1.10113	1.83048											1.88427	12.8332	3.17775	1.15104	10.8718
2.81245	3.54584	7.87317	1.00526											4.89376	12.0463	2.20633	1.28724	11.4315
1.12988	1.17229	1.22105	0.909589											1.21955	6.86265	3.04116	1.16953	10.483
1.1597	9.55332	9.96834	1.11387											1.75494	10.9717	2.03157	2.42603	9.92628
1.21886	3.55618	1.12935	12.6012											3.54685	8.85083	0.615834	1.16546	8.99902
1.24753	11.8574	1.17378	1.11627											1.1595	12.1773	3.20946	1.14931	7.98212
10.8648	10.9977	1.13375	4.41182											1.91641	9.28102	3.13832	1.08333	9.01769
9.91769	1.01458	1.15557	10.6299											2.13416	2.01874	2.46285	1.0731	11.8124
10.7748	3.24027	11.7774	9.64341											1.69821	11.7014	1.76876	1.15862	9.95435
10.2112	1.27666	3.38406	12.2663											0.663757	9.33793	1.60154	1.21909	9.58188
3.75521	9.01878	3.10929	1.42505											4.75687	5.66982	3.2383	1.23403	9.41262
1.1476	1.18594	1.15984	1.16659											1.57082	11.5895	1.87793	1.13697	11.3456
1.13302	1.1707	10.2382	2.64729											2.23697	5.40574	2.35796	1.17171	10.5999
9.47133	1.09455	1.12475	2.29049											1.26329	6.85591	2.65174	1.14047	9.21942
1.17947	8.77619	11.3306	2.32473											1.89449	5.07864	2.93889	1.14405	12.0233
1.98393	2.43785	10.6469	10.428											2.29248	2.11104	2.69542	1.12266	9.12559
11.0327	8.78517	10.553	9.53205											1.47997	4.05605	2.5285	1.14795	10.8808
2.57803	3.5042	1.23521	1.13922											2.09654	11.5615	3.62045	1.08978	11.8914
1.11162	1.39123	1.06371	3.58493											0.997801	6.4584	3.3865	1.06792	3.39419
10.8538	5.57685	2.05535	10.2542											2.1793	10.5699	3.30859	1.14511	9.5659
1.15263	9.76436	1.08981	9.80941											0.887675	9.19976	1.76749	1.1771	10.2002
3.09753	1.17552	3.16024	0.998434											1.5708	10.8048	2.68427	1.17707	10.3411
1.1464	9.99302	7.84539	0.916223											1.84748	4.50689	1.85782	1.19668	11.8104
3.16024	1.29162	2.57786	9.34572											1.82294	10.0474	1.65492	1.09786	11.7244
3.33794	10.2132	1.62612	9.65159											0.951817	0.407833	2.5967	1.18624	11.0377
2.10022	4.35726	8.14002	9.78653											3.69466	4.27207	2.86992	2.63041	12.0093
1.10532	11.1286	1.12863	4.93253											1.50697	8.71224	3.04819	1.13225	11.6315
3.94206	1.25508	2.2975	9.07967											3.33884	8.61568	2.56007	1.13101	11.0207
1.14752	9.8159	7.24325	1.70451											1.67889	7.27077	3.05487	1.1526	10.6569
8.52083	3.92878	8.84414	10.2622											1.69033	4.85609	2.86768	1.14891	9.95585
2.44789	10.5749	10.6409	2.34413											2.9335	8.21915	3.90413	1.0768	9.55152
11.0707	4.53836	1.74321	1.08686											1.11452	10.9877	2.59553	1.12047	10.1792
0.153624	10.6769	10.3201	8.2957											2.00611	6.07289	7.88561	1.10637	10.519
1.08977	9.25307	1.11854	9.72351											2.05064	6.16515	0.884215	1.11213	3.85241
2.09164	7.47304	3.89704	10.1563											2.73977	1.54389	2.56214	1.15052	10.7598
9.55222	9.36399	1.25593	8.94363											1.82014	10.567	2.96327	1.21685	10.8268
3.84143	11.1536	1.21792	8.99273											1.57811	9.59117	2.23737	1.08349	8.9113
10.1633	8.41394	1.16807	1.06775											3.69881	8.14032	3.9201	1.1529	10.54
3.06191	9.93358	2.36698	10.6489											1.52694	8.99862	2.89248	1.09789	9.59786
1.81556	10.458	10.8518	11.4615											2.85888	9.61194	3.18175	1.1103	9.93108
2.92794	1.2211	1.11253	10.1083											1.65833	5.50101	3.06376	3.17001	10.3041
11.0777	10.1673	1.09239	2.94437											2.09746	9.77774	1.21378	1.09136	9.3561
10.6569	3.08359	10.8458	10.3441											1.21579	10.1772	3.49618	1.10779	12.0583
8.36409	1.15108	1.17242	0.96306											2.42132	7.38317	2.78051	1.14445	10.2222
1.13705	10.7678	1.1087	9.71552											3.01747	3.82246	3.25996	1.12905	11.0817
3.65512	10.9377	11.1196	1.91443											1.61492	4.74474	3.69143	3.00547	9.73929
3.27501	9.19417	4.69173	1.24832											3.11477	7.68662	3.03932	1.15131	10.2752
1.36354	9.911	10.555	1.14527											2.77308	9.62083	2.49271	1.152	12.8092
1.15888	12.0203	3.47969	12.0783											1.49802	10.6149	1.55923	1.12341	10.2782
1.0624	2.25876	1.99411	3.12495											1.48714	3.18211	2.98491	1.1297	10.3401
1.20146	1.19097	12.4013	10.3511											1.82746	9.57909	2.51924	1.13191	12.5482
1.11634	6.39149	4.18035	2.91266											2.31809	11.3665	2.77189	1.0572	10.6659
1.13256	3.25691	11.1736	7.61816											2.11335	10.6619	2.28246	1.05976	10.1982
10.3951	8.62326	1.10316	1.3756											1.64096	10.6619	3.15935	1.20391	9.41821
1.16153	8.11352	9.68815	11.4505											1.25512	10.9647	3.05716	1.10822	11.2546
10.0084	1.20762	1.19413	11.4275											3.67502	0.063854	2.1175	1.12485	11.3156
11.0937	6.15627	1.13589	1.44554											1.82847	10.9997	3.35696	1.14086	9.70363
3.07671	9.60765	9.59247	4.83949											1.497	9.7265	2.69289	1.11125	11.2316
4.02749	1.24201	11.3705	1.88573											1.74566	4.03303	2.72881	1.14299	10.2662
1.11374	9.43179	11.2576	10.7259											2.67566	6.95527	2.78145	1.14573	10.1043
10.3451	9.60875	3.14347	10.4131											3.50511	3.75724	1.42465	1.13221	10.8948
9.58528	10.6799	1.13179	11.8944											1.83544	10.2112	2.84105	1.14475	11.8754
11.1406	9.20784	1.13628	11.8484											1.9563	3.75521	2.72448	1.11929	12.5542
9.38885	1.17997	1.20101	1.78924											1.92244	9.47133	2.96981	1.15166	8.30437
3.183	1.16769	2.70964	1.88267											1.3967	9.55222	2.7871	1.08655	10.7838
10.52	1.13386	1.35554	9.02547											3.61879	8.36409	2.80619	1.11856	9.4977
1.11329	10.7518	2.97409	1.74496											3.09347	9.58528	2.89482	1.18593	11.2756
3.23222	1.2047	4.6271	1.01918											0.215336	11.1406	2.64829	1.10843	10.9467
1.05129	8.28603	10.1233	10.556											1.83861	10.7378	4.08746	1.15765	9.86545
1.39241	8.25932	2.59495	1.0423											1.73928	4.63247	2.33562	1.91369	8.68451
11.3366	1.23013	11.0347	2.76592											1.80098	9.39015	2.8133	1.16599	10.9437
1.06846	1.10144	10.519	9.86165											1.78256	6.75561	2.55484	1.09752	10.9497
2.54041	9.8144	2.53379	12.0084											3.51533	4.39915	3.18184	1.08336	10.9527
2.84751	2.11327	10.7368	1.00135											1.22526	10.0524	3.63276	1.23232	10.9927
1.12329	3.89396	3.39338	2.58444											2.46277	10.8828	3.28649	3.81159	10.544
3.41131	1.1591	0.0858307	3.54328											3.16815	5.24067	2.3879	1.15788	10.4191
1.15082	3.64656	10.7239	10.7668											2.16009	3.86675	2.78154	1.15927	10.1013
3.79135	5.61102	1.09693	10.8838											1.77456	10.2212	5.08349	1.14013	10.1732
2.08132	9.95096	10.9157	1.86522											1.61997	1.03948	2.62983	1.20197	11.5105
11.5915	1.34885	11.4495	1.05314											0.186811	6.48144	2.43369	1.12772	11.8474
10.7378	1.15607	1.12247	4.50087											2.57861	8.863	2.3109	1.21253	9.93448
1.15242	9.67996	10.9267	1.07178											2.70414	10.6289	2.75824	1.33765	11.1276
10.9177	3.4817	12.1343	10.8558											1.22863	9.15004	2.50144	1.09946	10.6879
11.6634	5.74741	1.15799	10.527											2.39607	8.32441	2.22132	1.16297	11.0177
9.85476	1.25169	9.26315	2.33859											2.65191	7.36627	1.84193	1.14385	10.0124
1.05962	10.2242	10.6379	2.3105											1.94792	5.80985	2.52742	1.14555	9.33434
1.78881	3.36482	1.08098	0.133862											2.92724	13.0492	2.27215	1.11397	12.9212
1.8634	1.24387	9.75277	6.79307											2.22784	8.98315	3.87932	1.11919	10.51
11.8724	0.381677	2.10375	9.34881											2.07102	11.1356	3.75919	1.08289	11.5865
4.87174	11.1127	1.15049	10.9877											0.931298	11.9454	3.05373	1.10497	10.3981
1.13879	9.41641	10.8808	1.79187											4.3841	8.82728	10.2422	1.10934	10.436
8.48074	10.5729	1.67745	0.935495											1.78888	5.08621	3.03984	1.16947	9.91639
1.41782	1.28577	11.2136	1.0469											3.8552	3.56982	2.99593	1.11435	11.4455
0.0941898	9.8143	9.14695	2.13269											1.30796	10.5719	1.60953	1.12187	11.6355
1.65546	11.5725	1.69931	1.0228											3.08862	10.2542	2.27945	1.17562	10.502
11.4495	7.26779	1.67621	8.25064											2.00506	6.97769	2.45434	1.0817	10.7528
4.63247	9.25167	1.52753	1.43364											7.35454	10.445	4.18564	1.18096	10.8058
9.54064	1.23944	3.27869	8.58935											3.54346	10.5729	0.78641	1.03669	10.7298
1.11653	1.22803	12.2323	1.13947											1.07707	5.54093	1.79571	1.09828	9.00082
1.47138	10.2882	1.10025	2.73144											1.32331	2.25987	3.89415	1.20533	10.8708
2.26985	1.1567	11.2486	4.65032											2.78906	5.56608	2.03058	1.10639	10.0823
1.16617	9.21723	11.2596	2.63092											2.54596	5.02006	0.362116	1.10587	11.6125
1.13487	10.1453	2.4831	1.91024											2.3105	8.7739	1.23102	1.15084	10.2372
4.47402	1.25008	9.82749	1.51575											1.95779	10.9767	4.2213	1.15216	10.3701
2.95099	10.563	3.80277	11.6375											1.60134	11.4775	3.1629	1.17748	10.529
1.79991	2.82609	10.525	3.49536											3.72671	12.8372	2.66639	2.18382	11.4775
2.60564	9.45186	10.9018	11.0497											2.13377	10.0264	10.8218	1.1402	12.3393
7.86281	7.21514	1.1702	3.22445											4.4327	5.09057	1.86565	1.12239	10.9847
1.1316	10.0034	4.52544	1.04631											1.03937	3.638	3.70204	1.02737	10.483
4.46113	1.18507	1.31148	1.50663											11.0547	8.12757	3.09842	1.18187	9.7326
1.14463	3.19653	12.0883	10.0903											3.11689	10.8768	3.05707	3.44423	10.8628
3.73966	3.15855	1.23953	2.1367											2.66352	11.5805	2.33178	2.24509	10.7298
1.10716	10.9777	10.9937	7.70712											2.08544	9.38616	2.94054	1.10636	12.8102
2.92542	2.53909	2.02636	11.0967											2.44119	10.9997	3.13017	1.12892	12.5532
0.614463	2.79377	1.21244	1.58227											3.35796	4.11958	1.11902	1.1594	10.6839
3.15305	9.16921	11.7254	3.38668											1.95141	4.20559	3.41729	1.14062	10.1193
10.463	7.1777	10.1812	3.58677											1.01532	3.72652	3.85213	1.11386	9.0646
9.39015	9.98662	1.28757	1.09429											2.14815	10.1223	2.16203	1.10489	10.564
10.516	4.66992	4.87792	1.03239											1.80034	9.18867	2.39032	1.13259	10.7618
1.15174	1.12845	8.65209	2.17066											3.26685	12.6572	2.37989	1.10322	11.4775
1.31179	6.61579	1.20433	2.78137											2.06242	9.18358	3.02431	1.13751	10.2912
10.2442	6.79267	1.10177	1.05772											1.26078	9.80671	3.0918	3.76447	10.4061
10.7129	1.27719	1.10866	2.29137											1.27801	9.5702	3.49983	1.17113	9.8189
10.3891	7.96299	1.15993	1.97162											3.76743	10.8318	2.79146	1.15351	11.5975
1.19492	1.19754	2.97199	0.986651											0.853761	4.27511	2.75969	1.06636	10.6619
7.40822	6.58926	1.11026	11.4775											2.07735	8.98615	1.30187	1.12611	9.00142
2.52156	8.67683	12.3073	2.63914											2.10129	9.9112	2.87847	1.12183	10.3931
2.64317	7.47434	5.44442	1.2169											1.7935	7.73379	3.25208	1.231	10.0384
1.58043	1.38241	11.0507	10.4001											1.90452	10.7518	4.01642	1.12542	10.8678
10.7448	3.07689	1.1417	1.38478											1.25046	9.27233	2.1889	1.16332	10.9477
1.22339	1.18144	9.58039	10.2142											1.40304	11.9414	3.8036	1.82151	9.70863
6.75561	1.26125	1.13121	2.49428											1.83379	10.2832	2.96754	1.08924	10.2242
10.6259	3.65512	9.72041	2.6155											1.9021	9.48991	3.58695	1.09845	10.3131
3.05672	7.45534	1.23546	10.8998											2.05884	7.15238	3.05391	1.18244	12.4133
4.39915	9.06669	1.13479	1.18409											1.45969	8.47267	0.217957	1.17331	9.99951
2.67414	4.82338	12.6002	10.9907											2.09355	5.41677	2.44184	1.11535	11.4815
1.05687	1.19026	1.11731	3.48771											1.66908	10.519	2.89534	1.26839	11.9464
4.05201	1.21024	1.5476	1.46247											1.87015	9.3607	2.48294	1.2027	7.45345
1.12249	1.07669	1.74896	10.2122											2.03716	5.03363	2.73544	1.15889	10.2941
2.93029	8.59374	4.07025	10.3131											2.61734	9.26505	2.74904	1.20447	10.1693
2.48458	10.7868	3.51661	1.88602											2.06881	6.75433	2.67811	1.91604	9.35451
0.219448	1.28766	9.93448	9.23869											1.38904	8.0368	2.8745	1.09969	11.3406
3.49317	1.28536	1.16968	2.36642											1.75747	10.3621	2.56156	1.11782	10.1952
1.15485	11.4595	9.70962	10.565											3.60144	0.985922	2.73501	1.12178	11.3386
11.0127	7.95134	3.02396	0.963304											2.17198	11.2346	2.81365	1.18978	9.87424
3.3856	1.21109	1.12397	1.45955											1.55138	10.0184	2.45671	1.13097	9.61404
2.80302	8.27895	11.7334	3.48306											2.78599	10.4171	2.66428	1.24338	10.7628
11.2396	2.89482	2.773	1.09833											1.54298	4.6557	2.60689	1.13838	10.6469
1.06963	4.10413	10.4121	10.3371											2.5256	11.4695	2.92334	1.15461	10.8508
1.92112	1.36156	11.1666	1.10183											5.10213	10.0813	3.50375	1.08962	11.0177
4.266	1.24722	1.17765	10.472											1.80291	10.6199	2.39437	1.0956	10.0374
10.0524	2.76157	10.8258	0.988556											1.95667	10.6639	3.48625	1.03755	10.564
2.67026	10.436	11.0367	6.75155											2.27104	9.92429	1.06366	1.13393	10.2402
3.68986	9.20874	1.06748	2.6341											1.69717	7.24882	2.74717	1.16781	11.4805
1.10723	9.56241	0.673545	1.55962											4.45312	9.08875	3.01344	1.11224	10.9987
1.04484	9.94626	1.21209	9.85046											1.74033	9.47553	1.11707	1.17292	9.4924
1.35106	10.8148	9.70703	3.61484											3.24724	9.43888	3.76993	1.18934	9.55991
1.1152	1.2125	1.16297	0.97714											2.77752	10.9807	2.67515	1.13711	11.9644
1.17478	1.14392	2.38248	12.1473											1.48318	4.57436	2.04458	1.16409	10.6899
3.44432	1.09479	10.7868	1.08656											0.853092	6.25541	3.32731	1.20487	10.3711
2.91483	1.20452	1.6844	7.99268											1.68178	10.6989	2.37247	3.73882	10.1233
11.1077	1.81048	7.60921	11.1916											3.54822	4.80235	3.1069	1.26043	12.2583
8.86151	7.57638	1.09122	1.0406											3.47059	8.6085	2.13168	1.18978	10.2362
1.13369	1.22771	1.14327	3.94234											1.62693	4.99206	2.95917	1.17516	12.1353
1.30035	1.20159	2.01084	2.49173											2.34148	8.82488	2.55583	1.14566	11.3725
10.3781	9.45216	11.1716	10.1273											2.90963	11.8264	2.63738	1.13754	11.7214
2.8569	4.28108	10.3741	11.4965											2.67026	9.79183	3.77003	1.14183	6.83807
10.9687	10.0204	1.49221	1.7648											2.37101	11.9564	2.88158	1.20084	10.0064
2.57986	9.75287	1.43271	1.04243											5.399	4.54468	3.52345	1.11436	11.8304
3.6682	9.26744	10.7019	1.02647											3.96675	5.16916	4.35745	1.18702	7.24862
3.58842	9.66208	2.61191	2.87882											1.9234	10.0464	2.77547	3.3392	11.5535
10.8828	1.22827	10.0653	0.951061											2.80447	9.26235	3.09709	1.06776	11.0417
1.6396	1.46046	1.65383	1.60429											3.70306	10.1982	2.6253	1.1896	10.2932
5.24067	9.62573	1.46729	0.45561											2.91327	7.59767	1.13728	1.1867	11.0017
2.37037	9.496	1.29271	1.244											1.02406	8.13883	2.66984	1.21659	11.6784
3.5063	1.21455	10.8158	2.06866											2.33041	12.3233	2.58777	3.28865	10.6289
10.9447	9.46185	3.41149	2.0383											1.21523	4.87029	2.46522	1.12145	10.9247
10.8068	3.45386	6.65786	1.95311											1.96738	8.44305	3.12256	1.12856	11.1236
2.09325	10.7478	1.79678	10.9677											1.69427	11.3426	1.05698	1.13908	11.1806
3.03642	6.51832	10.8798	11.0397											1.80491	7.5342	2.26921	1.27755	12.9792
10.2002	1.08335	12.3073	2.39486											1.99306	7.58036	1.94355	1.19137	8.05633
11.5925	1.39579	3.54227	12.1543											1.65355	4.16741	2.7368	1.09591	10.519
11.0047	10.3061	11.9854	4.1474											1.5066	10.2262	2.81682	1.47066	8.93505
1.15521	4.35441	10.2532	2.40921											2.0574	4.9633	1.60913	1.14748	10.456
2.78898	7.59349	1.0921	4.64428											3.04731	11.6474	2.97033	1.11345	10.8668
2.21904	1.24011	1.10473	10.8018											1.55572	3.61439	3.19956	1.17712	12.2253
3.86675	10.6989	2.059	1.87466											1.79628	10.2642	3.86535	1.14609	10.1023
3.83166	9.96784	10.1752	2.79754											1.75987	9.30658	2.84768	1.15137	10.9807
4.61021	9.48621	1.14551	2.13755											1.0012	4.48233	2.60898	1.1317	10.8708
1.94955	1.12957	1.08743	0.988554											0.792259	9.58608	2.70854	1.15269	10.473
11.4755	10.4091	1.07434	11.4775											1.65758	9.9103	1.83386	3.8352	10.505
10.2212	9.69894	10.488	3.02518											1.87451	4.12128	2.75356	1.09267	9.27563
1.07028	8.56781	8.7317	11.0707											3.78653	10.3081	2.2662	2.95247	10.2092
1.7629	4.33825	6.54028	7.83882											1.78044	5.0126	3.6312	1.19051	13.0802
1.16131	1.16068	1.83192	3.23508											2.42823	6.29618	3.30446	1.10732	9.62403
1.1798	9.4965	2.49954	10.0763											1.91193	3.82014	3.62624	3.38207	7.47235
1.80726	10.6139	3.76104	1.05271											2.59086	9.47932	2.75058	1.11289	10.9277
2.73136	3.20794	1.20343	1.03984											2.27183	4.79638	2.71235	1.12653	10.7169
1.08362	2.73943	12.1963	3.08253											3.65549	9.74029	3.01125	1.18317	10.9587
10.2262	9.06689	3.47842	11.1526											3.09409	9.67646	2.44021	2.49707	12.2183
3.86377	9.42949	1.18075	3.3005											4.17638	5.92524	2.59503	1.1371	9.45855
3.01887	1.21623	10.8618	9.16102											3.14409	3.09745	2.62069	1.16345	11.9774
2.69914	10.1353	11.2476	10.6199											2.69847	4.59986	2.29615	1.05519	10.489
3.47469	8.85242	10.8778	11.1386											2.47858	6.66123	2.69356	1.05301	10.9657
2.50481	10.3981	2.02983	1.44642											3.54054	9.16941	3.23142	1.17793	9.79333
10.9867	10.2232	1.1255	1.07966											3.01291	8.98086	3.06931	1.06485	9.69244
10.1413	1.03605	1.23259	10.2692											4.72385	7.99168	3.69364	1.14054	11.7814
11.2046	7.51252	1.14761	10.3901											2.39713	3.58998	2.64317	1.08227	10.1663
10.0843	10.1822	9.05961	7.88362											2.9033	6.44486	3.53944	1.91502	10.1862
1.70264	9.87813	3.16459	1.7068											4.35726	11.6854	2.13779	1.22676	10.502
2.53156	1.41134	12.4273	1.05878											3.92878	12.6552	2.17626	1.05005	10.7878
3.57238	10.2862	10.0893	1.03822											9.19417	2.88253	2.69508	1.25121	10.7668
3.9764	8.92866	1.32203	2.72032											2.25876	7.83931	2.87251	1.16053	12.2343
3.21303	9.13127	12.0044	2.03232											8.28603	9.06679	2.60488	1.11504	10.9107
5.64551	8.72441	10.3131	2.73459											3.15855	9.97154	5.79325	1.17349	9.75427
2.69128	10.2012	1.51581	1.75135											2.53909	7.23411	2.43801	1.0416	10.558
9.08356	1.64647	1.10467	10.6549											2.89482	11.4465	2.67532	1.11524	9.91669
9.98872	5.19065	10.9197	1.0145											2.73943	8.96978	2.67625	1.16063	11.0587
11.9494	10.7358	2.93915	1.13107											2.64981	7.91927	3.45423	1.48585	12.0413
1.14146	0.390173	11.5495	8.1756											9.34073	3.98576	2.37222	1.17458	10.6499
2.76575	1.16597	1.08457	1.12435											9.70024	8.76402	2.34309	1.21363	9.46724
10.1343	3.20161	1.80462	2.94159											2.44356	10.462	3.43842	1.12858	11.4045
10.0584	1.2764	10.6109	7.04586											3.02457	9.41511	3.49445	1.19334	10.7029
4.88507	5.99244	2.68494	2.85535											3.13646	7.68821	3.47405	1.15325	11.0997
2.67043	3.44405	1.22944	1.23931											4.67395	3.66037	2.0019	1.11188	12.1213
1.48598	1.27494	1.17577	1.19442											2.86509	6.77969	9.32545	1.37011	8.87098
3.25709	3.24215	1.14523	9.90241											2.45647	4.46992	2.95638	1.22844	9.93108
1.76149	8.89034	1.07615	1.03333											2.91987	3.63782	2.79377	1.24788	11.2346
1.234	9.40912	7.18316	0.252648											2.66108	8.23699	2.20539	1.1155	8.99733
3.56661	1.22831	1.11447	1.56371											4.50393	4.97908	2.01889	1.14977	11.0247
4.90353	1.14087	1.10096	10.8568											2.59211	4.2037	3.14489	1.12558	10.535
2.50704	9.4926	12.4533	10.1013											4.18252	10.6139	0.639467	1.12756	10.437
1.561	9.63022	4.3276	1.12341											2.7154	7.25577	2.85742	1.08512	12.2313
1.35248	1.10945	1.07607	0.496162											3.20812	10.518	2.66184	1.16563	10.3811
10.9617	1.09939	1.10853	9.66448											7.40633	8.30258	2.62874	1.09315	11.1616
11.1646	8.9102	1.37399	1.08104											2.91466	7.22815	2.20908	1.1253	9.42999
1.37197	1.17065	9.48272	1.07294											8.75943	7.5164	2.30531	3.65834	9.84757
2.90365	1.26391	1.35303	10.8468											2.58352	9.94716	3.49983	1.16821	10.2672
1.69192	3.95431	4.24175	1.03717											3.80602	8.47626	2.62706	1.06566	9.6473
0.710737	5.53701	10.2462	1.04881											2.88694	7.28866	3.25091	1.09895	10.8358
10.2961	1.15413	1.13525	1.0641											2.74794	11.2046	2.63545	1.02278	11.7694
3.183	1.01565	12.5032	10.505											3.93448	7.48279	3.95	1.06294	11.4225
10.536	1.30375	9.95136	9.14465											1.58683	5.44735	2.90963	1.18443	10.2342
1.15588	10.9028	9.93408	12.1533											2.70448	11.5925	0.457563	1.13343	10.8058
2.00355	11.0227	1.16371	3.93617											3.50192	4.31136	3.22517	1.1268	11.2346
10.9907	8.92797	1.12938	3.74252											7.45544	9.4237	3.16379	1.13214	10.9747
1.12035	1.48976	10.6519	10.3461											2.65065	3.07989	0.737903	1.11408	10.0733
1.69254	1.24964	1.07558	1.05134											3.19466	6.67647	2.73773	1.15381	10.1962
1.86072	10.7918	11.0947	12.3683											4.04919	8.26689	3.21106	2.99453	10.7708
2.41286	10.495	1.1479	1.00196											3.0598	6.42865	3.85967	1.14232	10.6839
3.5732	6.93514	10.8528	3.24903											4.34737	11.8734	10.2612	1.12286	9.88213
1.42964	1.31681	10.2692	12.7132											1.3984	6.06501	3.01826	1.14691	10.7978
10.1643	1.37963	1.16347	1.96879											3.22106	6.29845	3.74549	1.14394	10.0014
2.84002	1.31701	1.0915	1.04289											3.51259	7.36299	3.48871	1.95267	11.2246
1.03948	10.7918	10.6859	2.98587											2.85147	7.64741	3.42445	1.16849	10.9008
1.07144	8.94952	11.2726	1.63519											3.02176	3.25593	1.74889	1.48191	10.1113
1.88427	10.3961	1.17079	1.00209											3.13177	5.93301	2.47317	1.11535	11.2676
1.51233	4.49628	11.1606	1.07119											3.64582	9.09644	2.97173	1.24206	10.2252
1.08673	1.48663	10.3271	6.87851											2.61232	9.86655	2.3014	1.14437	10.0114
1.24242	9.9089	11.3845	10.1752											1.24616	2.42416	2.90322	1.15048	10.6269
6.48144	10.1413	9.50399	1.09503											2.58102	0.836402	3.59392	1.11113	10.7968
10.8198	2.20132	1.35851	1.00877											2.68064	4.14023	2.30396	1.07802	10.469
3.22901	10.9737	10.495	1.0313											4.0805	7.07256	2.72686	1.15008	10.5
11.6514	3.159	3.19208	1.23333											1.67889	7.1777	3.23875	1.14781	10.9277
5.2617	6.4762	3.93112	0.935247											2.68697	9.50219	3.00678	1.16153	9.9056
1.27634	9.96155	3.95777	1.05964											3.67769	7.16072	2.40807	1.12256	8.3913
2.05307	1.26228	1.14769	1.02807											2.76575	8.43119	1.13852	1.15321	10.6369
4.89376	1.11299	1.33133	10.0933											3.27223	3.78709	3.17179	1.16307	9.37587
8.863	10.569	10.8758	1.20693											2.46817	8.67254	2.52024	1.09262	11.0877
1.44835	2.02055	1.0723	1.16137											3.94037	7.65826	2.29766	1.12672	10.5809
1.47607	1.24115	2.69407	1.07019											2.98212	9.32944	2.70515	1.11971	8.37445
10.9987	11.7354	9.61554	1.12605											3.57412	6.05063	1.60933	1.14229	11.2016
1.21955	9.99332	11.6335	9.93398											2.61241	5.25761	3.10292	0.747023	10.7009
2.32617	9.74388	1.22569	3.38406											4.12844	6.94516	2.22493	1.13638	10.4021
3.16797	3.80351	8.55354	8.96679											3.10063	5.31227	2.5957	1.09084	10.438
1.75494	1.17175	1.15656	2.85716											2.40296	7.64891	2.12644	1.08814	10.3671
1.13188	1.23528	3.01493	1.3843											4.45865	10.8988	4.93747	1.08549	10.6619
1.58496	1.56897	2.56879	9.72511											3.33676	10.1053	3.03536	1.09093	9.30259
3.54685	9.45366	2.37335	1.11595											3.01571	4.16939	2.81656	1.15214	9.70423
10.6289	1.19429	1.06504	0.601062											2.85371	10.5889	3.36608	1.16462	11.3685
11.9804	8.07914	5.30331	10.0584											4.22243	5.8402	4.30101	1.13805	10.9657
1.07138	1.10725	10.2092	1.16607											4.4492	9.96195	2.70177	1.16528	10.1822
1.26748	1.72481	10.9467	9.74638											3.8963	7.21584	2.93089	1.20486	12.0403
3.50995	8.28304	1.15269	3.88026											2.79582	5.21225	3.79998	1.0687	8.48264
2.88668	1.37961	10.9637	10.9837											2.64107	6.52663	1.7977	1.07775	10.6969
3.38895	10.9477	11.8734	1.06102											2.87761	4.83978	2.34959	1.11738	11.1776
1.10328	1.40073	1.11992	1.04894											3.1503	6.39821	3.19912	1.14296	10.537
10.7568	8.50368	1.25325	3.17775											2.92151	6.15627	2.19679	1.11355	11.2526
1.18148	1.27037	1.13324	10.7568											3.70795	3.64656	3.91076	1.28458	10.0014
10.1333	1.19918	9.21263	4.05868											3.19297	5.74741	3.35588	1.06732	12.7552
0.550456	10.3991	0.195344	2.25481											2.39721	0.381677	2.77061	1.15882	11.8334
3.98923	1.30126	12.7312	2.20633											3.33424	9.21723	2.77146	1.20951	10.7428
1.14017	8.37555	1.12033	1.111											2.59394	7.21514	3.82794	1.14064	10.537
9.15004	10.5839	1.08843	1.95356											2.48786	4.66992	3.77763	1.08715	11.8964
2.37836	8.60292	1.11956	8.58037											3.21883	6.79267	4.23569	1.11006	9.96395
8.32441	10.0034	2.58352	9.52885											3.68092	7.96299	3.01309	1.09339	10.9537
2.38321	1.26314	11.0987	1.07953											3.16984	7.47434	1.71694	1.14873	10.5859
3.47869	1.15106	2.25821	11.6155											3.14701	7.45534	3.52994	1.21435	11.1077
7.36627	1.21296	1.16764	1.28942											4.34252	7.95134	3.86498	1.06883	10.562
1.13768	1.19428	1.08531	2.18156											2.38571	8.27895	2.75816	1.15957	10.9507
1.5899	1.2104	7.92316	0.662588											3.36328	7.57638	1.89559	1.03272	10.448
1.1595	10.0294	9.41531	2.58686											3.08553	6.51832	2.99698	1.06618	10.0304
1.10696	1.30151	10.2392	9.46185											2.66656	7.59349	2.84639	1.1738	9.83908
10.5719	9.00012	10.1503	8.67463											4.2752	4.33825	2.97644	1.11471	10.8388
4.0537	1.26118	1.13207	7.56782											3.6472	10.6139	3.71959	3.19538	11.2476
2.56729	1.25735	1.96262	1.61721											4.04045	10.2232	3.46959	1.15585	10.0564
0.736447	1.34484	2.34895	6.4496											2.44356	5.99244	3.23356	1.16273	10.431
3.92664	4.68837	10.3831	8.0637											2.89309	6.93514	1.15132	1.14335	11.0687
1.08549	1.29622	8.21795	1.54424											5.10543	4.6199	2.57045	1.07505	10.566
9.83998	10.0683	10.8698	0.320053											3.22758	5.93144	2.46915	1.21484	10.8678
5.80985	12.1663	1.09931	11.4945											2.05254	8.95192	2.03066	1.1826	10.1003
10.7428	1.80884	10.3081	3.14613											3.06288	3.68636	2.16242	1.0867	9.83858
1.91641	7.86928	1.4486	9.45556											2.83546	10.9397	1.92878	1.14173	10.7648
6.14089	1.19872	10.9957	3.04116											2.99584	9.86575	2.81562	1.12123	10.1503
2.46391	6.57669	1.0207	2.01995											2.15792	5.69845	1.31419	1.14928	12.2533
0.220849	1.22454	1.15364	11.4635												10.511	2.73935	1.06426	9.13207
1.30823	1.21187	1.60215	10.0224												9.08536	3.09639	1.17494	10.2222
12.3273	3.34956	11.6165	0.916143												6.10117	2.42408	0.635104	10.0673
2.94951	1.24315	1.16105	2.03157												5.71425	2.78077	1.22944	10.3931
8.53011	1.25818	1.71193	7.63667												6.83132	2.6493	1.14922	12.4543
13.0492	1.2425	3.19502	9.98043												9.12129	3.76002	1.23747	9.68965
9.48302	10.1473	10.6299	0.19229												10.516	2.35901	1.09767	10.2182
3.50958	4.6199	2.65914	1.07169												3.46013	2.17993	1.16726	10.8248
10.1583	9.05392	11.1986	1.01434												2.40012	3.28775	1.18373	10.518
3.58622	2.64981	1.12347	1.6747												9.60415	3.78365	1.1512	9.15423
8.98315	2.00806	8.73858	11.2606												8.33039	3.44923	1.11811	10.445
3.5875	1.21452	10.5819	11.3885												8.14112	3.0503	1.72391	12.4843
1.20033	1.28233	1.144	10.3931												7.53261	2.78684	1.14728	9.39075
1.14836	10.0783	10.6269	10.2352												8.65598	2.63771	1.14483	10.5879
2.69542	10.1273	11.1616	1.04082												2.95638	2.77078	1.21475	10.0484
1.66812	8.58117	0.956396	1.34897												8.22453	3.53396	1.14975	10.6189
1.15766	1.14858	6.56037	1.57141												0.671451	3.8633	1.13956	11.0417
5.753	1.20808	10.6969	9.9101												11.6135	3.04406	1.12205	9.9077
11.4295	10.1053	1.08685	3.76382												2.95499	2.0898	1.12152	10.1123
11.4005	10.0364	1.20139	11.4725												8.50587	2.46735	1.23524	11.8334
3.36265	0.751556	9.71142	0.998047												3.72708	4.48539	1.1223	12.3733
3.6611	9.44337	9.23669	1.08439												7.40265	2.62103	1.13202	11.3945
2.81039	10.52	11.4755	1.15041												1.87488	2.69221	1.21509	10.9957
3.05144	1.24176	1.17805	0.615834												3.06667	2.88928	1.11038	10.8628
10.8098	1.16776	11.3945	3.20946												7.76764	3.00888	1.17149	11.4485
8.50687	10.2302	1.17127	1.13516												3.83696	2.6857	2.3981	9.45236
2.21268	10.7089	2.30715	0.961382												12.6132	1.84452	1.09416	11.5475
11.1356	5.93144	8.8187	2.31553												5.49818	2.33715	1.11377	10.9427
1.08471	1.18452	1.04751	1.53472												8.22084	2.25283	1.10387	11.5965
1.0593	1.20294	10.6379	9.63542												10.1832	4.15514	1.12463	11.2106
4.15684	1.13886	2.59361	3.42282												1.81699	2.44046	1.14425	10.8458
4.2141	3.9074	11.2606	3.13832												0.283478	4.87647	1.11275	11.8654
11.9454	1.71833	12.6972	2.46285												6.15499	2.95734	2.58352	10.476
0.100316	1.10769	2.5482	10.6709												11.5055	2.78376	2.05353	9.32994
2.42335	7.5353	1.11638	1.24429												3.38569	3.60814	1.21956	11.5085
2.13416	8.95192	9.99871	10.1073												9.92099	1.76756	1.0742	9.69005
1.11553	10.8808	9.51597	1.76876												9.97563	4.51454	1.09234	10.7838
10.456	2.61617	10.9637	1.0092												10.0314	1.21563	1.25292	10.425
1.07955	1.20808	1.26958	1.60154												9.07298	4.68116	1.08574	10.8138
3.67428	1.22164	2.73425	1.49694												0.733381	2.64157	1.08788	10.6929
9.37467	9.07438	10.9098	1.36624												3.69125	1.25625	1.11264	10.443
1.14634	1.31794	4.68366	10.5929												7.42939	2.70922	1.15323	10.7578
10.9797	1.20676	11.0527	1.00778												6.66657	1.7276	1.14372	10.1213
1.19307	10.0464	10.8468	3.2383												2.64216	3.36355	1.1438	10.0484
11.2206	1.16535	1.45204	11.2846												5.18122	2.60522	1.13644	10.8038
1.08803	11.9984	1.88683	4.26762												8.52542	3.5787	1.24695	8.99723
11.8074	9.54653	10.496	11.8754												5.14856	2.52205	1.13283	10.0454
3.38849	1.2515	1.15442	11.8924												8.19005	1.7793	1.06687	12.2703
2.11174	1.13491	2.71964	7.71449												7.50924	2.58144	1.1146	10.3741
1.87713	1.3779	10.449	1.07333												3.40451	1.65417	1.05085	11.0267
1.16662	1.18471	3.07178	5.26667												10.7328	2.43989	1.13782	10.445
3.66949	1.30547	2.36577	1.87793												7.60035	2.43059	1.07893	11.8114
8.82728	8.43208	1.06405	2.35796												7.07921	0.460206	1.15236	11.8314
3.15642	5.83392	10.0923	3.21722												7.98022	2.83391	1.1916	11.8944
1.14441	1.0834	12.0513	0.220991												3.08641	3.23464	1.00689	5.92829
4.67828	11.1796	7.89607	2.65174												4.39601	2.84088	1.1922	9.47972
11.3506	9.94476	1.15589	10.7648												5.68149	1.4864	1.18305	9.96874
1.27244	1.20348	11.3036	10.8868												3.62385	4.81807	1.25007	11.7294
1.18131	10.1553	10.9787	2.59695												11.9994	2.54315	1.09374	10.9797
1.69821	9.09294	12.5082	10.1862												5.7374	1.77498	4.22347	12.1793
2.23162	1.19374	1.10967	10.9717												4.24042	3.16797	2.6145	10.547
1.67429	9.36898	3.25646	1.01328												5.0475	4.54487	1.10431	9.2916
0.663757	8.2029	12.0593	2.93889												5.69159	4.30775	1.10575	10.1932
1.09047	9.34073	1.06082	4.94801												12.1303	3.01142	1.12172	7.62791
1.0802	1.21238	11.3016	2.69542												8.99433	3.4143	1.15938	10.7458
2.59336	9.28112	4.35822	2.5285												3.49837	2.08827	1.10106	10.3931
5.08621	0.611061	10.2092	3.62045												3.23794	3.07001	2.66908	10.2602
3.87783	8.99054	3.71507	1.03331												4.32741	1.76276	1.07613	8.59504
1.20925	10.483	10.6669	3.3865												4.61865	2.61333	2.25599	10.8518
3.16468	1.08579	10.2192	4.7025												7.46131	2.68376	1.16298	10.0009
3.41475	1.26709	1.14444	0.992542												5.66766	2.0383	1.07192	9.20964
10.9807	10.458	0.675913	1.11486												0.552902	0.741734	1.15369	10.3341
6.22087	1.40301	0.571294	1.46518												3.57348	2.3471	1.13944	9.71292
2.77197	9.52516	1.15309	1.02376												6.14385	3.94617	1.11966	11.0187
10.9487	3.68636	1.11453	5.68835												5.23094	3.13389	1.19364	8.91479
3.16397	2.33242	2.54008	1.95044												3.5864	2.15978	1.16151	10.4051
3.56982	2.82137	10.0054	10.2712												6.22877	2.30795	1.05969	8.1195
4.75687	9.28152	1.11349	3.30859												6.70896	2.82	1.13589	10.3281
10.1533	4.27037	1.1245	1.79963												5.20982	11.1746	1.09701	10.0713
1.57082	10.9397	11.9364	1.76749												11.4425	1.51346	1.15703	10.7968
11.1666	1.18347	9.6497	1.05707												7.95871	2.8139	1.12539	10.7408
4.17657	10.3151	1.1054	1.11023												4.88188	2.7672	1.14085	8.33697
2.23697	9.86575	11.5335	1.1099												2.95604	2.63545	1.05377	11.3086
2.57828	8.72721	1.08803	1.16505												7.49253	2.66394	1.1644	11.5205
2.61107	8.79914	11.7804	1.24797												8.24108	1.94104	1.14762	10.1303
1.26329	7.67269	3.7367	11.7564												10.7378	3.60557	1.11944	8.87468
1.12888	7.38804	3.4878	2.68427												0.264141	4.08756	1.11383	8.48972
9.79003	1.25793	1.13402	3.9573												9.2347	3.27932	3.87364	10.7858
2.87217	5.69845	2.3459	1.85782												4.12769	2.88072	4.18347	10.8148
1.89449	1.26494	1.13882	1.65492												3.76567	2.05178	1.10599	10.6409
1.20317	1.08992	6.98503	0.9162												3.54264	3.41765	1.16083	10.8258
3.87159	1.18376	9.31377	1.127												9.19247	2.60355	1.16687	10.2772
8.28493	1.13453	10.7578	1.05953												6.83123	2.79625	1.28171	10.6029
2.29248	7.10085	9.99422	2.5967												7.55589	2.26945	1.15036	11.0457
1.74749	9.41971	8.47805	2.52726												8.37455	3.11061	1.11665	9.70563
10.0883	9.70263	0.0669198	11.4655												11.8734	1.4632	1.14786	12.3913
4.27312	10.9897	1.12931	0.922803												6.2265	2.8943	1.19012	10.7478
10.5719	8.92577	1.03177	2.86992												6.64736	2.29639	1.13017	10.9777
1.11888	8.92068	3.89947	10.0264												5.33207	4.84132	1.16038	10.0733
4.25871	2.87243	9.93607	8.235												10.3591	2.91379	1.09534	11.9334
2.52792	10.5879	1.90731	4.64735												3.09639	3.36608	1.10256	10.0584
10.6449	8.13544	1.11449	1.4505												5.86497	3.61319	1.1637	11.1057
11.6295	10.511	2.85931	10.482												9.30918	2.05717	1.13335	9.90431
1.3267	8.7308	10.7868	1.05108												9.07059	3.37322	1.16063	10.7878
11.3066	10.0054	9.25167	11.0877												6.52149	3.33739	1.26795	11.4315
4.16363	10.3231	1.13908	3.03045												1.97796	3.3678	1.14488	10.1233
1.18532	1.19343	1.0411	1.10109												7.75808	3.34271	1.15193	10.5829
10.1323	1.27857	11.5515	1.74124												4.07363	2.98788	1.12319	11.0417
10.2542	9.88692	3.14835	2.08927												10.2202	5.07524	1.1144	10.553
5.59281	0.999569	1.12862	0.692804												10.508	1.81742	1.09803	10.7608
1.1179	1.24629	10.44	5.49221												4.65292	2.54895	1.11702	11.9114
1.1161	8.09578	1.19261	1.09038												9.77615	2.64678	1.16337	10.7119
1.14847	1.34553	1.61532	2.77889												10.3441	2.80336	1.16862	10.1992
1.1669	1.10451	10.2132	1.22566												11.2096	3.77735	1.18027	11.3675
6.97769	1.43313	1.31046	10.1703												7.22776	2.90382	1.1457	10.0384
1.13657	10.7099	4.57235	3.04819												5.74024	2.6058	1.23294	11.5435
7.06184	7.14682	1.12384	2.56007												9.19706	2.01137	1.0869	11.1206
1.14023	1.13464	1.06379	9.52746												9.0614	3.44287	1.19302	10.43
10.494	1.30247	10.3701	11.0877												9.9108	2.33306	1.17142	10.1742
1.47997	1.216	10.9137	11.0447												10.4001	0.00639415	1.11318	11.6704
2.73765	9.71572	8.02455	10.2162												11.1356	4.79792	3.13868	10.7219
4.3585	1.1901	2.82146	11.0007												10.2892	3.90609	1.13581	9.86725
10.452	10.7438	1.2618	1.64313												10.8668	1.76798	1.16407	10.4151
3.21838	9.55442	1.31391	1.07143												11.4535	2.90036	1.1218	10.7079
1.24823	9.27114	8.12518	1.06738												6.66608	2.88599	1.06848	9.77345
10.2182	9.87833	2.03006	1.02653												2.65216	2.6196	1.1262	9.99971
1.84929	1.24051	1.14379	10.514												8.61179	2.13207	1.07882	9.46644
10.445	1.20745	11.9154	1.77399												9.19267	2.89343	1.90877	9.96045
10.1413	1.17713	3.06183	10.9088												7.65	2.82386	1.13497	12.2903
10.5729	9.69654	1.14757	1.17817												5.9576	3.0642	1.10061	10.6499
5.54093	10.2812	1.12833	1.16004												8.07626	3.08209	1.05357	10.1023
2.25987	2.30715	1.74377	10.8098												1.81778	1.77116	1.12681	11.0227
2.6472	1.08529	8.71813	10.8758												9.74738	1.27299	1.1416	9.09684
9.74328	8.75764	1.68881	1.67608												8.53948	2.19452	1.10435	11.3136
5.56608	9.4972	1.1299	3.45332												8.95301	3.60906	3.03405	11.4235
5.02006	9.85746	11.1206	3.05487												6.9889	2.46653	1.2219	7.33486
8.18776	9.08536	9.54873	1.49398												9.09823	3.10531	1.1286	11.1746
2.56056	8.67892	3.82385	1.06496												4.02017	4.2606	1.11399	10.3381
3.1023	11.5755	10.7049	9.08087												6.62667	2.03966	1.11026	11.1256
3.19956	2.4767	9.56471	11.0557												7.90623	2.77351	1.2088	10.536
5.66825	3.04485	1.05292	2.86768												9.22122	1.84539	1.17537	9.30179
1.13465	1.23074	1.63648	0.851085												5.8235	2.16296	1.1396	10.9927
1.1137	1.16084	10.3821	3.90413												9.99262	3.91123	1.15034	12.6432
1.09247	11.8914	4.32751	10.0594												9.94976	1.89391	1.1967	11.2756
1.08769	1.18817	10.6759	10.2262												2.55401	2.39372	1.19467	10.45
1.15363	9.44347	3.58255	12.3153												3.5356	6.34071	1.21344	9.92908
2.09654	1.17969	12.2693	10.1523												3.87746	2.62354	3.40841	10.8498
8.7739	2.46588	1.10222	2.57087												11.9994	2.49559	1.13138	10.1513
2.63268	1.42995	9.22471	10.6419												11.0567	1.75726	1.18776	10.45
0.997801	1.28264	1.17765	3.09789												9.15653	2.82334	3.79497	10.6109
2.1793	10.3861	11.3206	0.894342												10.1723	2.57803	1.13822	10.8058
9.3571	1.15314	1.06404	5.55991												9.25506	3.16024	1.24796	9.25836
1.14253	2.9282	9.56291	1.10102												5.19873	3.33794	1.08349	11.1216
1.66531	6.10117	1.43399	1.33363												7.21703	2.09164	1.15955	10.9117
0.145185	1.75044	12.2573	10.8518												11.1496	3.84143	1.13485	11.5035
10.9767	9.38087	1.26203	2.02244												7.34669	3.06191	1.13207	10.0304
11.4775	10.9098	1.18564	1.65642												5.27622	3.65512	1.20186	10.9767
1.12658	1.17977	2.48647	1.07199												5.86713	3.27501	1.08439	10.6469
2.96074	1.35829	1.19857	0.994508												4.97221	3.07671	1.104	9.74838
3.55151	10.562	1.40783	10.3421												11.1027	3.183	1.0918	10.3471
1.19387	11.1816	9.84467	1.05007												7.28071	2.54041	1.17618	11.5235
0.887675	1.21957	5.0158	1.06103												9.38825	2.84751	1.21062	10.8168
12.8372	7.44819	1.13855	1.10314												10.9537	3.41131	2.79574	4.45712
2.68883	1.15746	2.77343	1.12114												3.28883	3.79135	1.13581	11.5635
2.43556	1.18615	1.14765	2.59553												7.21514	2.08132	1.22425	10.466
2.76575	9.83428	3.61007	3.06517												8.71963	1.8634	1.12335	10.1463
1.5708	9.815	10.54	9.79592												3.93635	0.0941898	1.09644	10.7019
8.43916	8.77599	1.11992	7.88561												8.46499	9.54064	1.14929	10.7978
10.7338	1.69289	10.6029	2.54663												4.54621	2.26985	1.10858	10.7049
2.82034	1.27106	10.426	0.884215												3.42082	4.47402	1.19005	9.67806
10.0264	1.19024	1.18858	2.56214												9.97973	7.86281	1.15888	9.62003
1.3996	1.2862	1.98715	2.93289												5.96931	3.73966	1.1107	11.1496
10.5829	10.7099	1.11417	0.892062												7.0144	2.92542	1.1871	9.32865
2.09371	2.60806	1.19588	10.2072												3.19377	0.614463	2.77778	10.53
1.13558	1.24282	2.07605	1.38984												6.47887	3.15305	1.06349	9.84357
10.8488	9.70024	11.1986	9.83508												11.2496	1.19492	1.92414	10.7109
2.64191	1.3732	4.03069	11.9274												4.39181	7.40822	1.15417	11.2836
2.40499	11.8534	1.14053	12.4173												4.79358	2.52156	1.12331	12.2023
10.5879	1.38744	1.14287	1.24577												7.85017	2.64317	1.10571	10.4041
2.66891	0.842976	7.13689	0.966612												8.41992	1.22339	1.12046	11.0757
1.34145	4.80042	10.7059	1.01851												8.02166	2.67414	1.15674	9.50309
1.1874	2.44356	1.11521	9.90081												6.04659	4.05201	1.10466	11.1446
3.38054	1.17859	2.44617	2.61542												8.50129	2.93029	1.15587	12.4393
5.09057	1.24364	11.0147	1.09677												4.49877	3.49317	1.10849	10.2752
3.638	3.02457	1.4193	3.73697												3.93579	3.3856	1.1896	10.0024
9.65399	5.71425	1.61485	4.08464												9.95465	2.80302	1.15612	10.474
1.17214	9.38057	1.18678	1.02345												9.14056	3.68986	1.14519	10.7678
2.66218	9.43748	10.8358	4.13089												7.36905	3.44432	1.13058	11.1976
1.10117	1.32405	10.6999	0.438033												9.18678	2.91483	1.13434	10.0494
2.73595	9.47892	1.39934	0.99898												3.86609	2.8569	1.17192	10.2402
2.42205	1.35606	10.493	2.96327												1.80262	2.57986	1.22651	11.9974
1.2011	1.24974	10.489	10.8548												7.24951	3.6682	1.15238	10.3841
3.86274	10.6769	11.0857	11.8324												7.92903	3.58842	1.12278	11.0017
1.52532	8.56821	3.98277	12.5042												10.3521	2.09325	1.22442	9.43249
9.2969	7.42104	1.55744	0.981734												12.1883	3.03642	1.14972	9.59786
10.6369	1.12101	1.42689	1.68323												11.4275	2.78898	1.15918	12.4843
2.904	6.83132	5.22695	1.06885												5.71611	2.21904	1.1001	8.62296
11.0357	10.1163	2.59987	10.6499												8.19932	3.83166	1.141	10.0134
8.12757	1.33464	10.1683	10.6109												6.64647	4.61021	1.05498	8.14929
1.11495	8.41134	6.94347	1.54717												4.95508	1.80726	1.13121	10.9187
1.84748	8.82369	1.10657	9.08656												4.58797	2.69914	1.11283	12.9682
10.8768	3.70897	1.23201	1.49626												4.82126	3.47469	1.09533	8.97627
11.5805	3.10496	3.12247	1.00594													2.50481	1.11929	10.511
0.931079	10.8688	2.93176	1.4787													2.53156	1.12781	10.3731
1.82294	10.0324	11.3566	1.26961													3.21303	1.13768	3.2944
10.0544	1.74131	2.9733	1.29545													2.69128	1.13493	10.2112
0.951817	11.8554	1.2068	11.6115													2.76575	1.10224	11.9554
1.28187	1.12464	1.14813	2.23737													2.67043	1.21763	11.2226
1.12184	10.2802	11.1656	3.9201													3.25709	1.14846	10.9327
2.78923	9.39654	2.37295	1.1419													2.50704	1.16815	10.7918
3.4675	9.12129	1.14089	9.26914													0.710737	1.15047	10.3241
3.19475	10.7728	9.57549	10.1443													3.183	1.17183	8.90681
3.72153	10.479	11.3745	12.1823													1.86072	1.14846	12.4253
9.38616	11.4675	1.38466	2.89248													2.41286	1.03572	10.1703
3.47769	1.22116	11.7544	1.1282													3.5732	1.1702	9.81221
1.16816	1.28581	5.61347	9.52546													2.84002	1.09781	10.2872
10.2122	2.26129	1.16073	9.33044													1.51233	1.10206	10.9837
2.9105	9.28561	1.13862	10.3381													3.22901	1.10952	11.6714
9.32335	9.567	1.1208	1.14927													5.2617	1.91656	8.35761
11.0957	1.30036	1.16774	3.18175													1.44835	1.21035	10.557
10.1303	9.08097	1.1237	10.2722													2.32617	1.10797	11.6654
2.82601	10.516	10.7219	10.8878													2.88668	3.69577	10.6189
1.28731	9.88493	1.10864	10.2502													3.38895	1.22185	10.9617
1.12517	2.76336	10.9817	1.10427													0.550456	1.13576	9.03775
2.66024	5.55629	11.1037	3.06376													3.98923	1.11822	11.8214
1.11247	10.479	3.7478	2.46711													2.37836	1.09351	12.6112
2.1504	10.564	1.1224	10.2162													2.38321	1.15315	10.9407
1.37697	0.985025	10.3961	1.11549													3.47869	1.162	12.1203
10.9117	11.1157	11.2196	10.7318													1.5899	1.08206	10.528
1.06083	10.456	4.42974	11.3665													2.56729	1.09309	11.1396
3.63313	9.43598	9.94866	1.16256													0.736447	1.09393	10.3981
2.56729	1.71631	1.68488	12.0933													2.46391	1.15043	10.537
1.23104	1.18856	1.16846	1.01213													0.220849	1.03289	10.3821
10.9997	3.13646	1.07195	1.21378													2.94951	1.0944	11.0747
1.67876	1.14054	8.98715	1.11647													3.5875	1.19107	11.4185
3.87131	2.98841	4.58768	1.40947													3.36265	1.09267	10.8288
1.00724	3.46013	11.1706	2.39089													3.6611	1.1154	9.09394
4.33112	1.25436	10.7928	5.10727													2.81039	1.18406	9.44697
11.3486	10.7259	1.1598	1.25545													3.05144	1.10742	10.8668
3.44532	9.97453	2.8525	1.88559													2.21268	1.05571	9.65859
9.01689	7.88611	1.15719	9.84936													4.15684	1.14554	9.69524
1.22856	1.2517	1.13907	9.16402													4.2141	1.13468	10.7289
3.69466	1.18133	12.3433	10.5879													2.42335	1.11994	9.25027
2.53967	1.25347	2.18242	1.25753													1.07955	1.13837	10.8258
4.11958	5.62533	1.12633	1.07958													3.38849	1.10271	9.85536
1.18085	0.750756	11.0907	12.2463													2.11174	1.17759	10.442
3.5831	9.39914	2.51776	3.76539													3.66949	4.19387	9.29869
1.16139	2.40012	1.09162	0.860373													2.23162	1.10664	10.6529
9.51587	11.0717	1.10516	3.49618													1.67429	1.14265	10.3581
0.860966	1.21497	8.61997	11.7754													3.41475	1.07821	10.8338
1.66243	4.04778	1.0845	10.519													6.22087	1.08701	10.7538
1.50697	2.03006	3.14027	10.489													3.16397	1.12451	10.3111
9.85206	10.2742	1.11101	0.644831													2.57828	1.12151	10.8568
1.17822	2.06112	3.10443	9.99272													2.61107	1.01153	10.6579
4.20559	8.87917	10.1283	1.68523													2.87217	1.21223	10.506
4.25539	9.20724	1.1633	1.03907													3.87159	1.16519	10.9937
1.11527	1.36065	3.21633	2.19804													4.27312	1.10461	11.0227
3.22204	1.20564	1.86551	3.5136													2.52792	1.13354	10.482
1.21822	10.8828	10.5809	10.9667													2.73765	1.20452	10.8488
3.72652	1.32018	1.33871	12.1543													3.21838	1.12787	10.459
3.33884	1.18363	11.9304	2.15769													1.84929	1.15594	10.0663
2.81279	2.29416	9.55632	1.05392													2.6472	1.14875	10.3551
10.1553	1.23621	2.0201	9.19207													2.56056	1.10242	11.4395
2.3574	4.01173	1.11703	1.97021													3.1023	1.1956	10.537
4.06884	9.66058	1.1084	10.7968													3.19956	1.11247	10.439
1.15147	4.67395	1.11636	1.04495													2.63268	1.18794	10.2032
1.41535	2.79942	10.0274	1.22921													1.66531	1.13117	10.0064
1.67889	9.31646	1.17533	1.34135													2.96074	1.17432	10.0044
1.16366	3.18175	2.67186	1.00717													3.55151	1.14193	9.52286
2.81433	1.26667	2.35909	2.78051													2.68883	1.10201	11.3436
3.91804	1.29166	1.43066	3.25996													2.76575	1.11937	10.458
10.1223	1.18708	10.548	0.98877													2.09371	1.13952	10.2902
9.27204	3.69595	1.15246	11.4535													2.64191	1.09977	10.1193
1.15224	10.4091	8.40167	11.8454													2.66891	1.07529	10.9048
4.02308	1.23728	2.51182	8.88036													3.38054	1.0624	8.49281
10.3341	10.474	1.14732	1.29539													2.66218	1.11898	11.3675
1.31651	1.21718	10.8878	2.71023													2.73595	1.13084	9.97423
11.3326	1.07587	10.0084	10.2012													2.42205	1.09643	12.2093
10.51	1.13631	1.14715	2.32329													3.86274	1.10611	9.83618
1.09744	1.20168	10.7378	1.01289													10.0544	1.19091	11.0687
9.18867	8.58077	10.2961	10.8728													2.78923	1.25616	10.8078
1.09657	8.51335	6.11763	11.3985													3.47769	1.18634	10.6819
2.75705	9.13587	1.1625	1.79493													2.9105	1.05219	9.84417
12.6572	9.60415	1.07826	10.6929													2.82601	1.44855	10.2902
1.5797	9.19257	1.21773	3.69143													2.66024	0.993484	11.5535
2.43915	8.03392	1.17401	7.69986													2.1504	1.06414	10.6969
9.18358	1.33107	1.43281	0.982846													3.63313	1.02486	9.97394
1.69033	8.74407	9.84737	3.03932													2.56729	1.10718	11.3935
10.9717	1.20018	10.9307	2.49271													1.67876	1.1957	11.0437
3.59364	1.9265	1.1434	0.920041													3.87131	1.09037	10.8218
10.6829	1.28024	3.93785	11.0527													3.44532	0.995357	10.1912
3.36373	2.39696	1.14085	1.22251													1.22856	1.036	10.5879
2.9335	8.33039	1.91671	1.0655													2.53967	1.23466	9.28931
2.82738	1.5817	2.39283	1.18961													3.5831	1.28685	10.7928
11.7824	9.36179	1.20093	12.1623													0.860966	1.31865	9.63062
1.09629	10.9937	10.1792	1.55923													1.66243	1.06684	8.82908
2.34919	2.48154	1.15636	9.78294													3.22204	0.983555	10.3281
9.80671	11.1766	11.7634	2.98491													2.3574	1.38818	9.4247
2.48441	10.3071	1.09691	7.41866													2.81433	1.18834	9.70882
9.5702	1.25009	8.67932	1.11366													3.91804	1.05326	11.1316
1.11452	10.4201	2.16996	5.97846													2.75705	0.953994	10.3861
1.40086	1.21498	10.0374	2.51924													3.59364	1.01355	10.3611
9.71312	1.25037	1.09325	1.36528													3.36373	1.02046	8.6085
10.0623	1.26196	4.37468	1.60705													2.82738	0.967092	10.7638
1.23334	1.30911	2.68165	11.3895													2.34919	1.04739	9.88513
10.8318	1.4783	1.59873	10.1293													1.40086	1.12812	10.1942
1.30751	1.28592	1.16464	1.01691													3.73966	1.11385	9.69824
7.42045	12.1393	1.22594	11.3106													2.78992	0.853806	10.4211
10.9227	1.21064	1.13675	1.14157													2.78898	1.21596	9.11021
1.37393	1.26206	1.17809	9.12439													2.5987	0.984139	9.43189
1.10978	1.23403	1.13865	2.9563													3.16406	1.0646	10.0364
3.73966	1.18908	1.1626	11.5045													3.20375	1.06754	10.2722
2.78992	8.25443	2.59954	3.61301													2.23067	1.33718	11.3975
1.17131	9.64181	1.11891	9.34822													3.09356	1.00165	10.435
2.00611	3.73198	1.66531	2.77189													2.52891	2.48376	9.99422
1.15818	4.45732	1.19562	1.27795													1.13449	0.990885	12.1563
2.78898	9.59317	10.541	2.28246													2.41246	1.09721	10.506
2.05064	7.54713	8.93435	3.15935													2.35957	1.01271	11.2416
1.1357	8.14112	12.4703	8.81491													2.70829	1.03698	10.8238
9.25047	1.15304	1.06493	9.3575													2.67625	1.03891	8.86619
2.5987	9.66548	2.0034	1.75846													2.40637	1.11323	10.8938
1.17317	10.1313	10.2262	2.46097													2.82463	1.1827	9.52945
4.27511	3.881	11.7464	10.3671													4.0428	0.988334	9.97423
2.93559	7.53261	9.79652	1.57582													2.20563	1.08015	9.46684
8.40227	10.2222	2.54232	1.03116													3.89881	1.0393	10.5949
1.1585	10.0903	1.32313	9.61774													2.82532	1.02089	10.2232
3.18166	9.39494	2.44666	10.2472													0.54477	1.81313	10.484
2.73977	8.65598	1.1273	1.13449													3.34064	1.04033	10.1133
10.7608	3.52839	11.0177	1.04881													2.88072	1.14784	9.27224
10.8048	1.97983	10.46	9.59177													3.58402	4.39467	10.3991
1.82014	2.95638	10.9847	8.18307													2.55002	1.17376	10.6279
1.10598	2.86509	1.19633	10.0294													3.03361	1.01525	10.2362
1.06947	1.23108	1.83501	1.11732													2.30412	1.09786	10.0244
11.3935	10.4041	9.98862	3.16406													2.67954	1.06851	9.88453
3.07389	1.17425	1.11379	0.984186													2.18499	1.39914	10.4031
3.98061	1.21264	1.8464	1.15935													3.20268	1.02857	12.4783
9.83398	8.22453	12.4873	0.883725													3.99288	0.973828	10.6829
9.89741	10.8348	9.80521	1.11539													3.88333	0.960642	11.5805
1.11549	9.0131	1.50497	1.11246													2.83916	1.05892	10.6779
1.11968	10.7338	11.3376	1.31277													3.08535	1.10397	10.0783
3.05109	1.23152	4.09735	1.39024													0.00642962	0.965626	9.34542
3.16406	1.31177	1.99343	11.3845													1.90951	1.01878	10.522
3.20375	1.24798	1.17254	3.05716													2.28827	0.879016	10.4201
3.31732	11.0007	1.23132	1.12743													10.3281	1.10931	9.30169
2.23067	10.1043	2.43198	9.71212													2.22918	0.890306	9.53954
1.13033	3.62688	0.520237	2.1175													3.3696	1.00996	10.8628
10.3061	0.805829	11.3536	1.40948													2.65738	1.12112	10.6039
3.09356	8.07008	1.33514	10.445													2.22949	1.06237	10.8318
2.52891	2.63981	9.31836	3.35696													1.67553	1.15869	9.87684
2.03043	1.37092	2.83546	1.09221													2.8594	1.05969	10.7279
2.34244	8.94932	1.46668	2.69289													3.24501	0.980908	9.68396
1.13449	10.0683	1.1256	1.42463													2.39591	1.09542	12.9332
0.976561	8.30188	12.0293	1.76473													3.68995	1.10576	9.89562
8.98615	3.02124	2.37699	2.72881													1.92598	1.49583	10.9157
1.13396	10.1033	2.99768	0.735468													3.35678	1.0542	9.61784
10.9427	0.671451	10.8988	11.2816													3.65834	1.17624	4.52296
3.67594	1.30572	9.98512	1.04485													2.32657	1.08093	10.1533
2.41246	10.1842	10.7648	0.986648													2.77257	1.51717	10.7588
0.996858	11.6135	1.16992	0.999664													3.24501	1.1353	10.7918
8.03451	1.24849	10.511	1.54923													2.15815	1.00316	12.6012
2.35957	9.74199	1.30922	10.8458													3.14205	0.986996	10.6299
1.13097	2.95499	3.95103	1.04167													2.66293	0.881327	9.64341
1.26507	8.67763	10.0843	10.8948													2.31282	1.01508	12.2663
2.70829	1.63465	10.9707	10.0174													2.82841	1.08096	10.428
1.2844	1.13693	3.35777	11.0157													3.9763	1.13935	9.53205
2.67625	10.9497	10.8878	10.1173													1.89581	1.08031	10.2542
2.40637	11.4865	1.14983	2.78145													2.79625	1.0813	9.34572
1.22902	11.1606	1.92524	11.0237													2.93889	1.0524	9.78653
2.82463	6.73808	0.733748	3.11247													2.43948	1.12985	10.2622
4.0428	8.9583	1.08046	10.0274													2.84811	1.0083	8.2957
1.57811	0.933921	1.71055	7.93889													2.79916	1.04117	9.72351
3.69881	3.47915	9.70483	3.71063													10.3281	1.09618	10.1563
1.52694	10.1023	2.74726	2.10528													1.77427	1.12771	8.94363
2.85888	1.12828	1.02104	1.42465													0.616769	1.12758	8.99273
9.9112	10.428	1.55233	10.2362													3.01992	1.1867	10.6489
2.20563	1.84683	1.09322	9.90131													2.87899	0.992214	11.4615
10.3871	10.6129	1.59003	2.38563													3.7171	0.983428	10.1083
1.35162	1.21001	4.0274	0.954049													3.2099	1.03162	10.3441
11.4075	8.63693	1.14587	8.80852													1.67903	1.0327	12.0783
3.89881	3.56881	4.40229	1.05146													3.51278	1.25875	10.3511
4.85493	2.26739	11.1396	1.09197													2.00641	1.02315	11.4505
0.888001	1.209	1.83652	1.75332													5.20048	1.10833	11.4275
1.15667	8.56013	1.17422	2.84105													2.73289	1.07793	10.7259
1.65833	8.50587	1.12152	1.25176													2.46866	1.14264	10.4131
1.07981	2.45647	2.84622	10.2192													2.16887	1.14433	11.8944
10.462	9.009	1.1248	1.55942													2.82343	1.0409	11.8484
2.09746	4.49084	10.0034	1.31326													3.35173	0.975998	9.02547
2.0801	1.27954	1.17514	1.15805													2.48047	1.02208	9.86165
2.82532	2.97304	1.39145	1.04309													2.84777	1.04513	10.7668
1.11821	6.94476	10.6049	1.40766													4.57858	1.03561	10.8838
1.21579	1.20021	9.07168	10.2002													2.21998	1.02883	10.527
2.42132	11.6664	2.08629	8.25772													3.19297	1.02302	9.34881
4.24601	1.24903	1.14728	10.3431													3.05215	1.03104	10.9877
3.01747	4.87473	2.23855	2.72448													2.78915	1.05636	8.25064
1.61492	1.18263	10.8498	10.5929													1.96016	1.08979	11.6375
2.72007	8.59294	2.60062	1.10675													2.8248	1.12284	11.0497
2.11235	10.8478	1.13383	9.34392													1.51065	0.994783	10.0903
9.71692	1.19505	2.37327	2.96981													3.31264	1.09652	11.0967
10.3261	3.72708	1.0596	1.5883													2.74224	1.10497	10.4001
0.54477	1.17067	12.6262	1.16585													2.21472	1.10329	10.8998
7.73379	1.89208	1.87408	2.70829													2.80713	1.17342	10.9907
3.11477	1.50712	10.56	8.80902													4.12194	1.09231	10.2122
11.2306	8.84324	1.08856	10.0454													3.16637	1.18456	10.3131
1.14464	1.2769	1.09759	2.03255													3.03229	1.03381	9.23869
2.77308	9.63442	10.1792	2.7871													9.48821	1.15292	10.565
1.49802	2.3105	1.08685	2.05004													2.46023	0.91161	10.3371
8.55843	6.73105	1.32588	1.12365													3.05417	1.02433	10.472
2.43711	1.17637	1.17344	2.80619													2.22965	1.02581	9.85046
10.7518	10.7149	11.5545	1.05742													2.39243	1.06527	12.1473
10.6579	3.59319	12.4023	2.89482													3.25736	1.06084	11.1916
10.3861	4.00573	1.08939	3.49181													2.79916	1.00526	10.1273
1.0731	7.40265	1.18004	10.495													2.26098	0.909589	11.4965
9.27233	1.23279	10.0264	3.23723													2.28318	1.11387	10.9677
3.99898	1.21847	11.7194	9.46245													1.76417	1.16659	11.0397
1.34668	6.97045	2.33498	10.7019													3.50438	1.13922	12.1543
1.17075	2.44372	1.85645	0.978048													2.60605	0.998434	10.8018
11.7824	9.82879	1.17635	11.9824													1.91729	0.916223	11.4775
1.48714	1.87488	2.32025	10.2592													1.92944	1.08686	11.0707
0.144793	3.06667	1.69026	10.444													3.14364	1.06775	7.83882
1.07912	9.70363	1.7629	11.7954													2.81596	0.96306	10.0763
10.2242	11.0557	10.2872	10.2632													3.93906	1.24832	11.1526
1.19218	12.0413	2.26929	10.4101													1.52421	1.14527	10.6199
1.82746	1.24672	10.9137	12.2543													4.05088	1.3756	10.2692
3.34064	3.11335	3.22543	1.06412													2.16452	1.01918	10.3901
11.9414	9.20415	10.2182	1.6802													1.84351	1.0423	10.6549
2.31809	1.67491	10.2052	10.7468													2.67473	1.05314	8.1756
4.09914	1.61997	1.17212	1.08616													2.70473	1.0469	7.04586
1.14942	1.40864	9.23869	1.08372													2.81854	1.0228	9.90241
1.1924	1.24709	3.17819	4.47526													1.71235	1.51575	10.1013
9.81061	10.8538	1.09949	1.35442													3.75169	3.49536	9.14465
10.7848	9.19866	1.14645	1.30651													2.72796	1.04631	10.3461
2.06622	1.28651	10.7788	10.2232													2.80113	1.09429	12.3683
2.56488	1.73529	1.07015	10.1483													2.81553	1.05772	10.1752
1.6335	1.16999	1.09599	1.05094													2.40442	1.2169	10.0933
1.81391	1.1076	2.45753	7.74066													2.2971	0.963304	9.93398
1.18036	1.22901	10.2762	11.0957													2.68874	1.10183	8.96679
11.1186	2.91987	9.98093	2.64829													2.69534	1.55962	9.72511
11.4595	1.20417	1.1014	0.883743													2.62429	0.97714	10.0584
2.88072	1.19142	1.08621	0.338287													3.73781	1.08656	9.74638
1.10788	7.76764	9.56261	10.5979													3.16344	1.0406	10.9837
3.58402	10.4061	0.860139	1.07585													2.30882	1.04243	9.52885
10.5759	10.1673	11.5065	1.01437													0.073952	1.02647	11.6155
2.55002	2.7859	1.08966	9.34342													2.8751	0.951061	9.46185
10.3671	1.18817	10.2892	1.1981													3.12353	1.60429	8.67463
10.3081	1.29465	9.60036	4.08746													2.18851	0.45561	8.0637
10.5899	1.24424	10.5699	10.3431													1.61094	1.05271	11.4945
10.2832	12.3303	1.16118	1.02478													2.48039	1.03984	9.45556
1.14392	3.83696	1.16767	0.979131													3.77271	1.07966	11.4635
1.14342	1.20906	1.66435	1.48699													2.80987	1.05878	10.0224
1.17097	1.83228	2.57137	1.11945													4.11534	1.0145	7.63667
10.562	4.20871	11.3496	1.67539													3.02931	1.13107	9.98043
3.76067	10.0284	10.7478	1.9054													2.05246	1.12435	11.2606
9.48991	9.19337	10.7219	1.31654													2.2339	2.85535	11.3885
7.15238	10.9267	10.0534	10.3851													1.68247	1.23931	10.2352
8.47267	8.81421	1.9406	1.13147													1.61128	1.19442	9.9101
9.61973	10.8818	5.13389	11.8484													3.90245	1.03333	11.4725
2.80996	3.67898	10.9237	1.07995													2.855	1.12341	9.63542
9.39245	7.83175	0.914349	9.24797													2.30723	1.08104	10.6709
1.22813	6.29815	1.31069	1.04025													3.42653	1.03717	10.1073
3.03361	3.57137	12.2513	1.75797													1.58903	1.04881	10.5929
10.9897	1.98005	9.82499	1.65505													4.73569	1.0641	11.2846
10.0404	1.37037	3.62017	11.5475													2.39502	1.05134	11.8754
5.41677	2.66108	1.16923	8.8652													2.72881	1.00196	11.8924
2.11335	4.50393	1.0898	10.3581													2.23981	1.00209	7.71449
9.73429	1.24277	10.6799	1.24686													1.08357	1.07119	10.7648
1.09669	1.15506	11.0777	9.18298													3.35453	1.09503	10.8868
1.83753	10.0733	11.7994	10.6279													2.59236	0.935247	10.1862
1.15805	1.12547	9.54943	1.52182													2.7614	1.05964	10.9717
1.18144	1.27325	2.67372	1.03672													2.54215	1.16137	5.68835
2.30412	1.35581	10.2322	1.04077													2.07247	1.07019	10.2712
1.22982	6.97571	1.39657	0.860562													2.70837	1.12605	11.4655
2.67954	1.34199	2.2214	1.19213													3.34785	1.16607	10.0264
1.70479	3.46632	11.0227	2.33562													2.40499	1.06102	8.235
10.5859	9.92019	0.980853	2.8133													3.24993	1.04894	10.482
1.18045	7.21554	1.11686	1.09224													2.55782	1.111	11.0877
1.16011	1.30683	2.77044	10.0414													3.36021	1.07953	5.49221
10.1213	1.27853	1.17567	9.69844													2.67996	1.61721	10.1703
3.82599	9.74169	10.7568	10.9457													3.57559	1.07169	11.0877
1.64096	1.31882	3.44977	0.252744													2.13949	1.01434	11.0447
1.13992	1.58596	10.9697	1.09934													3.69687	1.04082	10.2162
9.87654	9.10712	10.9987	2.55484													2.28127	0.998047	11.0007
1.79856	10.2192	1.17517	1.71458													3.96694	1.08439	10.514
10.3511	9.93328	11.6335	10.9587													2.65763	1.15041	10.9088
9.04953	3.44832	9.55971	10.2402													1.45344	1.13516	10.8098
11.2086	1.42187	1.10786	1.15619													2.94924	0.961382	10.8758
10.5849	12.6132	12.6522	1.24893													3.70131	1.0092	11.0557
1.10359	10.1952	0.283549	0.997594													3.08006	1.00778	10.0594
1.06668	1.143	3.06878	1.21661													3.74956	1.07333	10.2262
10.6779	1.20984	10.472	1.08693													2.46612	1.01328	10.1523
10.519	10.4151	1.78327	10.9447													2.26478	1.03331	10.6419
9.3607	1.20784	1.32076	10.0733													3.22722	0.992542	3.09789
0.0318538	1.68874	9.68535	0.995258													3.12309	1.11486	10.8518
3.15243	11.3396	1.17298	10.2602													3.32479	1.46518	10.3421
2.45025	1.21209	1.1712	1.38334													2.89767	1.02376	9.79592
2.18499	8.99812	1.4909	1.10267													3.17304	1.11023	10.2072
1.13191	10.0494	10.2462	3.18184													2.228	0.9162	9.83508
3.48115	10.1553	9.44927	11.8014													1.68488	1.05953	11.9274
11.1626	1.21165	0.91722	12.0943													2.84682	4.64735	12.4173
3.20268	9.2935	10.9757	7.89756													2.68545	1.05108	9.90081
9.84527	0.645642	2.23823	1.05678													0.942873	1.10109	10.8548
3.99288	1.0542	3.0031	4.77729													2.0192	1.09038	10.6109
3.88333	1.21293	1.57878	12.9252													2.85578	1.22566	11.6115
5.03363	1.33741	1.98281	1.30608													3.33812	1.07143	10.1443
0.989908	1.2284	1.01172	12.1883													2.3125	1.06738	9.52546
2.83916	5.66267	1.20296	10.5979													2.59737	1.77399	10.3381
1.25512	10.8958	1.5725	1.04437													3.60346	1.17817	10.2722
3.67502	9.96494	10.4081	1.94311													2.73535	1.16004	10.8878
9.26505	8.78258	1.06599	3.63276													3.74502	1.06496	10.2502
10.6949	1.33712	3.51022	3.28649													2.51751	0.851085	10.2162
3.42155	9.42869	1.1545	9.95535													1.09062	1.10102	10.7318
2.08667	5.49818	2.46375	1.0573													2.84381	1.07199	11.3665
8.25304	10.7818	2.12976	10.0793													3.78013	0.994508	12.0933
11.1566	1.23208	1.18784	9.70513													2.70194	1.05007	9.84936
9.26135	9.26535	1.14818	9.71831													2.53511	1.06103	9.16402
3.08535	8.93555	9.21842	1.15776													2.43556	1.10314	10.5879
1.17626	1.20995	1.12073	1.03541													3.76299	1.12114	12.2463
11.2316	1.05369	4.01436	2.3879													2.13454	1.38984	11.7754
2.08422	1.29063	4.4369	0.87142													2.81759	0.966612	10.519
0.00642962	10.0304	1.17609	1.02496													0.853882	1.01851	10.489
1.90951	8.84564	10.1443	9.48092													3.02746	1.09677	9.99272
2.28827	1.16876	10.6649	11.0827													3.75919	1.02345	10.9667
10.7598	0.738416	11.6355	1.00772													3.60401	0.981734	12.1543
3.25906	7.70991	1.15185	1.69275													2.56804	1.06885	9.19207
1.14281	1.22075	1.91487	1.61498													2.61257	1.4787	10.7968
10.3281	3.96778	3.26372	1.21861													1.88792	1.26961	11.4535
10.475	3.95599	1.0602	2.80199													2.18819	1.1282	11.8454
1.2198	1.28891	10.1533	1.42952													2.28064	1.14927	8.88036
1.82847	9.79183	1.74882	0.971019													2.57919	1.10427	10.2012
10.0943	1.48375	9.86515	10.6799													1.65437	1.11549	10.8728
2.22918	9.70313	1.12265	9.60425													1.18751	1.16256	11.3985
6.75433	3.32029	1.16481	2.78154													2.19647	1.01213	10.6929
5.03499	1.22364	1.1679	1.24757													2.77744	1.11647	11.0527
3.41149	9.8215	10.6459	7.2817													2.68782	1.40947	12.1623
3.3696	11.2926	1.11369	0.904115													2.6378	1.25545	9.78294
9.61324	1.21294	11.1526	1.23755													3.18166	1.07958	7.41866
1.21153	10.476	2.17938	9.22571													2.25196	0.860373	11.3895
1.36661	1.22936	1.49863	5.08349													2.28096	1.03907	10.1293
1.11266	10.5849	3.75437	1.05398													3.7244	3.5136	11.3106
1.10833	1.2024	1.13242	2.02915													3.56231	1.05392	9.12439
2.0198	10.1842	4.74666	12.6842													2.63906	1.04495	11.5045
0.986653	1.46194	10.555	10.8098													2.03179	1.00717	8.81491
1.08517	1.17129	2.86285	1.80862													4.08596	0.98877	9.3575
11.4775	9.96375	1.34971	1.39643													2.27945	1.01289	10.3671
10.7428	9.45516	1.14901	9.82259													2.00003	0.982846	10.2472
2.65738	0.991588	1.42447	5.92711													2.76054	0.920041	9.59177
1.16431	1.37362	3.05144	0.963306													2.57228	1.0655	8.18307
11.3645	2.59211	12.2023	10.0723													1.9156	1.11366	10.0294
2.22949	9.47593	3.14888	5.45126													1.60416	1.36528	11.3845
8.0368	1.70499	1.14726	11.6065													0.342786	1.60705	9.71212
1.13647	9.98602	11.3546	1.86456													2.8834	1.01691	11.2816
1.67553	1.16784	11.0347	12.0343													1.59257	1.27795	10.8458
9.21114	3.35182	11.8674	10.2152													1.93166	1.03116	10.8948
10.3621	9.26045	10.8028	1.16573													9.47113	1.13449	10.0174
10.9547	1.32178	1.70271	8.40626													2.74811	1.04881	11.0157
2.8594	1.17116	1.44878	1.02771													2.60856	1.11732	10.1173
7.59349	1.23408	1.13998	9.94596													2.21849	0.984186	10.0274
0.985922	1.1824	10.1493	1.90672													2.29646	1.15935	10.2362
3.24501	3.56853	1.13513	1.10837													2.3026	1.11539	8.80852
1.11717	1.27904	2.55484	10.9887													3.41466	1.11246	10.2192
1.12858	8.33348	2.92099	10.5749													3.21606	1.12743	10.2002
10.8928	1.17022	1.08452	2.62983													2.25244	1.40948	10.3431
11.2346	9.04394	4.66771	9.99481													2.88755	1.09221	10.5929
9.60565	3.26892	2.69398	4.21089													3.32326	1.04485	9.34392
2.39591	6.01124	11.2186	10.8648													2.72346	1.04167	10.0454
3.68995	9.5702	11.6345	2.43369													3.07142	0.954049	10.495
8.82049	4.18252	9.80821	1.08426													2.7199	1.05146	9.46245
1.11751	1.17856	1.11439	2.3109													8.83007	1.09197	10.7019
9.50559	1.23799	1.11274	10.3511													1.77137	1.55942	11.9824
1.97043	9.56001	9.3611	10.6009													2.34036	1.15805	10.2592
10.8048	1.22706	12.7742	2.90096													4.29285	1.04309	11.7954
8.54377	3.4308	7.62035	3.72995													9.50898	1.10675	10.2632
3.12681	4.24601	1.80662	3.21124													1.93897	1.16585	10.4101
1.92598	9.90441	0.404789	1.18198													3.85622	1.05742	12.2543
1.55373	9.60665	10.8918	1.11014													0.656348	3.49181	10.7468
3.35678	8.04677	1.49271	1.03354													3.04459	0.978048	10.2232
3.65834	2.7154	1.03841	7.63567													2.00543	1.06412	10.1483
1.83703	1.28462	1.11752	2.75824													3.60677	1.08616	11.0957
1.34441	10.1473	10.482	7.18793													2.56788	1.08372	9.34342
9.59477	9.74978	8.4624	4.89289													2.1222	1.05094	10.3431
1.497	9.97304	3.15358	1.33192													3.22213	0.883743	10.3851
10.0184	11.7834	1.13002	10.44													2.6868	1.07585	11.8484
2.32657	9.83478	1.11724	1.08683													1.88712	1.02478	9.24797
2.77257	9.04314	1.10053	11.1017													3.64858	0.979131	11.5475
3.24501	1.2457	1.09639	1.49669													3.01633	1.11945	10.3581
2.15815	9.55802	2.60154	2.17004													3.18825	1.13147	10.6279
10.8358	1.2348	1.37437	1.49464													2.51281	1.07995	10.0414
1.11002	11.9744	10.3761	1.21378													3.67419	1.04025	9.69844
1.17503	3.20812	0.16895	2.50144													2.55973	1.75797	10.9457
1.27094	10.2032	3.04424	10.6559													2.98282	1.24686	10.2402
0.831682	3.35011	12.9072	10.8268													2.77129	1.03672	10.9447
3.14205	7.40633	9.46864	1.9615													0.145597	1.19213	10.0733
10.4171	2.96885	3.2091	10.3441													2.59328	1.09224	10.2602
2.66293	9.57339	9.63272	10.8578													3.02817	0.252744	11.8014
2.31282	9.55262	2.07827	2.22132													2.19475	1.15619	12.0943
10.8708	9.85616	1.12886	9.25217													2.63394	1.24893	7.89756
1.74566	1.18844	11.0747	0.745835													3.5711	0.997594	12.9252
11.3625	9.37507	10.45	10.6669													1.80191	1.21661	12.1883
2.82841	1.33848	2.78906	1.49497													3.17464	0.995258	10.5979
1.13241	10.4011	10.518	1.84193													0.358976	1.10267	10.0793
10.514	10.6689	2.87234	1.11482													2.82695	1.05678	9.71831
4.38743	1.12793	1.05628	1.72823													2.7121	1.30608	9.48092
3.9763	1.09934	1.05861	1.16364													2.91397	1.04437	11.0827
2.67566	9.51557	1.12078	9.61214													2.24012	1.15776	10.6799
1.89581	4.47049	4.64332	10.8698													2.99156	1.03541	9.60425
1.10517	1.25783	1.34075	7.40076													4.45006	0.87142	10.8098
1.32826	1.30895	2.00175	2.52742													2.59862	1.02496	9.82259
10.6539	1.25831	1.26899	2.59344													1.90819	1.00772	11.6065
10.2991	1.33267	11.7764	9.07977													3.47724	1.69275	12.0343
11.2666	1.30347	5.96311	8.15656													1.84987	0.904115	10.2152
1.11446	3.08571	1.14072	11.2496													4.02712	1.05398	8.40626
4.6557	1.2664	10.8758	1.07396													2.60564	0.963306	9.94596
11.4695	9.76865	10.521	2.48441													2.39138	1.02771	10.9887
2.79625	1.17983	13.8431	1.06097													3.75872	1.10837	10.5749
1.23201	1.25419	3.02799	1.52704													1.74798	1.08426	9.99481
10.7318	8.40157	1.85464	10.8958													1.37428	1.11014	4.21089
1.5867	2.91466	1.06673	2.27215													2.47407	1.03354	10.8648
10.4011	1.34146	4.22811	1.34247													2.08499	1.08683	10.6009
10.8148	8.75943	2.10183	2.12667													6.30565	1.21378	10.44
2.86104	10.0763	3.61843	3.87932													2.64157	1.11482	10.6559
10.0733	10.5739	1.61741	1.13313													3.07468	1.16364	10.8268
2.93889	2.58352	1.12825	6.45534													3.07768	1.07396	10.3441
2.43948	8.22084	10.498	3.75919													1.4362	1.06097	10.8578
1.20018	10.2322	1.15798	10.435													1.93934	1.13313	9.25217
10.481	1.26244	1.10138	3.05373													2.94394	1.15144	10.6669
10.7179	10.458	9.86025	10.2422													2.58386	1.10885	9.61214
2.84811	8.81481	11.2706	9.33114													3.12291	1.12734	10.8698
1.19521	9.12149	1.29162	9.83628													2.393	1.1217	9.07977
3.9837	10.0454	1.22618	1.15144													2.88029	1.22561	11.2496
3.50511	3.16184	1.15967	1.10885													3.4746	1.12727	10.8958
10.9537	1.23618	1.06948	12.4783													2.47063	0.995311	10.435
1.09494	1.25531	10.9687	6.3819													1.68385	1.077	9.33114
9.76875	9.46215	1.57618	10.3831													3.09383	1.02629	9.83628
2.79916	1.2243	11.9274	13.2052													2.47399	1.01925	10.3831
10.0863	10.3341	3.39709	1.12734													2.0417	0.993254	13.2052
1.08273	10.5759	2.91544	1.48375													3.40551	1.11151	12.5442
1.25839	10.1483	2.4032	1.73354													2.44184	1.02045	10.8418
1.50186	9.84607	1.8152	1.1217													3.38379	0.989738	10.3051
1.09765	10.1832	1.19579	12.5442													2.1765	1.08461	12.4353
1.83544	9.95406	1.38327	8.54397													2.66175	1.07853	10.4121
1.14755	10.47	11.7254	1.22561													2.2804	1.0145	12.1473
10.3281	10.2422	5.70081	0.603475													2.55177	1.17434	10.6549
1.77427	1.25946	11.0497	1.12727													1.68426	1.0151	9.062
1.9563	1.17623	1.02774	3.03984													3.379	1.04964	10.1683
0.616769	3.17757	1.12536	10.8418													2.57961	1.49423	10.458
12.0863	9.5667	1.14092	11.0597													2.42367	1.13925	9.10492
10.3651	10.446	10.6779	10.3051													3.89816	1.01478	10.8798
9.94307	1.81699	2.6504	12.4353													2.10905	0.61405	5.45087
1.35835	9.57509	1.24869	10.4121													3.18318	1.07784	10.7808
3.01992	1.87073	11.3126	12.1473													2.52362	1.03463	9.10532
2.87899	11.6894	2.47202	1.17942													1.92613	1.06276	10.0933
2.11274	9.12409	1.22832	0.995311													4.00835	1.0542	10.4091
1.04683	1.25645	1.35168	10.6549													0.130077	1.05845	10.8418
10.8858	3.80602	11.4465	10.7398													2.08743	1.13241	10.7648
1.92244	1.26763	9.85516	1.87553													2.20164	1.06306	10.8588
3.7171	2.96458	1.41869	2.58586													2.02568	1.24476	9.75367
1.3967	1.25838	10.8368	11.8634													3.10938	1.18307	10.8658
1.12837	1.48127	2.66133	2.99593													3.65659	1.01662	9.96285
11.2756	8.78009	4.38096	1.077													2.21237	1.14074	9.80611
1.14258	9.53265	1.04909	1.60953													3.10416	1.10146	10.9297
10.5779	10.446	11.4475	9.062													2.82815	1.53732	8.27377
0.145214	3.37493	10.3861	1.02629													2.57536	1.0712	11.4825
9.85426	0.283478	1.1466	2.27945													2.03557	1.04632	8.61808
1.12738	9.00751	1.88442	1.01925													2.85914	1.06664	10.6729
3.2099	1.32709	12.1823	1.87233													3.32587	1.47529	10.3811
1.34641	10.7878	1.11322	1.3219													0.0921944	1.42161	10.2592
1.93195	1.28704	0.75969	10.1683													3.22356	0.907579	10.1343
1.07934	2.40515	10.1802	0.993254													1.79486	1.02442	9.77515
3.61879	1.20375	1.09895	11.9824													2.31313	0.988189	10.6059
11.5555	8.99643	2.43002	8.93076													2.09087	1.04062	10.3011
1.67903	2.02643	6.59866	1.11151													2.85397	1.53239	11.6994
3.51278	10.1732	10.8088	1.02045													2.30053	1.43294	11.3476
1.16483	1.1102	2.5717	0.989738													3.25163	0.990742	10.452
2.37085	1.18964	1.06054	2.45434													5.15283	1.01839	10.1732
1.12243	9.67806	2.06927	1.08683													4.64264	1.10364	10.9607
10.9137	10.6419	9.96015	1.08461													3.20705	1.04682	10.7568
11.5105	11.2326	2.91258	4.18564													1.14942	1.0937	10.2862
10.0813	10.521	1.40324	1.07853													1.98431	1.02586	10.506
12.2283	9.89222	1.1296	10.458													0.0928217	0.960083	8.91888
11.4905	1.28704	11.4785	1.0145													2.49954	1.05775	10.7229
10.545	1.71082	10.6449	0.78641													1.54122	1.67271	10.2442
11.4235	9.10392	2.98841	1.66339													2.8569	1.20776	8.866
3.5722	9.68915	4.08539	10.6339													1.24812	1.25195	11.1986
2.00641	1.16917	1.11188	1.68096													3.0301	1.04033	10.2612
5.20048	1.20193	1.22805	1.17434													1.23987	3.04177	11.0527
11.6405	1.24816	1.09847	1.0151													3.8579	0.978739	10.7119
1.19139	1.23112	1.12589	9.10492													3.24492	1.10018	9.44547
2.73289	10.8028	3.36283	1.04964													1.43148	1.66866	10.8878
3.09347	1.35622	1.1478	10.8798													2.49222	1.00276	9.96644
0.145886	11.2506	2.34614	1.49423													2.40523	1.03364	11.5775
2.9177	10.567	1.14083	1.79571													3.97668	1.01377	10.2632
3.8088	8.9585	1.17043	1.19656													1.46808	1.07117	10.7279
10.3541	2.49049	1.14032	2.68452													2.62329	1.0575	10.6559
1.12257	1.34124	2.36255	3.89415													3.72532	1.02578	10.8038
10.507	10.7588	1.40581	5.45087													2.84312	1.30489	10.4111
1.40309	11.6514	1.08028	10.7808													3.31822	1.03801	11.2096
10.6199	3.35949	1.13141	1.25415													2.73833	0.883743	10.0983
0.215336	1.33923	1.16382	1.13925													2.67844	0.985708	10.8878
11.2086	8.59653	1.15453	9.10532													0.0361479	1.05113	11.4635
5.60064	1.22766	10.469	10.0933													1.53014	1.07965	10.521
10.6639	8.30457	11.3705	1.01478													1.57675	1.12423	9.50579
2.46866	1.23879	1.24481	2.03058													3.32209	1.06655	11.0247
1.4127	2.683	1.08855	10.4091													2.46334	1.09759	8.28164
2.16887	9.85226	1.45491	2.0833													3.49563	1.0433	9.70223
4.85889	2.72516	1.12114	10.8418													4.09593	1.7945	11.1047
10.3131	10.0723	10.8228	0.61405													1.73984	1.03537	9.97054
1.10838	1.36505	3.5787	1.07784													2.50341	0.955665	11.2406
11.1276	9.82339	8.55873	1.92745													2.48417	1.03242	9.05891
2.82343	1.15703	1.16663	10.7648													2.03346	1.20729	11.1037
11.4195	1.09656	1.62659	0.362116													2.47768	1.23493	10.552
3.35173	10.4021	10.0194	1.4469													2.42213	1.05975	10.426
1.33906	9.72401	11.4805	1.45316													5.96164	1.10224	10.2252
9.92429	7.82249	1.15028	1.23102													2.67448	1.32563	10.3561
11.1196	3.25825	11.4295	1.03463													2.90902	0.911526	10.0334
2.48047	1.27364	1.08001	11.4625													3.26291	1.1274	11.1906
1.11018	1.23849	0.947424	9.4274													2.56139	1.00341	8.89214
9.07408	5.20388	9.79802	10.8588													9.94097	1.06242	9.25037
2.84777	6.15499	3.12619	9.75367													3.17108	1.23879	9.81241
11.5045	1.08656	1.13734	1.38425													2.33154	0.949409	9.61614
1.15595	9.47942	3.33406	10.2042													2.9509	0.98262	11.3685
10.8188	9.88822	10.6199	1.37721													3.0337	1.28889	9.43469
4.57858	1.26081	2.38062	1.06276													3.68663	1.16656	11.9034
10.7458	8.50737	10.6529	1.0542													2.95917	1.06331	10.492
1.31197	1.1759	9.82369	10.8658													1.48241	1.08198	11.2786
3.29538	3.28614	3.17668	1.05845													3.41738	1.09529	10.7758
1.83861	9.71202	10.6569	9.96285													0.852739	1.00033	10.3271
2.21998	1.18957	1.07681	1.13241													4.12146	0.887711	8.23081
7.24882	10.3601	1.14879	2.53329													2.3402	1.17765	10.536
3.19297	10.3551	12.6082	11.4165													2.31689	1.10341	10.0653
3.05215	11.7754	1.14641	9.80611													2.23122	1.05305	12.3233
10.0524	1.19747	3.09868	10.9297													3.33226	1.03698	10.6659
1.1906	9.30848	11.0277	8.27377													3.36771	1.20469	10.2512
1.73928	10.9807	10.1443	1.7223													2.46383	1.28092	9.80451
2.78915	9.39325	3.5548	1.06306													3.4377	1.08118	10.6899
1.96016	3.88641	1.11642	1.68833													2.88288	1.06788	9.55732
2.8248	9.55622	11.1137	2.04882													3.19172	1.03226	10.7049
1.16161	10.9357	9.492	1.24476													3.20295	1.20163	9.53245
1.80098	5.56089	1.12853	11.4825													2.43222	1.14594	10.1283
11.7624	1.26915	1.24581	12.6242													2.96667	1.03165	10.566
1.14372	9.01629	9.90361	1.18307													4.07194	1.24492	10.3011
11.3595	9.76955	4.73242	8.61808													3.04819	1.01058	11.4855
10.2702	10.472	0.409436	10.6729													2.27683	1.57865	9.63551
1.51065	0.847929	3.6335	10.3811													2.69889	1.04627	11.6005
9.08875	3.62477	0.999357	10.2592													2.82395	1.04219	10.5949
1.12712	0.85856	2.96248	10.1343													3.36707	1.06022	10.4001
9.47553	1.20482	10.8048	1.45361													7.68254	1.05846	11.1416
9.93428	10.1513	1.1614	1.01662													3.65134	1.19452	11.5625
3.31264	1.24933	9.84647	0.86854													2.63855	1.10624	10.523
1.19315	1.28109	10.4011	1.79045													4.59382	1.20823	11.9124
2.74224	1.23901	1.19692	1.14074													2.89941	1.01294	9.37747
1.12822	11.3965	9.80461	9.77515													3.48479	1.08375	10.5939
2.21472	8.92038	2.84759	1.10146													2.87217	0.959967	9.48142
3.81159	9.4282	1.35625	1.53732													1.57457	1.08364	9.12918
1.78256	0.786957	10.3291	1.67086													1.92097	1.09827	11.2896
2.80713	1.22562	10.498	10.6059													2.84424	1.02084	9.77415
10.8758	8.43577	1.39491	10.3011													2.80653	0.958195	8.79296
9.43888	1.18373	9.67307	11.6994													2.8751	1.03277	10.6619
3.51533	7.98401	2.4249	11.3476													6.15568	1.28506	9.3608
4.12194	11.3775	1.19691	1.21798													3.54584	1.11067	9.21263
1.22526	11.6524	1.18451	1.0712													3.55618	1.40743	9.66847
10.4111	3.47041	12.3093	10.452													3.24027	1.35223	9.83958
1.17313	1.28331	11.3575	1.04632													3.5042	1.23071	10.7358
11.0297	10.0294	9.63132	4.2213													4.53836	1.05611	11.1137
1.12913	1.19033	11.7174	2.21621													3.08359	0.980805	9.86005
1.15861	10.522	1.13662	3.1629													3.25691	1.16795	10.8808
1.27455	3.66986	10.5829	1.48021													8.11352	1.16958	8.16035
3.66101	3.35137	3.10628	2.66639													3.4817	1.026	8.80413
3.16637	10.3381	8.72182	1.06664													3.36482	1.08083	11.1816
11.1916	1.2123	11.1456	1.59799													2.79377	1.74966	10.6039
3.03229	3.26461	1.44709	10.1732													3.07689	1.38046	8.13763
1.0579	11.6355	1.65642	10.9607													3.65512	1.07344	10.3521
2.68317	2.69593	1.06502	10.7568													3.45386	1.04721	9.74878
11.4845	1.16455	8.53699	1.44375													4.35441	1.30546	9.58378
9.48821	8.50079	1.17761	1.47529													3.20794	1.06006	12.3473
2.46023	1.11476	9.99132	10.2862													9.87813	0.997339	8.90801
2.46277	9.80302	2.49271	10.506													3.44405	0.993592	9.45326
1.11088	1.12906	4.42212	1.00858													3.95431	1.04823	11.5845
3.05417	9.60865	8.96279	0.913523													3.159	2.10068	10.0244
1.39436	9.79572	10.1343	8.91888													2.02055	1.02618	10.461
10.9687	10.1013	2.70388	7.39062													3.80351	1.4676	10.6119
11.8434	1.14987	12.4233	10.7229													4.68837	1.01448	10.6079
1.08806	11.5055	1.09309	10.2442													3.34956	1.10188	10.475
2.22965	8.72451	9.36149	1.42161													2.82137	1.11385	9.76246
1.38022	3.38569	2.67068	2.26074													2.4767	1.01558	10.7408
11.3516	1.11659	3.75613	3.54593													3.04485	1.24807	10.529
3.16815	1.19589	3.13256	1.97438													2.46588	0.959075	10.49
2.39243	0.62926	1.35641	0.907579													2.9282	1.08006	11.0767
1.07794	1.15196	1.15009	10.8218													8.56821	1.14568	9.31776
7.95901	7.94975	2.29917	8.866													2.26129	1.13066	10.4031
10.524	9.92099	2.23611	1.41861													2.98841	1.19931	9.43149
10.9807	3.95824	2.6546	1.86565													7.88611	1.13292	10.2802
1.19045	3.27645	1.13355	11.1986													4.01173	1.15051	8.99603
2.16009	9.15433	10.7239	9.92828													2.79942	1.03184	10.508
10.5779	2.88694	1.87764	2.64796													3.18175	1.10447	10.7169
1.10953	10.1483	3.12574	3.70204													3.69595	1.23383	12.1363
9.85356	9.76086	2.04223	1.59531													3.73198	1.12672	9.96135
1.77456	1.15746	11.0647	3.09842													4.45732	0.829751	10.444
1.14498	1.32716	10.7978	10.2612													3.881	1.03568	9.70753
1.36876	10.1653	1.53031	11.0527													3.62688	2.86233	11.2626
10.9717	1.15451	10.0853	1.02442													3.02124	1.01985	9.91829
10.2822	2.74794	10.2022	1.08939													4.49084	1.03695	10.8028
3.25736	1.81348	1.20086	1.96076													2.97304	1.24748	11.1246
2.79916	9.32096	9.23789	10.7119													8.59294	1.05471	11.2136
2.26098	9.97563	1.87888	10.2422													1.89208	1.05951	10.8868
11.3076	10.0314	10.1643	0.988189													3.59319	1.02255	10.558
1.55676	1.19678	0.89936	9.44547													4.00573	1.20069	9.46285
1.11737	10.1962	1.18241	1.76417													3.11335	1.12591	9.58059
2.28318	11.1606	11.1356	12.6452													2.7859	1.10031	12.0343
1.08595	1.33183	1.15821	10.8878													3.67898	0.920796	9.95216
11.6275	10.3091	1.11185	9.96644													3.57137	1.22421	9.2913
1.76417	11.8554	12.7412	1.04062													3.46632	1.01153	11.0877
1.12976	1.15215	1.21602	1.63682													3.44832	1.12411	12.3763
4.57436	1.12356	1.36975	1.78157													0.645642	2.02907	10.436
1.15231	1.39027	1.44906	1.53239													3.96778	0.95752	10.0134
1.30359	9.31996	1.02374	11.5775													3.32029	1.20309	11.7264
10.1523	10.6739	4.37515	1.43294													3.35182	1.03074	10.457
2.12428	8.10764	0.573816	0.990742													3.56853	1.09008	10.8308
4.20975	9.84747	1.35904	10.2632													3.26892	1.01898	11.8014
1.19339	2.959	1.91641	10.7279													3.4308	1.06686	11.2006
1.61997	1.16891	10.0723	2.90668													4.24601	0.981176	9.25436
2.09309	1.3736	1.46759	3.05707													3.35011	1.17531	10.1133
3.50438	9.07298	1.47894	3.13584													4.47049	1.07553	9.02617
0.186811	5.61396	9.6512	10.6559													3.16184	1.33782	10.3181
1.11161	1.28914	1.16538	2.33178													3.17757	1.04919	10.9797
10.2182	9.36988	11.2416	10.8038													2.96458	1.59806	10.7628
2.60605	1.41863	11.8814	10.4111													3.37493	1.03345	9.57889
10.6659	0.733381	3.59383	2.94054													3.25825	1.22609	10.3471
1.91729	11.5205	8.19623	11.2096													3.28614	1.05586	9.95216
11.3845	10.7628	1.15019	2.95081													3.62477	3.85259	9.35111
9.89072	10.496	1.14064	1.01839													3.47041	1.0889	10.2922
10.6689	1.36703	2.07003	1.10364													3.35137	1.07495	8.94643
1.92944	3.93448	1.16624	10.0983													3.26461	1.3016	9.53355
1.10156	9.74428	1.17947	10.8878													0.62926	1.09249	8.80004
3.14364	3.69125	1.11825	1.04682													3.95824	1.04356	10.2552
6.25541	9.66827	11.2106	3.13017													3.27645	0.99916	10.1333
2.81596	10.7908	12.0573	11.0247													10.1483	1.45257	10.483
1.39497	1.24829	9.90201	11.4635													2.959	1.01211	10.6439
1.15147	1.58683	8.01588	10.521													3.3771	1.05036	10.5929
2.07727	1.18352	11.1256	9.50579													3.22374	1.02162	10.9068
10.6989	1.17874	1.13605	1.11902													3.01685	1.07548	10.564
3.93906	9.8184	1.11358	3.36084													2.87571	1.03557	9.15603
1.1547	1.26115	1.67457	3.41729													3.38822	0.946702	11.2506
1.11407	7.42939	1.16352	1.0937													2.39526	2.55409	9.85955
1.52421	10.5919	10.1792	6.2337													8.45023	1.1149	10.7578
3.95506	8.69688	10.8238	11.0247													2.43842	3.69337	11.8244
9.25416	1.27153	2.47711	8.28164													3.25825	1.09943	8.66286
1.15545	9.63312	1.12204	9.70223													3.06499	1.24389	10.2552
4.05088	1.23745	2.53528	1.02586													4.03144	1.07599	9.91669
3.84496	6.66657	1.07736	1.19263													3.32911	1.02771	10.8618
10.7458	9.75118	1.10472	0.960083													3.15829	1.12478	10.9257
1.18587	8.84584	1.36487	1.05775													2.10782	1.11606	10.1413
11.6415	1.18439	10.7798	11.1047													0.671361	0.89535	10.0134
2.37335	9.62523	1.08549	1.67271													3.20732	2.85552	10.2662
1.48278	3.51652	1.34818	2.44087													2.96379	1.03784	10.5879
4.19188	1.27505	11.2796	3.85213													2.84897	1.0543	10.9657
10.2002	1.15008	1.16852	1.20776													2.73535	1.18939	11.0117
4.80235	11.8864	2.05246	9.97054													2.56995	0.914194	9.49939
2.16452	1.64919	4.72183	1.25195													6.81338	1.07622	9.20724
10.9887	1.65178	9.28521	0.233492													3.4908	1.0242	9.55152
1.09471	1.16658	11.2186	1.88194													3.06103	1.06438	10.6689
11.6914	11.2996	10.0464	11.2406													3.11282	1.12183	11.6824
4.21004	1.1737	10.47	9.05891													3.4133	1.15661	10.9227
1.84351	9.70972	1.07762	2.16203													2.71718	1.71117	10.2452
1.14713	1.24918	3.03124	1.04033													3.72181	1.26432	10.3431
2.18593	1.15764	1.23583	11.1037													1.57029	1.13063	10.448
2.67473	10.3641	4.55387	3.63681													3.08297	1.01137	11.9994
8.6085	9.0614	2.33346	2.39032													3.16406	1.09733	10.1293
9.77764	2.70448	1.12055	3.04177													3.68553	1.09796	9.28242
2.70473	7.6505	1.15145	0.978739													3.33235	1.001	10.8518
2.81854	1.39886	1.12588	1.04255													4.38601	1.1568	10.8568
1.71235	10.7418	1.1444	10.552													2.67026	1.11954	10.9048
1.09666	1.15516	3.0716	1.28744													3.51725	1.11116	10.0224
9.8193	1.22948	4.43928	2.37989													3.39691	1.10775	10.2632
4.99206	9.17679	1.12318	3.02431													3.48024	1.07526	10.2502
11.4945	1.21137	1.18011	1.10018													3.15971	1.13332	3.64877
2.63629	9.22391	4.95324	3.36364													2.90001	1.01665	5.07582
11.9864	10.1553	1.10165	3.0918													3.38931	1.14255	10.7149
8.82488	1.29206	1.52686	10.426													7.21196	1.0107	9.98193
3.75169	3.3771	1.91303	1.75128													4.61232	1.11298	7.78247
9.55901	1.26329	1.11784	11.6774													2.56206	1.14787	10.7149
3.11424	1.13014	2.86509	10.2252													3.43815	1.09905	12.5572
1.16747	1.29914	10.9107	1.66866													3.06279	1.08364	12.0074
2.72796	1.19367	4.30671	4.48921													3.42336	0.989326	10.2902
2.57861	6.38882	1.39496	10.3561													3.24859	1.14063	10.474
2.80113	2.64216	9.33743	1.00276													3.3913	1.0953	6.26745
2.94837	1.25902	1.31671	3.49983													2.83658	1.03929	10.2762
10.4191	1.23008	10.9307	10.0334													4.58807	1.01703	9.9126
8.89054	12.4843	1.13058	1.33244													3.94224	1.05654	11.1077
1.31801	1.17835	11.3366	11.1906													3.24546	1.08811	10.3501
10.3451	1.08883	1.35864	2.79146													1.94777	1.04725	10.2722
2.81553	11.2926	1.28591	8.89214													2.70143	1.07665	11.6664
9.87344	2.06105	2.80088	1.71367													3.93103	1.08452	10.465
1.16058	1.29873	10.8768	1.03364													3.00415	1.00048	9.26924
10.7279	12.2883	1.18693	2.75969													2.59745	1.10338	10.6879
1.1379	10.3311	1.29902	9.25037													3.54328	1.07691	9.86445
2.40442	9.87574	11.1396	3.44777													3.68995	0.940217	11.1556
11.6844	9.96075	9.71751	2.15071													3.1903	1.12076	10.6089
1.19549	10.7388	9.85895	9.03495													3.52546	1.16567	11.4485
2.70414	6.83688	1.57238	1.30187													3.4114	1.14337	10.483
11.1586	1.26227	11.3556	9.81241													3.06869	1.54276	10.8418
2.2971	1.30708	10.0324	1.01377													2.68984	1.10715	10.3421
11.2346	10.6129	8.60541	2.87847													7.39848	0.947867	10.3801
2.68874	0.443192	1.10908	3.25208													2.82712	1.15938	11.3625
11.6794	10.9797	4.14532	4.01642													3.19074	1.1237	10.1073
1.22863	1.24541	11.0117	9.61614													2.93498	1.13021	10.0444
2.33242	1.15446	11.2306	9.92608													3.08782	1.02113	10.3651
2.39607	1.13509	1.1462	11.3685													2.98028	1.06466	12.8442
2.69534	1.125	9.83608	2.1889													2.46359	1.17629	11.9414
2.65191	1.26228	1.14046	1.07117													2.89006	1.12943	10.6009
11.1097	1.23102	10.3901	2.55442													3.08977	4.16411	9.21723
8.95202	1.18166	10.511	9.43469													3.73161	0.960242	10.2242
9.42141	9.01359	1.07571	11.9034													3.76484	0.859618	11.4455
2.62429	1.18464	12.0653	9.04683													3.47851	3.11619	10.1303
1.10923	3.22374	1.10872	1.0575													2.33899	1.06782	10.9417
1.11687	1.09961	11.0557	1.02578													3.19288	1.20837	11.8094
1.94792	9.4958	2.51784	10.492													3.54154	1.33257	10.0633
1.1259	9.99222	1.67216	3.8036													3.18282	1.25664	9.5704
11.8264	1.20499	1.09276	11.2786													2.92707	0.963306	11.1936
1.97781	1.14308	1.24302	2.96754													4.31345	1.0911	8.25224
9.79183	10.8668	1.15104	1.30489													2.58569	1.04251	11.0937
2.92724	9.78783	1.28724	3.58695													3.54749	1.13054	10.1982
10.7608	10.515	10.2432	1.44138													2.88694	2.49716	10.1982
11.1766	1.17893	3.15651	2.51322													2.85802	1.08112	10.1862
3.04872	3.50192	1.16953	10.7758													3.58136	0.934627	9.95585
1.16827	2.3541	11.1206	10.3271													3.74558	1.15282	10.1832
2.22784	1.2637	2.42603	8.23081													3.35435	1.25423	10.0534
11.0697	1.19553	9.35201	10.536													3.11017	1.09636	10.7318
10.8368	5.18122	1.16546	10.0653													3.30275	1.00949	9.8194
2.54663	9.07957	1.84965	4.21997													2.77052	1.31838	10.9217
3.73781	9.93378	1.14931	9.14974													3.52272	0.962443	9.93547
1.28747	1.20176	11.3346	4.25681													1.73879	1.29716	10.1323
10.7318	11.5545	1.08333	12.3233													2.34148	1.15126	11.4195
1.18161	1.21807	11.0207	10.6659													2.64561	0.990926	9.97793
10.1433	9.96694	1.93535	1.03801													8.77101	1.2123	9.53255
11.9564	5.1853	1.0731	3.05391													4.32209	1.04084	11.1336
1.21437	1.13659	1.38012	0.217957													3.58429	1.14601	10.6639
3.16344	1.2833	9.93867	1.83782													4.41535	1.0815	10.2512
2.30882	8.52542	1.15862	4.15523													3.20785	1.02422	9.98113
3.52199	1.18802	1.36291	2.44184													9.20375	1.4123	9.8159
4.0412	10.1473	3.88287	10.2512													3.12495	1.09534	9.49181
0.073952	1.26421	8.80982	8.82389													3.19395	0.998343	10.1673
2.8751	1.19092	10.6979	2.89534													2.95952	1.00618	9.74598
1.06941	9.04863	1.21909	2.48294													4.09236	1.17401	9.54663
2.07102	1.21965	11.1546	9.80451													3.71507	1.40334	10.6149
0.931298	10.6529	1.23403	0.883743													3.04274	1.12359	10.8038
3.12353	8.80822	10.8718	0.985708													3.18442	1.13183	11.1426
2.18851	3.42028	1.13697	1.60926													2.65696	1.04475	10.1902
1.17144	11.4115	11.4315	2.73544													3.44559	1.0013	11.1816
9.81041	3.01685	1.51672	2.74904													2.8821	0.973987	10.2732
10.2522	1.18951	10.483	2.67811													2.66268	1.2876	10.1832
1.13066	1.21541	2.72363	1.05113													3.18015	1.41892	10.6169
1.61094	1.23774	2.70304	2.8745													2.94046	1.11536	10.8678
11.8284	9.12898	9.92628	10.6899													7.20044	0.335828	9.99781
10.8968	1.11742	8.99902	1.02428													2.66378	1.02604	10.0534
4.55636	1.21804	7.98212	9.55732													3.37963	1.18437	10.3401
1.20354	9.99501	1.17171	4.4389													2.48992	1.05538	9.55192
8.2641	8.75973	1.14047	2.56156													3.33974	1.33039	9.63012
1.03746	1.16122	9.01769	11.9824													3.74623	1.16068	10.476
4.54468	5.14856	11.8124	10.7049													4.3565	1.05323	10.0274
1.14417	8.19005	1.47748	8.32421													3.47605	1.11611	9.59327
1.10825	8.9595	1.29035	9.53245													3.02624	2.39251	9.21942
1.18175	1.21895	9.95435	10.1283													3.0445	1.07205	10.9277
2.48039	7.50924	2.62044	1.07965													2.74283	1.1439	11.0197
9.61824	9.70044	1.14405	2.73501													2.97932	1.11279	10.8538
2.04662	1.20851	1.12266	10.0723													2.91423	1.06659	9.32246
3.77271	7.94855	3.92897	10.566													3.07301	1.13801	11.0457
2.80987	1.28322	1.14795	1.49281													3.31327	1.13302	10.2372
4.11534	3.40451	2.03398	1.12423													3.01335	1.06359	11.2606
1.09874	9.56151	9.58188	1.06655													2.80379	1.16535	11.3176
4.3841	1.12686	1.08978	1.09759													3.2034	1.28669	9.57899
1.33447	7.45544	9.41262	10.3011													2.89993	1.03932	9.423
2.93393	1.22846	1.52553	1.0433													2.85371	1.30224	11.0997
1.26642	10.6719	11.3456	11.4855													3.04907	1.07506	10.2502
3.02931	10.3681	10.5999	2.81365													3.56515	0.965347	11.6235
10.6199	6.44031	1.06792	2.16848													2.8049	1.22092	11.2206
2.05246	1.22267	1.14511	9.63551													2.96371	1.15475	9.96694
1.08193	1.0925	2.12667	1.7945													3.16637	1.05094	10.1323
1.35398	11.2666	1.1771	2.39688													3.35931	1.13417	10.6769
10.53	10.1173	9.21942	2.77923													3.12167	1.34769	10.7109
1.09754	1.196	12.0233	11.6005													2.96405	0.992559	9.93338
1.78888	10.4231	10.5749	1.03537													0.708329	1.04987	9.58558
1.88953	9.28981	3.54346	10.5949													4.46075	1.11556	9.69434
5.16916	9.914	1.17707	10.4001													2.29973	0.968893	9.26585
10.0464	1.14244	1.19668	2.45671													3.17962	1.43304	12.1743
1.12825	10.7249	4.12787	0.955665													3.16521	1.06302	10.8658
3.8552	1.22301	1.09786	1.03242													3.20527	1.0618	10.5709
10.6369	1.15606	5.76704	2.66428													1.90298	2.45671	10.1373
10.5899	8.21546	11.1686	8.39908													3.39238	1.0946	9.77695
8.70706	11.3226	1.18624	1.20729													2.9059	0.994207	11.3336
1.30796	9.79522	2.63041	2.76327													3.43579	1.187	7.62622
9.26235	3.97359	1.13225	1.21337													3.29008	1.07163	9.95196
2.2339	10.1403	1.13101	2.60689													3.70149	1.08278	10.1393
10.2802	1.37768	1.1526	3.37746													4.45016	1.03181	10.0464
3.38252	9.42899	1.14891	11.1416													3.62789	1.04131	12.1873
1.68247	10.5699	1.0768	11.5625													3.56725	1.08022	10.3441
1.30021	1.23186	1.66551	2.92334													3.9986	1.23787	10.548
1.61128	11.3186	1.12047	13.3701													2.70101	1.02698	9.26125
1.11217	10.6179	1.10637	1.23493													2.52833	1.02799	8.18706
11.4105	1.469	9.12559	10.1373													3.14639	1.22699	10.1683
1.10123	5.41345	0.691638	10.523													2.74777	1.08439	8.21098
1.13197	9.75667	10.8808	1.05975													3.18255	0.996599	9.98482
1.35292	11.6634	7.83364	11.9124													3.14755	1.02445	10.3191
3.90245	10.2582	11.8914	2.48556													2.85655	1.49276	10.0693
1.128	9.07657	1.11213	1.35663													2.82893	1.36605	11.5785
2.37997	10.8458	9.9089	1.13048														1.15765	11.4485
0.868264	2.44601	9.00311	2.73085														1.08985	9.80941
12.1393	1.14155	1.37649	1.10224														1.03782	9.79453
2.10459	1.18008	1.15052	1.32563														1.2155	11.0897
3.02632	1.21389	9.69065	1.33517														1.22814	10.7998
2.855	6.5664	1.21685	1.65505														1.01814	10.0983
2.30723	1.21652	1.08349	0.911526														1.31246	12.5922
1.11334	11.2016	3.39419	1.1274														1.05173	11.4505
9.81041	3.30634	1.44776	9.37747														0.998392	10.6689
10.427	12.5102	2.69086	10.5939														1.03294	10.6909
1.15302	7.67945	1.1529	4.0122														1.08798	10.0973
9.63971	2.87571	1.44998	1.00341														1.1141	10.7878
1.13599	10.3651	1.09789	9.48142														1.06011	10.0643
2.09463	9.71821	9.5659	1.06242														1.08104	11.1496
11.0387	1.47524	9.99442	3.50375														1.37356	9.81191
10.1982	1.36931	2.53255	1.23879														1.17204	12.2083
1.16203	10.3051	10.2002	2.39437														1.11488	11.4185
10.497	9.90361	0.417585	3.48625														0.927129	10.3471
11.0937	10.467	10.3411	1.5441														1.0886	10.7608
3.42653	10.7328	1.1103	3.78681														1.08404	10.0584
7.59767	7.60035	11.8104	9.12918														1.18973	10.7658
8.13883	1.32735	11.7244	1.46726														1.13658	9.83838
12.3233	9.58298	3.16975	2.1092														1.07965	11.4835
1.13036	8.67673	1.54023	11.2896														1.12652	10.3951
1.08285	12.3453	3.17001	1.06366														1.13517	11.0707
1.04965	10.1033	1.83609	2.26755														2.63159	11.0297
1.58903	7.07921	3.83845	0.949409														1.08041	10.8468
3.08862	7.98022	12.2553	0.98262														3.59392	11.7534
4.87029	7.93431	1.09136	9.77415														1.1583	12.1313
1.16067	10.2562	1.36482	1.28889														3.53606	9.83378
2.00506	10.1543	1.10779	1.16656														1.10719	10.6719
3.801	1.23585	2.99663	1.73823														1.13134	4.54832
9.94217	9.34732	11.0377	8.63394														1.14457	9.15114
10.5969	8.38712	7.83503	1.06331														1.17784	10.45
1.25373	10.4111	12.0093	1.69579														1.1473	7.31121
10.0013	0.700764	1.20067	1.38283														1.06572	10.7358
4.73569	10.463	1.14445	1.08198														1.14059	9.44787
0.835909	8.88356	11.6315	2.74717														1.20424	9.98193
2.39502	2.65065	1.12905	1.09529														1.14423	10.5999
3.56624	1.89208	10.2462	3.10239														1.11542	9.40543
10.7109	10.54	1.40219	8.79296														1.13781	11.3885
2.72881	1.20559	3.00547	1.00033														2.46121	9.4224
2.23981	3.19466	1.379	1.62666														0.622103	10.5699
1.08357	3.08641	1.15131	11.5825														1.23968	11.6145
1.15776	0.287337	1.152	3.01344														2.47744	9.96155
3.35453	4.04919	11.0207	0.887711														1.13621	8.83706
1.19033	4.39601	1.05083	10.6619														2.68891	10.6059
11.3486	5.68149	1.12341	3.53049														1.19021	8.61399
7.35454	3.62385	1.1297	1.26431														1.16818	10.0504
10.9597	1.19699	1.13191	3.21918														2.18359	11.0017
2.59236	9.99711	4.07213	1.17765														2.67608	10.2712
3.6635	9.42171	10.6569	1.10341														1.11584	11.5925
7.91489	1.47055	1.14321	1.05305														1.16217	9.6512
2.7614	10.0564	1.0572	9.3608														1.13936	11.2036
8.44305	9.45236	1.05976	1.11707														1.1162	9.27373
10.8708	8.93166	2.41961	9.21263														1.15394	10.7758
3.3941	10.3551	9.95585	2.13446														1.117	10.3151
1.09095	11.7164	3.19217	11.3855														1.20801	10.1173
3.54346	10.9847	9.55152	8.97367														1.10653	11.6714
10.488	9.19966	1.89128	1.03698														1.09985	10.9078
4.0017	3.38822	2.25599	9.66847														1.21074	10.4201
11.6095	8.09548	10.1792	1.20469														1.10004	11.5165
1.73627	9.46055	1.39975	1.28092														2.02229	9.89172
10.7508	1.04206	1.20391	9.83958														1.12113	10.2502
2.19218	1.4598	1.10822	10.0474														1.22613	10.7318
10.3081	10.497	10.519	1.95541														1.11779	10.506
2.54215	10.441	3.85241	12.2323														1.13639	7.32026
9.83069	1.69772	10.7598	10.7358														1.15026	11.2476
1.14961	10.3641	1.12485	11.1137														1.0764	11.4045
1.07707	1.1338	10.3011	1.19737														1.10716	10.5799
1.44121	10.549	8.25254	9.86005														1.13154	11.3206
1.60953	8.74217	1.14086	3.76993														1.19139	10.1213
2.07247	10.2342	1.11125	10.8808														1.11107	10.7858
11.3426	10.9387	1.14299	8.16035														1.11517	9.52975
9.4941	9.85236	4.65225	2.63578														1.15526	9.66468
1.15444	1.27807	1.14573	8.80413														1.14278	8.00891
2.70837	1.33877	8.73998	1.75853														1.08501	11.5445
1.93912	8.89663	3.19359	11.1816														1.15584	11.1516
0.926598	2.39526	1.13221	10.6039														1.06944	9.47723
1.14951	9.32086	10.8268	2.12706														1.08071	10.3041
7.5342	9.52646	1.14475	0.998646														1.69599	12.5682
1.32331	1.17396	10.9717	1.08118														1.15348	8.04358
8.08512	10.2802	1.12524	2.67515														1.12157	10.3161
2.78906	8.11691	3.10195	6.04029														3.04889	10.449
3.34785	0.19309	8.9113	2.56937														1.12787	9.43728
1.3113	2.05049	2.73875	2.04458														1.19405	9.2331
12.1273	1.19958	9.76566	8.13763														1.11494	10.8218
2.40499	1.24666	1.45577	1.06788														2.9262	10.5709
9.10253	1.24977	3.23464	1.45582														1.10636	10.3151
1.17785	11.9994	1.11929	11.9074														1.40311	9.45855
9.06579	1.16077	1.15166	1.84878														1.05079	10.7878
3.24993	1.17744	10.3061	8.22473														1.13097	12.1593
3.36536	1.13703	3.57751	10.3521														1.72091	10.7618
1.06513	1.22893	1.08655	1.06262														1.12785	9.34592
10.1573	6.48332	10.54	3.32731														1.12423	9.76586
2.54596	8.45023	1.11856	9.58638														1.17457	8.87907
1.15186	10.452	1.18593	9.74878														1.06497	10.523
1.11563	10.1513	1.84691	1.03226														1.12286	9.5668
4.52458	1.44784	1.10843	9.58378														1.15004	10.2392
2.55782	10.6789	1.15765	3.56579														1.10101	10.535
1.44777	1.13337	9.59786	12.3473														2.93533	11.1426
1.11157	7.41776	9.93108	1.20163														1.11399	10.2542
11.1366	3.0598	10.3041	2.18492														2.95133	9.4955
1.10569	2.43842	1.91369	1.14594														1.08559	11.6894
2.3105	5.7374	2.14931	1.73508														1.10701	10.1812
3.36021	1.203	1.16599	1.03165														1.10983	9.88363
4.15363	4.24042	9.3561	0.808456														1.13079	9.41032
2.67996	5.0475	1.15614	1.18466														2.68224	10.2932
3.57559	9.20864	12.0583	8.90801														1.09326	10.6139
2.13949	1.1076	2.7132	1.49194														1.17807	11.4415
8.30058	1.30154	10.2222	9.45326														2.65662	9.99182
3.4298	1.12808	11.0817	1.24492														1.21192	11.6794
10.6539	10.425	1.09752	1.01058														1.23352	9.80222
2.62664	10.1752	3.02817	11.5845														2.08965	11.8534
8.78378	1.18487	9.73929	10.0244														0.143074	9.69274
1.95779	9.97683	3.32308	10.461														1.10673	11.7154
2.12012	1.5352	1.08336	1.57865														1.15495	9.32016
1.25141	1.12739	2.96554	10.6119														1.12009	9.78414
0.516283	9.3611	10.2752	1.04627														1.08668	10.2192
7.58036	4.34737	3.10646	2.41416														1.23386	9.70863
1.16738	5.69159	9.87983	2.9053														1.11715	10.2552
9.78354	8.89723	1.23232	10.6079														1.14331	10.6169
2.42685	8.45073	12.8092	10.475														1.09594	9.87733
3.69687	12.1303	0.666279	3.48133														1.13716	8.95521
2.60296	9.98213	10.2782	9.76246														1.19326	7.8898
10.9127	1.46041	4.06583	10.7408														2.32345	9.32785
11.0917	9.96964	3.32704	2.19921														1.12779	10.8378
2.42962	2.94663	3.81159	10.1083														1.18261	11.3995
2.13755	9.80112	10.3401	7.93879														1.14966	10.7598
10.497	8.99433	12.5482	1.04009														1.18298	10.2302
11.5455	9.62882	1.97677	1.53791														1.07589	10.502
9.50549	1.27198	2.90019	10.529														3.56487	10.1333
4.16741	1.3984	10.6659	1.04219														2.78376	9.97144
2.28127	3.49837	2.65973	1.78775														1.05377	10.7438
10.3751	1.12206	1.85536	2.24265														2.67912	11.3226
3.26443	6.44199	1.15788	1.06022														2.94341	10.3291
8.6499	10.0723	1.15927	2.37247														1.12988	9.82299
1.08376	9.02956	1.14013	1.16635														1.1597	10.1343
12.2613	9.57869	1.20197	3.13637														1.21886	12.0343
2.00596	8.33009	12.3323	1.05846														1.24753	11.4735
3.96694	10.0264	2.27643	1.52101														1.1476	11.7854
1.2574	3.22106	1.30759	10.49														1.13302	10.512
10.539	1.21954	3.58448	11.0767														1.17947	9.93398
2.65763	3.25825	1.95296	9.31776														1.11162	10.3091
1.45344	9.30119	10.1982	3.1069														1.15263	10.8888
2.94924	1.16136	9.41821	10.4031														1.1464	10.7718
11.3705	1.52337	1.12772	9.43149														1.10532	11.2486
1.17148	1.21864	1.73802	1.2729														1.14752	10.8148
10.537	1.24514	1.21253	1.22489														2.44789	10.5779
1.10935	1.23889	1.33765	10.2802														0.153624	10.1673
3.70131	3.06499	1.09946	1.72335														1.08977	10.8108
[truncated: 2,622 more rows]

## Sheet: a) TIGERS-TT
Drug					Cell type
GABA	FoxO	Artemether	DMSO		Acinar_like	SI_mouse	Endothelial1	7	11	Delta	SI_human	Gamma	Endothelial2	Acinar	Endocrine	Ductal	Alpha	Beta
2.46735	11.6704	1.84546	9.81221		0.99653	2.81253	1.51582	2.09493	2.93072	1.78079	3.51442	2.44209	1.75255	1.66264	12.1953	2.55666	1.84546	9.19576
4.48539	1.98932	2.17743	9.28671		0.692571	2.35715	1.02453	3.27008	3.55892	1.69745	2.38919	1.12182	3.69937	3.33244	7.05916	2.18429	2.17743	10.3821
0.546881	11.5705	2.55666	2.32241		0.283549	3.3483	1.48288	1.5085	5.04236	1.59077	2.16087	0.762104	2.28755	1.67415	4.04891	2.72406	1.83372	10.2372
8.14471	1.99433	1.83372	1.52224		0.267744	2.17626	2.89785	1.67896	3.28766	1.10198	2.26977	2.32505	2.64233	2.04958	2.65351	3.79497	2.1152	11.0917
7.8898	5.76144	2.18429	10.2872		2.40864	3.76753	1.16998	1.68351	2.43662	1.69489	2.28652	2.82833	2.22517	3.49062	12.1323	4.55071	2.20884	12.2393
2.14924	2.67887	2.72406	3.50156		1.41195	2.96964	2.07979	1.36178	1.61694	2.36521	3.9371	1.93631	2.03172	1.76417	4.27397	3.58328	2.85311	11.2506
1.38134	9.81151	9.19576	2.71032		1.23189	4.6678	1.075	1.46772	2.99339	1.07825	2.4284	2.5072	2.05444	1.73145	4.55023	2.31234	1.87895	11.0957
2.17292	2.20853	10.3821	1.28817		0.367748	3.95777	1.07395	1.47034	3.53405	1.84063	2.33947	2.06029	0.707747	2.69779	10.7308	3.18247	1.51417	10.435
2.44103	1.90071	12.1953	2.29145		0.175899	3.07178	1.13606	1.49733	0.805714	0.299594	2.70253	0.894541	4.02158	4.17516	11.1017	1.35231	1.88114	10.9567
1.6802	9.63621	10.2372	10.9837		0.381607	4.06667	0.903589	1.56436	3.4555	0.0812576	2.21998	2.20336	4.10639	5.18317	6.85075	2.096	0.385529	10.9817
9.32785	2.24423	11.0917	2.29726		0.585569	5.02423	1.11749	0.838357	2.80482	1.67745	0.662924	3.2777	1.47008	0.368108	10.9257	2.743	2.41018	10.7308
0.129423	2.16669	1.51582	1.92406		0.254307	2.32025	0.986299	1.61202	5.31637	1.51828	2.45794	1.30857	1.70416	2.47752	9.56351	3.1661	1.56534	10.2822
10.8378	4.79821	1.75255	11.6714		1.1994	6.04758	1.5786	1.40227	3.89704	4.87792	3.70426	1.69337	2.54928	1.58457	8.07835	3.2864	2.35273	9.78144
2.90045	1.54164	1.02453	2.08147		1.12933	3.08394	2.53528	1.76036	2.63897	1.48043	3.19208	4.0836	1.17101	3.33208	8.54786	2.05193	2.17728	10.544
11.3995	9.9119	3.51442	2.12729		2.43483	3.09868	1.91303	1.46082	5.44442	1.30838	1.47209	2.44609	2.74887	1.43553	10.2971	1.99388	1.87946	11.9744
10.7598	1.75459	12.2393	9.48432		2.10774	2.1566	0.971119	2.25615	3.51661	1.84445	4.03069	2.90339	4.5287	3.71691	7.58682	6.95021	1.89683	11.5475
1.58117	1.90328	1.66264	8.35761		1.74545	3.17295	0.93948	1.93431	3.41149	1.13582	7.5159	1.71555	2.98369	2.18585	11.9324	2.09371	2.37755	10.7608
5.07864	4.84885	3.69937	2.0552		1.64585	5.34972	1.06641	1.54032	9.50399	0.0669198	1.80548	1.66709	3.41076	1.91487	4.00995	2.26177	2.23808	10.1293
10.2302	9.51507	3.33244	11.5655		0.578161	3.37819	2.24076	2.29455	2.25821	1.72	2.16996	2.49428	2.68849	1.77081	8.89573	2.82326	1.71221	11.0147
3.83985	2.31026	2.81253	1.53347		1.11409	3.05822	0.908495	1.96701	11.0527	1.30259	3.00809	1.61276	1.89179	1.57572	6.65083	2.42197	1.72725	12.1043
3.07751	2.21982	2.28755	10.557		1.56144	1.12365	0.988803	1.37469	4.35822	1.87546	1.69731	2.42164	2.37101	1.76015	10.6229	3.69226	1.92967	8.50129
1.80741	1.89281	3.79497	2.62404		0.395297	5.16887	1.16099	1.63404	5.60201	1.54869	3.04424	2.9092	3.2979	2.32489	4.15183	2.79343	2.14854	10.1173
10.502	9.77035	1.67415	2.26723		5.10727	2.06653	1.00281	1.72342	1.4193	2.58502	3.2091	2.0122	2.08162	2.03406	7.38327	3.01975	2.3426	10.5769
1.76869	9.84157	11.2506	3.18086		1.50617	3.20135	1.02739	1.98035	3.12247	1.86036	2.47202	3.10929	2.78693	1.89325	9.2957	2.85199	2.61726	12.3053
1.83508	2.32625	11.0957	1.6895		0.543043	3.09524	1.10774	1.92414	2.35909	2.48606	3.65724	0.776149	5.58958	3.29332	10.8148	3.2257	2.11335	8.8194
10.1333	2.98719	10.435	3.0783		0.962992	3.44087	1.03833	2.01603	5.36757	1.43033	1.795	1.89654	2.75892	2.10122	10.3651	1.8142	1.98834	9.77705
9.97144	2.07193	4.55071	1.55542		2.12659	2.93081	1.07966	2.2376	2.37699	1.62963	3.12619	2.45058	4.35013	1.47189	5.74908	2.40239	1.50185	12.8222
3.07539	9.32895	10.9567	11.6654		1.18105	2.08224	0.252648	1.56002	5.32836	1.44804	4.73242	1.85674	1.14955	3.68839	12.1293	9.25416	1.90628	11.5135
2.14676	10.2262	2.44209	10.6189		1.70874	3.70989	1.25526	1.45697	1.49863	1.22934	1.96678	2.56505	4.21146	1.97371	12.6092	2.8962	3.07812	9.61544
2.63159	9.36569	2.1152	10.9617		1.75649	2.9968	1.10837	1.91296	3.21374	1.12022	2.29774	1.9494	3.34073	4.69173	4.61271	1.89442	1.68096	10.2991
10.7438	11.2106	2.20884	9.03775		0.936282	6.06147	1.12065	1.68096	3.64702	2.23414	1.56492	2.29439	2.58702	1.99411	2.25259	2.44356	2.55899	11.4605
1.92753	6.45978	3.58328	1.87059		1.26746	4.17072	1.25609	1.66182	10.6569	2.31561	2.25599	2.0843	1.28757	1.32451	10.7009	3.76938	1.76466	8.1456
3.37403	10.425	1.12182	1.93838		1.26558	2.29901	1.18926	1.9977	2.18921	2.76106	2.51149	3.04046	3.0598	0.966407	2.06653	5.43211	2.31409	9.28561
2.52792	7.93152	10.9817	4.71289		1.05724	2.57553	2.12667	2.28453	3.6894	1.76473	2.31018	1.73641	4.4184	3.46459	6.50359	2.00378	1.90489	11.3785
11.3226	1.69572	2.85311	11.8214		0.804448	4.65032	1.26749	1.71367	3.74734	1.42441	1.05348	2.32281	2.21378	1.80248	8.35043	0.670127	1.83472	11.0627
1.80255	2.95926	2.04958	1.68261		1.37272	4.64428	1.2574	3.37746	3.67612	1.96433	2.29177	2.5157	3.47842	1.47124	4.54736	3.03413	2.57162	10.9727
2.3744	2.93446	7.05916	12.6112		0.513582	4.7025	1.29745	1.6249	4.95324	2.11481	2.48721	2.43679	0.195344	2.37997	9.03855	3.30769	2.31849	11.3605
2.44846	2.70829	2.09493	1.83501		2.7027	4.13089	1.11767	1.52209	1.63505	1.53192	2.79796	2.75552	1.96262	3.04547	9.66368	10.9867	2.75288	11.1236
2.26256	3.15145	0.762104	10.9407		0.544739	2.82798	1.05989	1.31669	2.69086	1.1481	1.92465	2.23359	5.49221	2.68494	7.91071	3.34866	1.39796	10.2292
10.3291	1.88704	1.87895	12.1203		0.542886	3.32497	1.13227	1.59679	2.99663	1.9248	2.01152	2.77343	7.89607	2.40093	2.63402	3.32452	1.73131	10.9527
4.05605	4.37953	1.51417	4.40515		1.10513	0.745835	1.04262	2.31513	2.72389	1.66325	2.4075	1.66579	3.7367	1.0207	10.47	2.11881	2.36738	10.2602
3.59392	7.36299	1.88114	2.66167		1.90716	4.9575	1.31305	1.44671	3.01826	1.93203	2.72983	2.9733	3.24367	2.62647	3.18789	1.84922	1.59739	10.439
1.92215	1.78583	10.7308	1.58117		0.546881	2.53329	1.09472	1.78292	2.16079	1.35694	2.11204	2.67186	2.64384	3.71765	11.9804	5.3587	1.95282	9.80951
3.53606	2.39494	3.49062	10.528		1.42332	4.90846	1.08249	1.41647	3.18042	3.22284	1.64919	3.99345	2.09156	6.56037	3.80147	1.76777	1.71041	10.3451
2.49436	8.83855	0.385529	11.1396		0.930414	5.1855	1.04036	1.61229	3.17633	1.49922	2.36666	2.59954	1.10222	2.30715	10.2612	2.54646	2.0571	10.6359
11.5615	10.8558	10.2822	1.02739		0.151966	4.4389	3.41511	1.40915	2.54986	1.379	4.77681	1.66531	2.48647	2.3459	10.3571	3.18389	2.65628	10.5959
1.77385	10.1762	9.78144	0.439056		0.513103	2.47744	0.481988	1.38134	8.8648	0.702011	2.21064	1.83501	2.13833	4.57235	5.22373	2.56156	2.19257	10.3541
9.82299	2.53842	2.31234	10.3981		1.31324	6.32353	1.05243	2.25726	5.45898	1.53594	2.41051	2.16693	3.97415	3.02194	11.0377	1.50509	1.14033	9.21323
3.11795	7.64741	2.41018	2.29455		0.41102	3.26488	1.0235	5.66825	3.65687	2.0001	1.61626	2.37723	4.42974	2.80422	6.35701	3.26237	2.14753	10.8458
10.1343	4.32684	3.18247	8.24666		1.26872	6.5299	1.21016	2.28485	4.46276	1.40709	2.96135	2.19311	4.58768	1.5903	11.7234	2.4345	2.90356	10.5929
1.84452	8.22792	1.56534	10.537		1.07144	2.83744	0.251574	2.08667	2.51116	1.46353	1.7798	4.81122	3.21633	3.58255	7.34043	1.08162	3.78894	10.3101
3.59254	1.30936	10.544	10.3821		1.65942	2.71405	1.23883	2.37335	0.674575	1.73893	1.98804	1.55859	3.75558	3.98277	2.65687	2.8519	1.64953	11.5265
1.59485	9.76026	2.93072	3.99288		1.82746	3.43098	0.194409	2.37997	3.73004	1.72237	1.80084	1.94089	2.24557	3.37891	8.16125	2.14784	2.13555	9.63412
1.93085	9.46434	2.35273	2.40694		0.0318538	5.3745	1.19553	2.47465	2.75918	1.49644	2.16607	1.81599	2.57486	2.40458	7.36239	2.84122	2.04617	10.8538
12.0343	1.55742	1.35231	3.00004		1.66558	3.00573	1.05894	2.79018	3.02124	1.51989	2.21315	2.05474	4.43814	2.16491	6.70034	1.96983	1.84229	9.82539
2.25283	4.67914	11.9744	2.77479		0.831682	4.25141	1.08722	2.41197	2.55982	0.960995	1.78093	0.75969	3.19903	1.92731	7.24325	3.52409	2.35281	9.65589
2.25702	1.47328	2.17728	0.907462		1.48136	4.34509	1.05102	3.18264	0.964791	0.946563	2.84656	1.28742	2.72635	3.14027	0.760443	3.0865	2.05345	12.5892
3.39347	4.05332	1.87946	11.0747		3.30688	5.45282	1.01812	2.45663	0.128747	0.986941	0.0816254	1.98266	4.0274	1.19562	10.555	3.10823	1.8983	10.485
2.17307	10.3621	11.5475	2.41953		2.88781	4.45111	1.0494	2.92672	4.67107	2.50943	1.55946	1.64653	4.40229	8.93435	12.4013	2.07857	2.50135	11.1916
11.4735	0.521783	10.7608	11.4185		0.790085	2.49436	1.26867	2.13207	4.3902	1.15974	3.13894	3.37204	2.43622	2.81553	4.18035	2.81742	1.66284	9.76276
2.15265	10.1962	1.76417	3.13115		1.44121	3.53834	1.572	3.16708	4.56565	2.07186	3.68562	2.66824	2.33362	1.33514	4.6271	2.57786	2.48597	10.2402
11.7854	10.535	1.89683	1.99613		0.362049	2.73399	1.10263	3.5388	2.45663	1.65089	2.44495	1.74938	2.17993	2.84622	9.26315	2.97173	1.97789	10.2902
2.11866	10.1103	2.37755	1.46082		2.30308	3.02781	1.19526	2.83804	3.98904	1.21157	2.71032	1.74187	1.93461	2.38094	4.52544	3.27026	1.91891	10.2212
1.86638	9.07258	2.23808	1.25433		2.53247	0.219448	1.04634	0.661617	2.06904	0.929321	2.08147	1.69544	1.66435	1.42368	10.9937	3.76549	2.11274	9.4946
10.512	1.6599	1.71221	1.71757		1.62544	1.27781	1.0449	2.14583	4.69202	1.65717	2.29455	2.68849	1.39657	2.23776	9.58039	0.0858307	1.43958	11.7364
6.4584	9.74508	10.1293	2.85035		0.568944	2.88738	1.38804	2.78316	4.0443	1.05751	2.66386	2.06227	2.44144	1.7629	9.70962	3.24009	1.80048	10.4201
5.66943	9.89921	11.0147	10.8288		0.830355	3.86377	1.06858	3.38668	3.38054	1.52003	4.66079	2.23745	3.21695	1.46706	11.1666	3.80277	1.94378	10.502
1.21123	1.50788	1.73145	2.30531		0.628296	6.14089	1.07242	6.45978	2.40694	1.12594	0.504602	2.03262	1.74412	2.0788	7.60921	2.02636	1.4275	9.65639
4.87647	2.11297	12.1043	2.36005		2.61626	3.26641	1.05711	4.37953	6.95379	1.18578	3.7478	2.63864	2.90157	2.50588	6.65786	2.97199	2.02296	9.89681
9.93398	10.1503	1.72725	2.66386		1.56627	4.13183	1.14003	4.32684	4.03463	1.64728	4.09198	1.95296	2.95003	1.98281	12.3073	2.26692	2.17852	10.6249
10.5699	9.04883	1.92967	9.09394		0.0214015	2.8988	1.06554	2.50259	5.48244	1.70042	3.49272	2.21472	3.33803	4.74666	8.7317	4.07025	2.83864	10.7598
1.91274	9.25047	2.14854	9.44697		0.920612	3.03018	0.93761	7.66672	1.05247	1.83264	4.01595	3.29143	3.61843	1.68206	9.05961	3.54054	2.4231	12.3383
2.32201	10.0264	4.04891	2.83623		0.305859	4.85493	0.928144	5.6807	1.44816	1.87059	2.83469	2.35893	2.89239	2.55484	12.4273	1.66428	1.82768	10.7348
10.3091	10.5699	2.3426	10.8668		2.41725	2.25094	1.30417	0.322228	3.09895	2.30531	2.51545	1.68027	1.82466	1.03188	7.18316	2.059	2.14598	10.9277
1.95356	1.93867	2.096	1.67924		0.761513	3.67409	1.03708	12.3593	1.83782	1.42141	2.55152	3.58347	2.57129	1.54477	4.3276	3.01931	2.06538	9.76995
1.89954	7.69707	2.69779	12.2313		0.320073	5.03499	1.06486	3.5032	4.36659	1.28481	3.69752	3.35119	2.80088	3.53917	1.07607	3.14613	2.40653	11.1586
1.56019	8.00313	2.32505	2.38167		1.55249	3.5722	4.05332	4.37915	1.842	1.14816	3.00328	1.29273	2.30443	4.22811	11.1606	3.6693	1.92141	12.5772
2.78376	7.21425	8.50129	9.65859		2.37642	5.17753	1.70132	8.03641	0.19229	3.3894	2.86337	2.11074	4.02318	2.10183	8.55983	1.80462	2.86354	10.8508
9.19976	11.8424	2.743	2.23445		0.521783	5.00882	1.00729	7.24762	3.58741	1.52033	2.02651	1.7355	2.72363	4.19141	11.8734	4.24175	2.17393	10.9177
10.8888	1.65308	10.1173	9.69524		0.220537	4.0412	2.30013	3.03624	1.87342	1.71353	6.29223	2.49724	2.42506	1.14192	7.92316	8.68291	2.50037	9.53545
1.73117	9.33943	3.27008	1.73117		1.22484	3.56863	1.85724	9.22192	3.59043	1.67436	1.88267	1.32341	2.49123	2.32329	9.41531	1.95578	1.67175	10.2302
2.1313	9.39135	2.65351	3.24555		0.374027	3.4308	5.37401	3.3989	5.97846	4.05323	2.12074	1.62119	3.94178	3.5548	10.2392	2.24052	1.80726	10.8838
3.82274	8.40945	10.5769	1.78526		1.81048	5.26102	1.39701	5.2361	0.883725	1.69226	3.58677	3.02422	10.3011	3.6335	3.66829	3.51944	1.56244	10.56
2.78658	7.83394	2.61726	1.99658		2.04057	4.29019	3.32974	6.91352	3.20794	3.56844	2.35563	2.4192	2.17961	1.40083	10.3081	2.37335	1.99051	10.9098
2.68469	9.00172	12.3053	1.6358		2.55085	3.1001	2.21951	10.2882	1.76438	3.72181	1.75578	1.66387	3.32704	4.2534	11.6165	1.0638	2.37747	10.8928
10.7718	5.55815	2.11335	2.85147		0.716638	2.89767	1.99823	3.63754	2.30858	2.134	4.1474	1.47591	2.60564	2.08812	8.73858	5.68943	2.15815	10.557
11.2486	1.81735	8.8194	10.7289		1.55953	3.49882	4.10413	6.99863	3.0158	1.04082	2.40921	1.7484	3.23017	0.573816	11.3945	1.79343	2.28096	11.1866
1.64116	8.80792	9.77705	7.57041		0.592751	3.19377	0.994038	3.36906	3.70472	1.5286	2.0814	1.35926	3.09118	3.01703	5.3189	2.11412	1.77767	12.3233
1.5514	1.35762	3.55892	2.2979		0.765338	4.46075	1.27937	3.30985	3.52327	0.932131	2.95891	2.91778	2.91041	2.73034	10.0923	1.06405	1.65765	10.6689
4.51454	9.82429	5.04236	1.70756		0.975337	2.91509	3.69457	9.07438	1.81556	4.21751	2.03119	0.122202	2.63293	0.877457	10.1213	2.14699	1.96492	10.7948
1.21563	9.08805	3.1661	9.25027		0.697618	3.62872	1.11103	3.72551	1.62328	2.33546	2.32321	2.30499	3.54383	0.781087	10.7868	0.571294	1.68337	10.6569
2.44707	2.28191	12.8222	3.55105		1.11028	3.1471	0.86601	2.19233	1.82739	1.30295	2.85716	2.10766	2.37013	1.93653	10.44	0.531754	2.459	10.0354
10.8148	3.75826	1.98834	2.63427		2.59303	5.06137	10.1163	4.19273	3.07936	2.05474	2.06029	1.84698	2.6594	0.936836	8.1752	3.25047	1.55749	10.519
10.5779	10.6899	1.50185	9.66298		2.85138	3.98473	3.84152	5.68414	9.61774	2.0013	1.57141	1.62112	3.16886	1.63221	7.54962	3.38243	2.13076	10.448
10.1673	0.594964	2.82833	1.98199		1.78334	2.58661	4.63045	5.98358	3.05945	1.75923	3.76382	2.29766	4.04196	1.66469	8.71813	1.87597	1.86058	11.0557
10.8108	1.85138	1.90628	1.42141		1.79322	4.88652	1.51269	3.42137	1.80127	2.09026	2.42473	4.04318	8.75694	2.205	10.3821	2.52767	2.13269	9.69484
10.8048	10.5899	3.07812	2.08904		1.31555	2.96737	5.87431	3.74576	2.65519	2.1202	2.07628	1.80591	2.97967	4.12787	9.22471	3.82385	2.00596	9.27413
9.84277	2.71159	11.5135	1.74629		0.351144	6.22255	2.48154	7.68344	1.49225	1.62903	2.15854	3.28946	1.56835	2.37521	12.2573	1.77243	1.61175	10.7988
3.66064	3.16575	12.1323	4.0917		0.833159	4.63756	3.52839	7.80775	2.25441	1.40618	3.10337	2.83348	4.00751	0.691638	5.0158	5.96902	1.88172	10.2502
2.82626	1.89742	9.61544	10.8258		1.40492	2.71701	1.98752	1.90254	2.43467	1.84561	2.59077	1.16737	1.92546	3.16975	5.93616	3.21124	1.91296	10.6079
2.52767	5.31042	1.68096	9.85536			3.84785	1.10655	3.98857	1.99433	3.06535	4.08464	1.33937	1.93631	2.19937	3.2417	2.64073	1.8783	9.74788
4.68116	0.220537	3.2864	3.59841			1.92281	1.37853	2.44372	1.89808	1.57582	2.96501	1.73291	3.09692	1.22778	5.22695	3.78486	2.14258	9.95515
1.73893	5.93301	10.2991	10.442			2.61592	4.20871	9.10213	4.70317	0.986648	2.19804	2.2119	3.06165	1.71034	9.40124	3.51935	1.6701	8.96449
8.84394	9.73909	3.28766	2.25615			2.97121	0.3977	4.22205	2.91449	0.860562	2.73569	2.38305	3.58017	1.67505	9.57549	2.72949	2.3113	9.91829
8.66546	10.9607	2.05193	1.63987			2.63125	3.89947	6.39742	5.89652	2.07369	1.87713	1.64463	2.32905	5.44276	5.61347	1.95994	2.04435	10.0753
2.19718	9.11251	2.55899	9.29869			3.79312	0.470322	0.314486	2.64082	1.87444	3.11247	1.50514	4.03557	3.57751	3.7478	4.09735	1.55713	10.6549
2.47235	9.09644	11.4605	1.63383			3.65493	1.77548	9.02168	3.44251	1.6432	3.71063	1.87313	2.99794	1.35162	8.98715	0.520237	1.95081	9.26505
4.50689	9.99751	2.38919	10.6529				2.72516	1.30347	5.77047	1.63885	1.75332	1.75902	3.33893	0.666279	12.3433	3.19342	2.15226	10.3701
2.46121	1.70132	1.76466	1.28481				1.44877	8.81481	2.44707	1.90547	3.15491	2.70295	1.67415	1.4663	8.61997	1.46668	2.30332	9.39185
11.3516	10.3241	1.99388	10.7928				7.82249	2.86017	4.5287	2.31905	10.9587	2.74419	2.32945	7.70423	8.40167	3.43552	2.09126	11.1556
4.35698	2.66875	8.1456	10.3581				0.904408	4.12269	4.74407	1.95252	1.08693	2.18515	2.97042	6.57798	6.11763	4.31886	1.06487	10.443
11.2566	2.90868	2.31409	2.29822				1.66551	10.0224	3.42962	1.68833	3.8796	2.21472	4.50967	3.3265	3.68304	3.12335	2.18258	10.569
11.6345	10.542	6.95021	10.8338				1.08406	16.578	3.55224	2.91631	2.14707	1.76826	4.51712	2.61274	8.67932	3.67382	2.56621	11.4655
1.25625	11.1107	4.17516	1.93431				5.04119	3.15385	3.94206	2.64796	2.86535	2.08117	3.00065	3.22552	10.0374	3.49035	2.6367	10.8178
10.0474	9.51088	9.28561	10.7538				1.85189	9.98213	5.64914	1.51121	2.93472	2.22902	2.18109	0.700021	12.4873	2.13678	1.71075	11.1426
2.13879	10.1982	2.09371	10.3111				5.20106	5.51647	11.4495	1.58103	3.72995	4.49848	3.26103	2.89819	9.98512	1.21444	2.3345	11.9584
2.92559	3.1993	1.90489	2.10828				2.48055	4.25975	4.266	1.93173	2.17004	2.40004	3.94813	0.119271	11.1396	1.93203	2.77257	10.3401
11.4235	3.11557	11.3785	1.76198				2.341	3.69927	4.9043	2.31337	2.70007	1.9109	3.57449	2.19788	10.6049	1.6556	2.09708	11.3386
0.622103	9.28651	4.27397	10.8568				8.84644	4.93466	5.22276	2.57411	3.72366	3.58347	1.74208	1.73627	12.6262	3.22543	1.88653	11.5785
3.06905	9.70912	1.83472	2.8139				1.99441	4.50651	2.77197	2.4478	2.04882	1.81055	3.14666	1.20779	9.23869	2.64956	1.59291	10.8388
2.28302	8.55993	1.78079	1.66942				1.26502	3.65687	4.51225	0.908546	2.03361	2.42465	2.63134	3.68507	2.3934	4.75764	2.13694	10.464
3.36355	10.8368	11.0627	2.38062				3.2838	1.90481	4.25871	2.03232	0.913523	1.52224	4.35622	1.59752	10.7788	2.08048	2.47908	10.489
1.88376	1.28558	10.9727	2.58002				8.51804	9.13826	9.33683	3.02378	3.44777	1.6895	3.03291	3.69245	9.56261	1.83422	1.8634	10.8278
11.9154	10.0763	5.18317	1.36705				4.01201	9.92748	8.18776	1.69994	2.48556	1.55542	2.04898	2.04344	5.13389	1.98812	1.54085	10.0863
2.67701	9.86655	0.368108	10.6579				1.5732	9.83049	3.72153	3.15909	4.0122	2.66167	2.69153	1.73082	11.7994	2.45712	1.98924	11.1976
3.5787	1.60832	2.64233	2.5223				3.866	0.945865	8.40227	2.53329	1.86594	2.38062	2.24225	1.24576	10.7568	3.06878	2.44315	9.2327
10.7748	8.23629	2.26177	1.33718				0.913467	6.33883	3.18166	0.981537	2.9053	2.83847	0.382794	2.07186	10.9697	3.74761	1.18808	11.2056
2.16747	11.4265	11.3605	2.83847				1.32448	8.72641	2.48146	1.47838	3.21651	1.6864	2.05854	2.98605	0.91722	9.21842	1.55781	10.454
2.47744	2.77479	1.93631	3.05892				1.81005	1.91193	3.31732	1.79899	2.1006	1.91899	1.82366	3.72468	5.17957	2.65326	1.82488	10.2961
1.7793	1.30861	4.55023	1.6864				11.4045	8.95291	2.34244	1.54574	3.24832	2.25599	3.98099	3.67529	3.91403	1.0602	3.39863	10.6169
2.95865	1.22484	10.7308	1.66997				1.63302	12.6542	2.43711	1.93254	2.40102	1.33619	2.9249	2.44903	4.01436	2.83529	3.04081	10.3801
2.21731	10.3801	2.57162	10.506				0.584829	9.00411	4.09914	1.98767	4.73155	1.76699	3.27313	2.31841	10.1443	3.50019	2.09961	10.7219
0.407833	1.72133	11.1017	10.9937				5.22724	1.38228	3.06253	2.32209	3.45668	1.86877	2.96684	2.52717	9.86515	3.80862	1.79728	10.461
2.07026	2.42416	2.47752	11.0227				3.90899	7.2973	3.74336	2.67844	3.15234	4.41182	1.55174	2.27167	4.66771	2.97932	1.96976	11.9094
2.40126	2.92742	2.82326	4.66079				2.86293	1.20106	2.45025	1.35219	2.05163	2.46776	2.51561	1.60342	7.62035	3.00941	2.60229	11.1596
10.6279	1.95274	6.85075	10.482				1.58683	10.6699	2.29487	1.27249	3.58448	1.66298	1.4607	2.49214	9.76426	2.16118	2.33795	11.1097
1.9112	3.52464	2.42197	2.36988				0.924841	3.038	1.80362	2.28175	2.8732	3.39836	1.19392	2.6722	4.64332	0.404789	1.40319	10.2941
10.517	8.29819	2.22517	2.48376				2.11281	4.0506	3.9837	1.6049	2.88798	0.496162	2.49403	0.0016022	11.7764	1.97766	1.91869	10.7308
2.68891	1.61748	2.31849	2.27603				8.15965	9.15943	1.04683	2.00791	1.7935	1.45841	4.63122	4.78336	5.11863	2.28199	1.85023	12.0653
1.84647	3.36175	10.9257	3.73032				4.87956	6.37884	0.145214	1.52277	0.665078	3.05707	1.82344	4.25274	13.8431	2.57969	1.85753	11.2696
11.5505	1.99134	2.16087	2.09646				0.696671	11.0077	3.37457	2.1432	4.25397	1.50661	2.41725	1.83422	11.9274	2.87234	2.13987	10.7059
1.65417	2.52247	2.75288	0.990885				1.18639	5.24534	2.90226	1.57757	2.43508	1.46952	4.9877	1.28983	5.70081	2.00175	2.2488	11.1296
1.42332	1.51877	11.1236	10.8488				0.737235	6.23626	3.94589	1.73613	1.70742	2.2203	2.47252	2.1653	6.59866	3.02799	1.69821	9.7264
2.24367	0.836402	9.56351	2.49724				0.91924	3.0948	9.89072	1.31659	3.44396	0.972118	2.46121	1.7052	4.08539	1.61741	1.33882	8.15248
4.5287	1.65744	10.2292	10.459				3.38325	4.40315	4.16779	1.63133	2.59069	2.10897	0.31649	1.77463	9.80461	2.81185	2.12706	10.433
11.5755	10.0783	3.69226	1.31619				0.740296	1.5875	1.48278	1.70923	3.51232	1.38585	4.65052	2.64258	12.3093	2.6504	1.43625	9.96834
1.18361	1.1115	2.79343	2.50317				1.26888	9.26525	4.21004	2.6695	3.77383	2.05307	2.3545	1.9711	9.63132	2.66133	1.67951	11.7774
3.39999	1.70874	1.69745	1.88836				2.2503	3.32371	11.1097	2.75858	2.67018	1.86471	3.5282	3.59144	11.7174	4.38096	2.00851	10.2382
0.460206	2.21959	10.9527	10.0663				2.18999	8.58706	3.64141	1.73557	3.27322	2.15769	3.50338	1.54889	8.72182	3.79033	1.7522	11.3306
1.34588	9.68206	8.07835	2.41457				1.31689	3.14471	3.38252	2.17307	5.56001	1.61492	0.272456	2.4227	4.42212	1.13963	1.79949	10.6469
2.26486	2.65856	1.39796	2.28223				1.53708	2.32241	2.10459	3.06905	2.53123	2.29734	2.74436	1.75205	9.90201	1.37795	2.18421	10.553
4.27207	1.33084	10.2602	2.41725				0.66176	3.72532	10.5969	1.9112	3.38641	1.62092	2.49107	3.82562	8.01588	3.33667	1.78576	8.14002
2.18359	1.41546	3.01975	10.3551				1.37069	10.1872	2.97601	0.820344	2.47407	2.06995	3.3922	1.3025	11.2796	3.84673	1.45487	8.84414
2.99584	10.9947	1.73131	0.504602				0.595996	3.02948	4.15363	3.70001	3.66903	2.1978	2.31569	1.53678	4.42393	8.55873	2.03731	10.6409
8.71224	2.9536	2.85199	4.82714				0.786125	6.46621	3.58842	4.09801	2.04443	1.94363	3.24089	1.03899	4.43928	0.947424	1.80919	10.3201
4.7176	10.1193	8.54786	1.77987					3.85548	1.62652	1.02	2.7459	0.986693	3.16584	3.4495	9.85895	2.58861	2.58877	10.8518
2.67608	9.57819	10.439	2.06333					7.2672	3.35507	1.40463	1.91039	3.23723	3.81178	3.69946	8.60541	3.22383	1.97513	10.8458
4.3566	1.67628	3.2257	11.4395					8.93914	3.74067	2.83632	1.73732	0.542792	4.71289	2.18156	12.0653	2.36199	2.13794	11.1196
3.23464	8.85213	9.80951	1.14816					2.56031	3.37475	1.39321	1.289	1.88661	2.85147	2.52395	11.1206	2.62949	2.00228	11.1736
10.9717	2.34068	2.36738	2.65973					8.85881	3.45904	1.8592	4.14296	1.67539	2.27603	1.69275	9.35201	1.61748	2.25821	9.68815
2.60764	10.0234	1.59739	1.40109					9.23759	3.63975	3.28326	1.87488	1.75065	3.00984	1.98065	3.88287	3.75613	2.26771	9.59247
2.38693	2.61475	10.2971	9.03635					6.17225	4.00198	2.6279	3.42708	1.98969	4.63535	1.07691	8.80982	2.68174	1.95	11.3705
2.09279	10.5719	7.58682	9.19267					8.65319	4.64015	1.87204	2.6099	1.64585	2.99986	0.4751	10.5749	2.02229	2.1456	11.2576
11.7144	10.3731	1.95282	7.94776					4.03557	4.04637	1.49799	2.9322	2.22399	3.29952	1.96165	5.88266	1.23966	2.00784	10.1233
1.55378	9.649	11.9324	1.59177					3.63819	2.59603	1.2979	2.87536	1.54036	7.20879	2.38175	11.1686	1.83343	2.05558	11.0347
2.47317	1.80013	1.8142	11.6055					3.79831	12.1253	2.92794	1.94837	2.59344	2.79197	1.58723	7.83364	2.66824	1.75994	10.519
1.92915	9.75677	2.03172	10.537					3.61053	4.36602	2.05262	2.28588	1.9209	2.93011	1.07047	9.9089	2.77411	1.59799	10.7368
2.98832	10.6299	2.40239	3.00984					6.20233	4.94346	1.99845	4.16127	1.83962	2.32913	1.59973	9.00311	2.01904	2.11966	10.7239
2.1192	2.06135	10.3451	2.74113					9.01838	3.92953	3.97097	6.41748	1.20456	3.24054	1.67113	9.69065	3.63506	2.04791	10.9157
8.93086	10.2981	10.6359	10.439					1.8658	1.08589	2.97051	3.75474	1.46222	2.42254	2.07857	9.99442	1.99306	1.71562	11.4495
9.37178	8.73868	1.71041	4.63535					3.99898	7.46718	1.2581	3.75817	2.2473	2.5285	2.35651	9.53864	2.86509	2.65359	10.9267
10.6809	10.507	1.5085	9.58268					4.74676	3.2075	3.10036	2.10659	1.59913	2.99024	1.64517	8.13943	2.89551	2.47637	12.1343
1.4864	1.68068	2.26977	1.54032					4.53434	5.97187	1.57072	0.432952	3.13584	4.50087	2.05619	10.2462	2.96214	3.39338	10.6379
10.1802	9.82229	2.5072	10.2032					5.76076	3.18932	1.54506	2.44103	2.44087	3.18629	1.37076	8.25254	2.43263	2.66976	9.75277
4.81807	11.2366	2.35715	3.7478					3.08606	4.66579	0.100316	3.07751	1.86398	3.3548	2.09976	4.65225	1.32219	1.96626	10.8808
2.23674	9.71262	2.0571	10.0064					1.32648	8.42809	2.09241	2.13879	1.94244	2.1989	4.12052	8.73998	2.93202	2.06797	11.2136
8.61568	1.84142	2.65628	0.995011					9.40922	2.00085	1.52532	2.95865	3.43624	2.6155	3.85548	3.19359	2.46506	1.25653	9.14695
2.18039	9.46205	1.58457	10.0044					10.7828	2.35683	1.77555	2.40126	3.53049	4.5242	2.11266	10.9717	3.92897	1.5909	12.2323
3.00643	1.49307	10.5959	1.48862					2.98963	2.20853	4.02308	4.7176	1.49128	9.16102	2.92056	9.76566	2.38329	1.85848	11.2486
2.54315	10.0084	3.33208	2.78103					9.98143	3.11557	3.05936	2.47317	1.49225	1.56371	2.81605	10.3061	3.94561	2.4831	11.2596
1.45908	10.1453	2.19257	9.52286					0.8256	2.57661	1.21657	2.16196	1.48939	4.05868	2.77052	9.87983	2.36755	1.94681	9.82749
10.8048	10.0164	10.3541	0.823714						2.35506	2.26684	3.06183	1.11773	0.916143	2.93472	4.06583	0.417585	2.20759	10.525
3.16797	2.84992	9.21323	7.4815						0.631253	1.15639	2.86216	1.67038	3.83296	1.57246	12.3323	8.34205	1.76834	10.9018
9.4247	1.00729	2.05444	1.5512						2.67929	1.40614	2.3504	1.23367	3.42282	2.23532	8.22932	3.54675	2.62664	12.0883
2.02334	9.7335	9.25416	2.99986						3.20161	3.53368	3.39329	1.5859	4.26762	3.07662	5.28947	3.19217	2.19147	11.7254
4.54487	1.76713	1.14033	2.19085						2.05338	1.69634	4.00404	1.75205	3.18113	1.79692	8.22603	3.60126	1.69503	10.1812
1.91678	1.67415	4.00995	1.81313						2.48384	3.62026	4.40782	2.60597	3.06517	3.26784	9.74688	2.23603	2.95839	8.65209
2.40183	2.39073	10.8458	1.52786						3.9074	1.52566	3.83073	3.18149	3.73697	1.30194	1.81928	2.87217	1.66791	12.3073
2.68174	1.91935	2.14753	11.3436						2.08957	3.26246	2.93428	1.13052	3.28066	1.9035	8.84205	3.10575	2.31993	11.0507
5.01386	1.65123	0.707747	0.710535						2.02198	1.69925	3.47532	1.03665	2.40029	1.32824	9.44837	2.68174	2.1758	9.72041
1.75445	9.90221	2.90356	2.37448						1.36977	2.58927	2.9644	1.91685	2.67878	1.25148	11.8894	3.10646	2.11927	12.6002
7.27077	9.54254	10.5929	2.1296						3.8272	4.18215	4.46113	1.52594	3.61558	2.0037	10.2862	1.76156	2.39113	9.93448
4.30775	1.88216	3.3483	10.458						2.06105	1.8842	3.04186	1.80248	2.24241	2.73969	6.37094	3.20785	1.83962	11.7334
0.930414	9.43888	10.3101	10.2902						1.7152	1.36879	3.5063	2.16879	2.28692	1.61653	10.1413	2.4979	1.29744	10.4121
2.71676	2.41912	3.78894	1.43408						6.44031	2.39251	5.64551	1.90775	2.02915	1.17363	9.65939	2.55865	2.72923	10.8258
10.471	10.3811	11.5265	2.36489						2.95159	2.60296	2.94985	1.93269	5.75909	1.64674	7.62622	3.8756	2.18897	11.0367
2.02229	2.50259	1.64953	2.37279						0.287337	1.39728	4.90353	1.77413	1.55318	3.63479	4.44939	1.61707	1.84813	9.70703
2.24446	10.6509	2.13555	2.65797						0.284049	2.51669	2.72694	1.67491	2.95142	2.92516	3.98426	2.71735	1.10177	10.7868
4.74407	2.1712	2.17626	3.29952						2.39364	1.23385	2.05307	1.12556	2.33811	1.69682	5.25703	3.48607	3.54227	11.1716
2.45655	11.3795	9.63412	3.3894						3.21356	1.67759	3.15527	2.14513	4.75966	2.75739	9.96155	3.39564	2.10897	10.3741
2.40961	7.66672	8.89573	4.39467						2.59211	1.65929	3.50995	3.9808	3.36084	2.52222	4.78809	3.66681	2.15249	10.7019
10.7948	4.55243	10.8538	2.29455						2.28795	2.67794	2.69542	1.41607	2.88478	1.04811	8.28543	2.37812	2.0152	10.0653
1.93594	10.1693	9.82539	2.4179						2.87726	2.29121	3.06649	1.30526	3.32191	3.07698	9.08805	3.09798	1.64865	10.8158
2.51495	8.84205	2.28652	0.254307						2.45867	3.93028	4.16363	2.68469	2.77923	2.11912	6.42637	3.33379	1.97281	10.8798
2.16196	1.99845	9.65589	5.92701						1.66928	2.41985	3.85399	2.85001	2.76327	0.960533	4.17308	8.61838	1.20343	11.9854
4.61865	9.68995	2.04617	10.1193						2.21276	1.32819	2.82034	2.63595	4.29228	2.45303	4.0694	2.1062	2.13879	10.2532
10.548	9.51268	12.5892	10.9048						1.83213	1.40665	2.00085	2.51743	3.21918	2.01603	11.3546	3.35245	1.88274	10.1752
1.93328	1.86877	1.84229	1.52033						2.26628	1.07085	3.4675	2.57878	2.3845	6.62796	7.70941	3.33929	3.07654	10.488
2.1102	1.24977	10.485	2.56322						2.16973	1.94104	2.47448	3.09753	2.90772	3.33064	10.2032	1.70985	1.93986	6.54028
10.43	1.7397	2.35281	8.49281						2.49206	2.39769	2.79291	4.01436	2.56937	2.24036	6.66311	1.29715	3.16459	12.1963
1.67024	1.58148	1.48288	2.89967						2.0921	2.06189	4.24601	3.57238	3.56579	2.91145	4.47584	0.715511	1.90899	10.8618
10.5999	8.54337	1.59077	11.3675						0.287246	0.863963	4.04205	2.88435	3.23026	2.65485	8.35551	2.60321	1.77902	11.2476
3.07001	1.55341	11.1916	1.9717						2.07918	2.11589	2.84596	2.26763	2.60463	1.72572	2.04776	2.95456	1.77442	10.8778
1.76276	9.56481	9.76276	1.26115						2.34365	0.973992	3.59722	2.42034	3.91384	1.3681	9.2325	3.2673	1.9992	10.0893
1.92119	9.07618	6.65083	4.09198						1.57564	1.56145	3.81159	2.35442	3.69235	1.63228	5.95485	1.58435	1.82595	12.0044
2.34887	9.77395	2.8962	2.63763						3.42137	1.50442	3.51843	2.34244	3.32884	2.05155	2.38854	2.14304	1.952	10.3131
10.1393	9.97214	2.06029	3.11371						3.09215	2.03512	2.96397	2.48466	4.77142	3.01431	6.9154	1.04568	1.35002	10.9197
8.21915	10.2802	4.02158	4.05727						1.98558	1.11395	3.35904	2.48491	3.81884	2.34164	10.6189	2.76737	1.70015	11.5495
1.70451	2.48335	1.43553	9.97423						3.06103	4.51684	3.84496	2.69305	2.14769	2.52891	11.6215	2.78513	1.9013	10.6109
2.87666	6.61816	10.2402	2.4891						1.8012	1.84907	4.19188	2.0028	2.51751	4.61961	9.92928	2.33667	2.07453	12.4533
11.6155	9.55752	10.2902	9.91699							1.97349	2.58377	3.99898	2.59086	1.88573	9.99222	2.86966	1.83919	9.48272
1.65854	8.99992	3.9371	2.8494							2.15761	3.52199	2.36303	3.52939	1.58543	9.61324	2.6972	1.45893	10.2462
2.85001	2.69847	0.894541	3.04011							1.4592	2.47662	2.55874	1.29187	3.33271	8.92347	2.44535	1.46693	12.5032
4.25226	3.78672	2.05345	3.49272							1.08846	3.62909	2.24249	3.08915	1.60557	8.44116	2.6186	2.43263	9.95136
6.57897	7.4994	10.6229	3.86321							2.59294	3.251	2.73093	2.14451	1.54088	5.16304	2.28167	2.26945	9.93408
2.0383	8.39898	1.89442	2.21723							2.59645	2.76003	2.59737	9.27393	2.34517	5.13651	0.771433	2.32369	10.6519
3.06183	7.07256	1.8983	12.2093							1.28868	2.46391	1.88085	2.22973	1.48497	10.2612	2.03935	2.07178	11.0947
2.37021	1.82588	2.50135	4.01595							0.632235	3.58163	1.87553	4.70279	5.33236	9.30498	3.60833	1.60973	10.8528
3.42962	7.75669	10.2212	1.14729							1.84149	2.89387	2.94863	3.13894	3.19395	1.06538	1.97789	2.60789	10.2692
9.90001	1.36184	1.66284	9.83618							2.07018	3.5919	2.07239	4.4894	1.78427	11.1806	2.66218	2.3719	10.6859
10.464	3.19368	2.43662	11.0687							1.15075	3.7171	2.01686	4.32314	2.36029	10.3601	1.49311	1.04828	11.2726
10.9877	1.81348	9.4946	2.84665							0.998485	1.97789	2.94837	3.3175	1.93749	12.4103	1.64871	2.49	10.3271
1.99508	1.73557	2.48597	2.42864							1.72432	3.18327	1.70909	2.53106	2.33186	7.84748	1.70493	2.10037	11.3845
4.94627	9.9068	11.7364	10.8078							1.0549	4.33425	2.84863	3.25924	1.38353	2.52767	3.251	1.95541	10.495
11.3436	1.35621	4.10639	10.6819							1.30936	4.32808	1.98236	3.63212	2.42449	9.86545	3.43025	2.03043	10.8758
0.151966	8.84125	4.15183	9.84417							1.50788	2.93846	2.32969	7.83991	2.70871	9.19067	1.85464	1.71722	9.61554
0.741734	7.1777	7.38327	0.986496							0.594964	3.42354	3.801	3.07645	1.63241	12.5892	2.19218	2.15652	11.6335
2.34895	1.71924	1.47008	3.37005							1.30861	4.77065	2.67448	2.79035	1.51323	11.3685	1.36835	2.33098	8.55354
3.94617	0.929943	10.4201	0.682277							1.1115	2.92073	2.44291	3.72061	1.28817	12.0453	3.83408	1.53373	10.2092
1.18247	1.10093	2.89785	2.01867							1.73557	1.57111	2.99225	3.30356	2.29145	8.92337	3.26211	1.87415	10.9467
10.6419	10.2322	1.97789	10.2902							0.922883	2.85302	2.14072	3.32398	2.83623	4.33197	1.95868	2.13091	10.9637
10.1792	9.50219	9.2957	3.00459							1.75227	5.42039	3.19778	4.35926	4.0917	11.0117	2.87735	1.4486	9.21263
6.16515	9.79882	1.91891	2.05155							2.12821	4.45197	3.06605	3.73512	1.63383	5.13806	3.93878	2.0195	12.7312
2.44731	4.55617	10.502	11.5535							0.880258	3.55279	2.29209	3.07539	1.76198	9.58019	4.38534	2.01144	11.0987
10.6319	10.6929	2.44356	6.95379							1.36692	5.92327	2.69128	3.39347	3.73032	4.4265	0.447334	2.58269	10.1503
2.87623	10.6579	9.65639	10.6969							1.89055	3.06913	2.07659	5.66943	1.77987	10.8998	1.95734	2.14792	10.3831
10.9217	2.31745	2.11274	2.09478							1.63038	2.76703	2.50399	2.60764	1.5512	4.46772	3.51086	1.77343	8.21795
0.820344	10.5949	1.43958	2.83469							1.132	3.11442	4.0981	10.6809	2.65797	8.56402	3.72375	2.10221	10.8698
2.03323	2.20712	9.89681	2.05626							1.37375	8.92597	2.47785	2.68174	2.9975	8.98425	2.07163	2.0856	10.9957
11.2696	2.56397	1.80048	11.6305							1.22739	2.52098	2.67026	2.51495	1.81506	10.3511	2.82575	1.84965	10.6299
2.30795	8.6095	1.16998	2.14715							3.27187	3.47669	3.43044	2.6663	3.0843	10.0813	3.2291	2.06706	11.1986
9.4947	2.38919	2.20336	2.31657							0.871516	1.93867	2.45042	5.19484	3.8893	9.69264	2.92768	1.79942	10.5819
0.235487	10.55	1.70416	1.84517							1.22734	1.51877	2.55492	3.55682	2.1639	3.46732	3.79321	2.90157	10.6269
2.25568	1.79628	2.4284	1.99793							1.28292	3.27932	2.3782	2.77906	2.89343	9.34971	2.79805	2.73425	11.1616
3.11229	7.16072	3.76938	9.97394							1.16181	3.92159	0.180489	6.11842	1.94518	9.23829	3.33839	1.88683	10.6969
0.868748	7.41438	10.8148	1.71006							1.49706	2.34582	2.3512	1.70978	2.65494	7.73539	3.14409	2.04587	9.71142
1.66634	5.6807	10.6249	11.3935							1.97669	2.85543	2.61032	5.07408	1.8775	7.27018	2.99068	1.9676	9.23669
11.1746	3.27932	10.7598	2.39486							1.5907	2.29718	2.13918	2.72482	1.20345	1.35016	2.25576	2.0944	11.4755
2.32337	9.34562	1.94378	7.20879							1.35148	2.02636	2.34742	2.67229	1.71075	9.88193	1.72182	3.25646	8.8187
2.54721	0.322228	1.4275	4.43203							1.12101	2.13895	2.83237	2.44633	3.5388	12.8102	1.08479	1.70499	10.6379
2.86216	1.83753	2.07979	11.0437							1.3904	1.85746	1.69662	2.59228	1.90966	6.5301	2.39802	2.06158	11.2606
2.78291	1.95052	3.2777	2.28572							1.68888	1.56897	2.65351	5.33275	3.75382	10.7189	2.7255	0.675913	12.6972
2.63595	10.0414	10.3651	10.8218							1.0782	1.40869	2.37069	4.88507	3.11751	9.31097	3.16566	1.66791	9.99871
11.9834	10.549	3.71691	2.9975							1.34025	1.80884	2.31026	3.11389	5.62993	9.72501	3.33118	1.08383	9.51597
2.25125	3.92159	2.02296	1.81506							1.14238	1.98924	2.70829	3.50958	0.744931	8.85103	2.33595	2.36779	10.9637
10.1643	10.3211	12.3383	10.1912							2.02379	2.61617	2.71159	2.10482	2.48335	11.7124	3.13186	1.90291	10.9098
10.567	1.75663	2.18585	2.42066							0.869495	1.7913	1.99845	1.86217	2.86302	9.26105	8.83057	2.00941	10.8468
2.36803	9.53784	2.33947	10.5879							0.930171	1.75044	2.56397	4.67828	5.91658	8.15786	3.6978	2.31969	10.496
9.59117	10.7718	10.7348	1.40728							0.998331	2.85276	2.38919	3.87783	4.02815	5.52928	3.05839	1.82674	10.449
2.49354	8.43119	10.9277	9.28931							1.35891	1.76495	2.81553	3.16468	0.773162	9.41402	3.82859	1.53096	12.0513
1.98812	2.57661	2.17852	10.7928							1.23915	2.35788	2.60188	2.40499	1.99456	9.71821	6.9771	1.25059	11.3036
2.08866	1.9134	9.76995	6.39564							0.88733	3.62486	1.87692	3.19475	2.82747	8.99254	2.68123	2.11912	10.9787
1.69599	2.81553	1.30857	2.48392							0.73856	2.73314	1.37006	2.69441	1.22381	9.89082	1.99373	2.13315	12.5082
3.70001	4.39267	2.54928	1.55994							0.981812	2.33627	2.28596	1.10598	2.06014	9.28691	2.37473	1.9802	12.0593
9.39125	1.61229	2.83864	6.98176							0.701564	2.55367	2.70558	3.35633	1.53858	0.279842	3.33334	2.01084	11.3016
4.09801	1.62456	11.1586	1.97147							0.626173	2.09509	2.50555	3.60062	1.15514	8.56561	3.05795	1.97416	10.2092
8.32281	8.62655	5.43211	1.71353							2.13354	2.96885	2.59895	3.76067	2.10206	10.444	4.71981	2.05968	10.6669
2.90798	1.71472	5.74908	3.0843							1.20706	2.40515	2.14088	3.60869	1.45339	4.16259	3.62256	1.69461	10.2192
7.88322	4.47316	12.5772	2.16335							1.25462	2.73612	1.42317	2.79385	3.8674	9.78793	3.10292	3.21463	10.0054
2.05102	7.62453	2.4231	1.76593							1.22192	2.3913	1.92856	3.79989	0.133862	1.28581	3.86684	2.03935	11.9364
1.94104	1.61997	2.00378	5.14214							1.26146	1.71548	1.97945	4.38743	2.39688	10.6699	1.07489	1.96708	9.6497
3.60557	3.70971	1.82768	3.07609							0.560168	2.5521	3.93318	2.86104	2.78137	7.59707	3.18264	2.32177	11.5335
4.08756	4.8229	1.91487	2.06683							1.1545	2.94663	3.48989	10.3651	3.00013	3.8755	1.84864	1.59866	11.7804
1.38851	10.3861	10.8508	2.28191							1.14188	3.60713	2.05679	4.37668	2.63914	9.29051	3.21535	2.05831	6.98503
3.82952	2.60188	10.9177	1.67759							1.08088	2.26319	2.1653	4.85889	0.834015	9.39804	0.3698	2.09241	9.31377
2.12351	7.68254	9.53545	2.77027							1.99051	2.70304	2.57611	7.95901	2.6341	7.38784	2.67237	1.60839	10.7578
3.04889	2.2032	0.670127	2.26161							2.69559	3.38786	3.50986	4.20975	1.30322	8.57549	3.65098	2.36215	9.99422
2.0631	10.3401	1.69337	9.63062							0.963689	2.47514	2.30635	3.67898	2.18125	9.01629	2.54257	2.41286	8.47805
2.35852	10.443	12.1293	3.8893							1.29077	1.9708	1.99605	3.12796	1.82717	4.32542	1.66161	1.66168	9.25167
1.02	2.02508	2.70253	1.10774							0.995069	2.17821	2.59745	2.63629	2.22595	7.66304	2.28787	1.68674	11.5515
9.36838	1.87692	10.2302	3.43161							3.34749	0.68786	3.10496	1.88953	5.26628	5.53956	1.53207	2.60087	10.2132
10.477	3.13832	2.14598	1.87422							0.745032	2.31977	1.63214	9.81041	1.67148	1.3603	3.98623	1.64103	10.3701
2.45982	9.27393	2.21998	8.82908							1.12782	2.50968	3.05285	3.56624	1.11595	11.6295	3.95945	2.56098	10.9137
2.06356	9.18029	3.03413	10.3281							1.18854	2.78248	1.4783	4.0017	1.369	11.5545	1.46373	2.17899	11.9154
2.9262	10.3741	1.10198	1.77597							3.78755	3.36698	2.67785	2.53247	2.64561	7.63697	1.98289	1.82057	11.1206
1.92967	4.20947	2.06538	9.4247							1.46735	2.35168	1.85204	2.41603	1.7593	10.3691	2.85371	2.09976	9.54873
2.08544	8.67254	10.8838	8.56162							2.63687	2.11897	2.59044	3.36536	2.12182	10.0943	2.80362	1.92237	10.7049
2.91249	2.30013	10.56	2.1639							2.10037	0.951613	2.61107	4.52458	4.92818	3.66645	2.37763	2.0195	9.56471
1.89121	7.49353	12.6092	2.51033							1.09027	2.89387	2.51669	2.42962	2.85104	5.10776	1.45874	2.13346	4.32751
1.45802	3.12247	4.61271	2.03436							1.0537	3.25351	2.17167	3.26443	1.86391	8.47745	2.89967	2.05983	10.6759
2.60355	1.37745	10.9098	2.73391							2.42481	2.75041	1.8271	2.22446	3.21722	8.90441	2.02787	2.6615	12.2693
11.2366	9.33933	2.25259	2.51545							0.909434	1.95823	1.98371	2.52957	0.220991	10.4131	6.61747	2.20445	11.3206
2.6663	10.0444	10.8928	2.79197							1.27376	1.55077	2.4332	2.43948	1.97572	7.4279	2.92603	2.22242	9.56291
8.99862	2.34582	10.557	9.70882							0.846419	1.11721	2.38288	2.32441	2.22839	4.79821	3.42545	1.85543	9.84467
1.40311	7.65826	11.1866	8.58137							1.03769	2.21441	2.49567	3.3548	3.9573	7.41398	4.08257	2.19147	10.54
2.79625	2.13307	12.3233	2.02764							1.47966	2.97007	3.14391	2.24296	3.4191	9.60256	4.00939	2.16056	10.6029
1.572	9.62842	1.77081	11.1316							1.35816	2.025	3.20286	2.31122	3.03045	11.2696	3.15083	2.07895	10.426
10.6729	12.3593	10.6689	3.37457							0.435526	2.2666	3.44696	2.79112	1.74124	4.4081	2.93107	2.04685	11.1986
1.73019	11.1696	0.662924	1.68385							1.28946	3.0315	2.5204	2.92021	3.23714	9.495	2.73493	2.37166	7.13689
2.03104	2.02002	2.40653	2.89343							1.21618	2.23681	2.70558	0.838141	2.42937	10.1003	1.88763	2.10536	10.7059
2.29623	8.27965	10.7948	2.35144							0.704418	2.16343	1.9437	3.66359	3.45332	7.04397	3.03308	2.2708	11.0147
2.11312	10.7119	10.6569	2.52164							0.37057	1.81556	3.09056	2.60781	2.23997	3.55151	2.24399	2.68908	10.8358
5.19484	2.04875	1.92141	1.1994							2.13794	3.26372	2.47071	0.663698	0.894342	9.28671	1.89925	1.51063	10.6999
9.61194	9.32944	10.0354	1.94518								7.45922	1.7143	4.59516	2.72202	9.48432	3.52482	2.21935	10.493
3.10805	10.3061	1.17101	10.3861								1.77527	1.55336	2.99418	1.7223	11.5655	2.40775	2.44715	10.489
4.60561	6.34911	4.0836	2.54547								2.29479	4.35803	4.39143	3.22579	3.0783	1.02955	1.60436	11.0857
1.4632	1.37006	10.519	2.16382								2.91917	2.50234	1.04262	2.61542	8.24666	3.34515	2.51776	10.1683
11.3486	2.31305	10.7009	2.03036								1.9293	2.38773	3.95375	0.438033	12.2313	3.34253	2.06272	11.3566
2.92586	9.02228	2.86354	3.89816								2.57079	2.44356	1.70139	2.46711	7.57041	2.38652	1.7451	11.1656
3.53834	2.0016	10.448	1.83444								1.65826	3.61843	2.60538	2.6038	9.66298	2.05307	1.87852	11.3745
5.50101	7.76614	2.06653	2.05322								3.11424	2.61617	2.25845	2.86371	10.7928	2.08957	1.55909	11.7544
9.77774	11.0147	2.17393	2.65494								2.73535	1.69876	2.12752	5.54278	9.03635	3.88697	2.3879	10.7219
11.0137	10.0064	3.30769	11.7264								2.54041	2.28867	3.59043	0.644831	9.19267	2.8025	1.87961	10.9817
1.72091	3.5032	11.0557	2.93011								2.9624	3.06165	2.43002	2.14219	7.94776	1.20045	1.3202	11.1037
2.10053	10.3481	2.50037	1.13618								4.15646	2.0131	2.53379	2.9563	11.6055	2.02515	1.7369	10.3961
2.81125	5.76724	1.67175	2.1122								9.24029	1.28373	4.06912	1.41722	9.58268	3.69392	1.89742	11.2196
10.1772	5.43944	1.57572	1.96701								2.1202	1.67814	2.24131	1.29279	7.4815	0.346697	2.18086	9.94866
7.38317	2.20994	1.69489	1.8775								1.72293	3.27815	3.43642	1.64871	5.92701	8.52153	2.51182	11.1706
2.08201	10.3201	6.50359	10.3611								4.1423	1.68351	2.28159	2.29798	9.91699	2.75509	1.92487	10.7928
1.81406	9.6473	3.76753	8.6085								1.99381	3.23651	2.72176	1.42485	3.86321	2.71396	2.133	11.0907
2.8218	9.67836	2.74887	10.7638								1.4384	1.69814	3.54337	2.18499	11.6305	3.69641	1.76304	10.1283
11.0517	10.1942	8.35043	2.2324								1.94318	1.99725	3.23196	2.67254	6.39564	2.16965	2.07445	10.5809
1.15289	1.57616	10.9867	9.88513								2.56139	1.59719	2.71557	0.338287	6.98176	0.90964	1.80063	11.9304
2.04951	2.16343	2.44609	8.39669								2.07613	2.66335	4.16656	2.42595	8.56162	2.1122	2.14413	9.55632
2.08392	2.79445	3.34866	1.37469								2.58627	2.5395	2.02063	2.3026	8.58137	2.34887	1.81448	10.0274
1.40463	10.0494	4.5287	2.38426								1.58464	4.11883	3.57495	4.35603	2.03036	0.946683	1.6699	10.548
1.79849	6.94516	1.80726	2.55152								3.08774	1.88311	2.03852	1.73767	11.7264	1.82861	1.92974	10.8878
1.95912	2.03043	9.69484	2.45066								1.98363	2.42058	2.97897	1.81627	8.39669	1.78356	2.0609	10.0084
2.11074	0.922883	9.27413	2.22234									3.76058	4.1609	3.21124	8.4979	9.38097	1.72195	10.7378
3.82246	3.19867	1.56244	2.09019									2.53644	1.65799	7.18793	12.9992	2.29734	2.68165	10.2961
3.40859	9.09843	1.99051	1.8972									3.21829	2.40718	3.16477	9.8169	2.92455	1.95104	9.84737
4.84132	1.23786	10.7988	1.67436									1.81148	2.06843	1.69897	3.7014	2.80782	2.02131	10.9307
2.91379	7.83015	2.37747	3.67631									3.09983	2.65957	2.49444	4.35118	2.90122	2.0034	10.1792
10.5799	2.15831	2.15815	10.1942									1.68055	4.79821	2.48491	9.47123	2.63981	2.23422	11.7634
2.3504	11.4995	2.28096	9.69824									2.1978	3.75826	1.99478	10.2522	4.18517	1.41978	10.541
10.2542	2.80422	3.32452	10.4211									2.01453	1.24977	0.932926	8.0901	2.40742	2.36618	12.4703
1.10263	4.59382	10.2502	9.11021									2.42457	3.78672	1.4469	8.94493	8.61867	1.68743	10.2262
9.77874	10.6989	1.61694	1.20345									6.71391	4.55617	1.25016	8.48573	8.12209	1.97908	11.7464
2.93533	1.63295	2.98369	2.07827									3.113	4.39267	1.57011	10.3451	2.43858	2.88055	9.79652
9.08466	9.46984	1.77767	9.43189									2.61651	4.47316	0.86854	6.47798	2.85742	2.4776	11.0177
3.39329	11.0907	2.90339	2.62262									1.85869	4.20947	2.02704	7.62194	0.284729	2.05778	10.46
3.61319	3.06288	1.65765	2.32913									2.24644	6.68014	1.28601	7.24693	10.0314	2.12074	10.9847
2.2221	9.35041	10.6079	10.0364									2.27032	2.16304	2.04958	11.2966	1.9098	2.80987	9.98862
3.55682	9.76846	1.96492	3.69752									2.27651	2.47842	2.10221	8.55115	2.63914	2.1398	9.80521
4.74474	9.55252	1.68337	10.2722									2.81073	1.75318	3.15607	9.80941	2.28477	2.43198	11.3376
2.36916	9.4926	2.459	1.12933									3.01606	2.88954	1.92119	9.65159	3.21303	1.89457	11.3536
3.83473	9.97993	1.55749	4.03463									1.78498	1.10144	2.23091	4.93253	1.67257	2.36303	9.31836
8.95251	5.31227	9.74788	1.71075									2.97897	3.46941	2.38579	9.07967	3.22704	1.72907	12.0293
11.0697	1.27309	2.11881	11.3975									2.21096	3.40986	3.63681	9.71552	2.67937	1.93461	10.8988
3.38361	9.26345	4.54736	2.64527									2.414	3.19653	3.36364	1.93121	0.692377	1.60483	10.7648
2.08827	1.72133	9.95515	3.00328									2.72652	3.71747	1.76954	10.556	2.496	2.05915	10.511
2.51809	10.7308	1.84922	3.5388									3.90983	2.76157	2.51322	12.0084	4.12589	1.91774	10.0843
1.87932	1.58179	3.41076	1.90966									1.85312	5.78235	4.21997	10.8558	1.6513	2.69796	10.9707
2.83632	12.1983	2.13076	10.435									1.57149	4.88391	4.25681	6.79307	2.11597	2.16211	10.8878
10.8058	2.92412	5.3587	8.4979									1.69254	0.751556	1.53877	8.58935	1.61249	1.90027	9.70483
2.95133	7.64891	9.03855	3.75382									1.37846	2.38693	1.60926	8.15676	2.49773	2.73382	10.0034
1.49864	10.3491	1.86058	1.63404									1.88172	2.6928	1.80798	11.4775	3.57888	2.33819	9.07168
11.2526	1.91428	2.13269	1.71534									2.25845	4.00657	2.30763	11.9424	3.01484	1.89186	10.8498
3.3678	9.20175	2.99339	9.99422									3.22276	4.27037	3.06975	6.75155	5.58086	1.61162	10.56
4.00404	2.85543	8.96449	1.99209									1.45121	7.10085	2.10321	7.99268	0.723407	1.64205	10.1792
2.78214	2.10759	9.91829	2.26668									2.46178	2.88798	3.78681	11.1386	2.49378	1.80633	11.5545
1.78391	1.50881	3.53405	12.1563									1.88595	2.60806	1.15318	7.61816	3.34848	1.59297	12.4023
5.07524	2.28859	1.76777	10.506									1.9974	3.322	4.98199	10.8568	2.36972	1.99321	10.0264
1.51577	1.34718	1.76015	11.2416									2.20892	3.87755	1.43811	9.66448	2.09103	1.40415	11.7194
7.46907	6.68014	2.68849	2.52544									2.16763	2.63981	1.4447	10.8468	3.62412	1.81849	10.2872
10.7378	8.74337	10.0753	10.8238									1.91377	2.9892	3.14693	10.505	4.03209	2.07384	10.9137
2.32393	9.07328	2.96964	2.29153									2.39113	4.99119	2.25267	12.1533	2.56987	1.17212	10.2182
2.17416	1.64592	10.6549	3.11751									2.03346	3.00512	4.43566	12.7132	4.86063	2.08231	10.2052
11.9714	1.96329	2.54646	2.49395									3.74947	2.96484	2.65275	6.87851	2.15668	2.21198	10.2762
12.1643	10.6639	2.00596	2.158									3.36328	4.79127	1.6893	10.7568	4.17223	1.65103	9.98093
2.48335	10.9217	1.61175	2.47817									1.56318	1.0542	0.990047	8.58037	3.51697	2.45753	11.5065
3.65024	9.09654	9.26505	1.91899									2.85328	2.82008	3.48133	8.42391	3.25709	2.04094	10.2892
0.614789	10.8988	10.3701	2.02229									2.51396	2.45271	3.95328	4.71683	1.92406	1.84315	9.60036
1.93542	2.24328	9.66368	4.05323									2.20234	2.35957	1.7955	9.07887	1.53347	0.860139	10.5699
1.39321	3.02141	3.18389	5.62993									3.04555	2.02643	2.51033	5.26667	2.26723	1.76968	11.3496
2.24722	10.3461	9.39185	2.46883									2.0711	3.35949	1.11215	4.94801	1.68261	2.77949	10.7478
10.2052	2.16304	2.32489	2.17214									2.58969	2.683	1.46787	11.7564	4.40515	2.14475	10.7219
2.01694	10.1053	11.1556	3.38605									2.35579	3.07909	1.68089	1.4701	0.439056	0.914349	10.0534
10.3981	3.57247	1.88172	2.40961									2.88833	1.82811	4.67818	9.52746	3.99288	2.80644	10.9237
2.77906	1.99463	2.56156	8.86619										3.29637	0.780343	9.08087	2.77479	2.58144	12.2513
1.89566	10.7169	1.91296	0.744931										3.20875	1.44544	12.3153	0.907462	1.89998	9.82499
3.77735	2.22902	1.89179	10.8938										3.42028	3.0746	5.55991	1.25433	2.48819	10.6799
2.23185	3.01913	10.443	1.89669										4.07081	4.64812	11.8324	2.36005	2.33009	11.0777
2.68224	4.37915	1.71555	2.25599										3.11265	1.80719	12.5042	1.67924	1.49571	9.54943
9.62083	9.47273	10.569	1.35934										5.10067	1.42004	10.6499	3.24555	2.34373	10.2322
2.50366	1.57457	11.4655	9.52945										2.63276	3.82209	9.08656	3.55105	2.24217	11.0227
6.11842	8.03641	1.8783	2.83821										4.99293	1.42029	10.0993	2.63427	1.16386	10.9987
10.2022	2.28596	2.14258	9.97423										3.01282	2.4532	12.1823	3.59841	2.31913	11.6335
1.8592	9.05981	10.8178	2.28509										1.6133	2.66209	11.2286	2.8139	1.66168	9.55971
1.99988	10.0893	7.91071	2.32345										8.33009	2.67524	7.69986	1.66942	2.32993	12.6522
2.38935	8.87498	11.1426	2.40759										4.44911	3.10522	3.61301	2.58002	2.13331	10.472
2.73399	2.30691	11.9584	9.46684										4.43098	1.14588	9.34822	1.36705	1.74222	9.68535
1.70978	9.00162	2.63402	3.24054										5.02132	7.4282	9.61774	2.5223	1.83508	10.2462
1.04076	10.2132	2.36521	1.69226										3.18594	2.97374	3.13593	3.05892	1.75881	9.44927
3.28326	9.92039	10.47	1.03833										3.06209	2.13856	10.445	1.66997	2.06919	10.9757
2.6279	1.85724	1.50509	1.07966										3.48561	1.50986	11.0237	2.09646	1.67374	10.4081
2.68325	9.66837	10.3401	12.9992										1.96373	2.1039	7.93889	2.49724	2.65805	10.6649
2.31353	9.33404	1.07825	2.31633										3.92066	1.74412	9.90131	1.31619	2.05231	11.6355
2.65662	9.33234	11.3386	10.5949										3.02343	5.09417	8.25772	2.41457	1.51468	10.1533
2.38191	5.37401	11.5785	2.46309										3.44214	3.87122	8.80902	4.82714	2.21543	10.6459
3.34794	11.1047	1.6701	1.66695										4.12495	2.12852	10.444	1.40109	1.84604	11.1526
2.51512	10.9997	2.3113	2.86337										9.1196	2.43271	4.47526	0.995011	2.18203	10.555
10.527	10.5889	10.8388	1.60389										7.01579	3.07936	7.74066	2.78103	1.97468	12.2023
2.98142	10.543	10.464	2.02651										2.23721	2.57836	10.5979	0.823714	2.1511	11.3546
0.00639415	4.72385	10.489	10.2232										2.70685	1.42344	8.8652	1.52786	1.41528	11.0347
10.6149	0.239969	2.04435	2.34196										3.05866	2.67692	9.18298	0.710535	1.69579	11.8674
9.52166	12.4273	1.66709	10.484										3.83157	2.20218	4.77729	2.1296	1.84344	10.8028
5.31569	10.2032	2.37101	3.20705										3.41575	1.87495	9.95535	1.43408	1.41577	10.1493
4.79792	4.37011	2.49428	10.1133										3.56002	3.20982	9.70513	2.37279	1.86645	11.2186
3.18211	10.2542	10.8278	2.42302										3.24402	5.20223	6.76017	2.56322	1.89522	11.6345
3.8206	1.53941	10.0863	9.27224										3.50648	1.87197	9.22571	2.89967	1.59505	9.80821
9.57909	10.6749	3.18789	10.3991										3.27403	2.06356	12.6842	1.26115	1.86689	9.3611
11.3665	10.6059	1.55713	3.84543										3.47942	3.65236	5.92711	2.63763	1.56085	12.7742
2.08965	1.92097	1.95081	1.91377										4.0031	4.05238	10.0723	3.11371	0.16895	10.8918
1.76798	4.00292	2.15226	2.42034										2.69678	3.19707	5.45126	4.05727	1.99478	10.482
2.41855	7.77042	2.03406	10.6279										2.76165	0.963942	10.3511	2.4891	1.83804	10.3761
3.10549	1.75227	2.30332	5.48244										4.97986	3.30751	7.63567	2.8494	1.58883	12.9072
0.143074	10.8958	2.09126	1.76205										2.94855	3.63194	11.1017	3.04011	2.07979	9.46864
5.07408	2.13524	0.805714	10.2362										3.85911	3.12982	7.40076	1.14729	1.64919	9.63272
11.4615	4.49361	3.26237	2.48335										3.4847	5.90862	8.15656	2.84665	1.7629	11.0747
1.64415	1.65151	11.1976	10.0244										3.70703	4.24383	1.78476	0.986496	2.0321	10.45
1.57956	9.04084	9.2327	9.88453										1.81785	3.30787	6.45534	0.682277	1.63838	10.518
10.6619	7.39599	1.06487	1.31452										3.55865	2.80259	12.4783	3.00459	1.92406	10.8758
2.03784	10.8808	11.9804	1.48816										2.58719	4.66857	6.3819	1.84517	1.74657	10.521
10.3061	1.59398	2.18258	2.86302										2.68824	4.49093	8.54397	2.39486	2.32921	10.498
9.88283	2.35506	2.4345	9.8169										2.38167	0.467824	11.0597	4.43203	1.24574	9.86025
2.05224	9.59437	2.56621	2.19624										3.23812	3.74299	10.7398	2.42066	1.76509	11.2706
2.89343	2.60839	2.6367	2.00964										3.23589	1.78519	11.8634	1.40728	2.91544	10.9687
10.6619	10.8448	4.6678	2.28898										3.07724	1.63417	11.9824	2.48392	2.43182	11.7254
2.94794	9.96195	1.89325	10.4031										4.1045	2.89283	8.29022	5.14214	1.21212	11.0497
5.2215	8.88515	1.71075	1.27346										3.35868	2.54323	10.6339	3.07609	2.09853	10.6779
2.06014	4.29019	11.2056	3.7014										2.76387	3.45177	11.4625	1.87422	1.82007	11.3126
3.0642	9.07797	3.2979	2.73544										3.19716	1.46938	9.4274	2.51033	1.9248	11.4465
1.16065	0.374027	2.3345	12.4783										8.48623	3.33893	10.2042	2.03436	2.68942	9.85516
9.50529	1.99478	3.80147	7.14284										1.96343	3.34722	11.4165	2.35144	1.96448	10.8368
11.1236	1.91825	10.454	4.35118										3.62017	1.20077	12.6242	2.52164	1.34353	11.4475
10.3321	10.7428	10.2612	10.6829										2.92125	2.57986	9.24877	3.89816	2.19561	10.3861
0.513103	2.02538	10.2961	2.53048										2.08736	1.87037	9.92828	1.13618	1.94696	12.1823
12.1663	2.70558	2.77257	9.47123										6.0266	2.50234	10.2422	2.1122	2.23233	10.1802
10.9647	1.75332	1.08162	11.5805										3.46186	3.23079	12.6452	2.09019	1.56989	10.8088
3.55224	4.84461	3.4555	2.87597										3.63672	4.09029	11.0247	3.67631	1.76121	9.96015
2.80002	11.5335	2.09708	2.04481										3.29871	0.819018	6.2337	2.07827	2.98841	11.4785
3.08209	7.24762	3.29332	3.13948										5.37968	2.82498	11.6774	2.64527	1.98991	10.6449
9.4973	10.3571	10.6169	10.2522										3.51287	3.9941	5.97482	1.71534	2.1449	10.469
2.26929	9.2328	2.08162	5.91658										3.8728	2.21174	9.03495	2.52544	2.5124	11.3705
1.82962	2.29718	2.8519	8.0901										6.69054	1.45411	9.92608	2.46883	1.99703	10.8228
1.27299	2.02244	10.3801	1.83883										4.32865	3.45177	9.04683	3.38605	2.23579	10.0194
0.063854	10.3151	10.7219	4.02815										2.6792	3.22695	9.14974	2.40961	2.38393	11.4805
2.72482	1.86159	1.88653	10.6779										3.38316	2.30954	8.82389	2.83821	1.60416	11.4295
9.93068	10.536	2.78693	10.0783										2.90642	2.03913	11.9824	2.40759	1.83127	9.79802
2.05634	9.45636	1.84063	8.94493										3.47023	1.51513	8.32421	2.31633	2.01882	10.6199
2.67229	8.25473	2.80482	1.92031										5.17801	1.34	10.0723	1.66695	2.17346	10.6529
10.9997	1.39701	10.3571	9.34542										2.10905	1.33336	8.39908	3.20705	1.94963	9.82369
2.56355	1.3243	1.59291	4.17072										2.16514	1.33299	13.3701	3.84543	2.42994	12.6082
3.60906	5.74407	10.461	8.48573										4.01942	3.23079	10.1373	2.42034	2.04662	11.0277
1.44856	3.32974	1.61276	0.773162										3.98099	4.31953	7.89896	1.48816	2.04496	10.1443
2.44633	8.75474	0.299594	1.96083										2.20931	3.46404	11.5825	1.27346	3.2434	11.1137
2.45197	8.26081	5.22373	2.41676										3.54959	1.6802	11.3855	2.73544	2.03028	9.492
9.99861	1.22749	2.13694	10.3451										3.00993	0.129423	9.73669	7.14284	1.92863	9.90361
11.0737	9.70952	5.58958	10.522										2.32649	1.76869	10.0474	2.53048	1.51159	10.8048
10.9088	10.532	2.47908	3.56844										3.21767	2.52792	12.2323	2.87597	1.76608	9.84647
2.50959	2.04276	1.8634	2.42254										2.73841	1.80255	5.43338	3.13948	1.67615	10.4011
3.10531	2.17331	1.54085	1.95259										3.00188	2.3744	11.9074	1.95259	1.90679	10.3291
9.7265	1.71527	1.98924	10.4201										2.76651	2.26256	8.22473	2.66799	2.06729	10.498
4.2606	9.35221	2.14784	3.72181										2.41067	1.93085	9.58638	1.5286	1.65021	9.67307
2.15203	11.0567	11.9094	6.47798										3.16735	1.86638	10.1083	5.38905	0.409436	11.3575
4.03303	1.69275	2.44315	9.30169										2.38426	1.21123	7.93879	1.70105	1.27916	10.5829
1.69254	9.82509	1.18808	7.62194										4.98121	2.32201	10.2782	2.02327	1.95831	11.1456
2.89317	0.631253	1.55781	1.65601										5.45732	1.56019	9.91959	2.15009	2.46138	8.53699
2.49518	9.59507	11.0377	1.33619										2.96955	1.64116	10.528	2.15427	2.84759	9.99132
1.76791	5.21225	6.35701	1.05247										3.36283	1.5514	6.34723	0.837572	2.78881	8.96279
9.99322	9.0638	1.82488	9.53954										3.1315	3.66064	2.84329	1.96024	1.85001	10.1343
10.8148	1.52183	3.39863	10.8628										4.68635	4.35698	7.82308	3.58493	1.90657	12.4233
10.6129	2.21951	3.04081	1.36652										3.29898	2.07026	8.35152	1.70451	1.50212	9.36149
4.40782	10.7209	2.09961	10.6039										4.10969	2.99584	9.02507	5.3034	2.05816	10.7239
2.32345	1.8842	1.79728	2.72584										3.55544	4.3566	10.8168	2.94437	2.14529	11.0647
4.70346	3.11955	1.96976	7.24693										2.30922	3.00643	10.432	3.37276	2.2492	10.7978
1.99209	3.7062	11.1596	10.8318										4.34928	4.25226	9.17769	2.58161	2.09777	10.0853
2.73221	1.76445	11.1097	9.87684										3.89312	0.868748	12.1143	7.61816	2.1677	10.2022
3.34722	10.46	2.84122	11.2966										2.98247	1.66634	11.8204	4.83949	2.60973	9.23789
1.87204	8.43886	2.60229	2.66799										3.00783	2.32337	9.66638	1.85088	1.69572	10.1643
2.77052	9.98872	2.33795	1.99456										3.37041	1.38851	12.4873	3.02396	1.84344	11.1356
8.19573	9.27094	1.40319	10.7279										2.70998	2.08544	11.6105	3.20063	1.21091	12.7412
12.2633	9.9111	1.91869	1.5286										1.57087	1.45802	9.88643	1.86522	2.19882	10.0723
9.75927	1.51221	0.0812576	9.68396										3.61971	2.03104	5.22597	1.87983	1.88807	9.6512
3.91123	2.75858	1.85023	2.82747										1.94437	4.60561	7.70692	2.75228	2.02817	11.2416
11.5305	11.3995	11.7234	5.38905										3.34415	2.08201	7.84519	1.90988	1.56863	11.8814
1.89391	9.39275	5.31637	1.70105										4.05097	1.15289	6.97561	2.1367	2.14575	8.19623
3.00941	10.7269	7.34043	2.18328										4.05022	2.11074	7.70921	2.32249	1.794	11.2106
9.6508	3.03624	10.2941	12.9332										3.72569	3.40859	8.8197	1.98842	1.81842	12.0573
1.93225	9.22192	2.75892	9.89562										5.75624	3.83473	11.5765	2.58477	1.74629	11.1256
2.32113	10.5859	10.7308	1.76699											2.08827	10.6269	1.3682	1.67457	10.1792
2.59228	10.8888	1.96983	2.02327											2.51809	9.93288	5.87322	1.89727	10.8238
10.9937	6.52663	12.0653	1.72342											1.49864	8.76233	1.88602	1.95549	10.7798
1.49799	11.1966	2.65687	10.9157											0.614789	2.57794	1.7444	1.16778	9.28521
2.57719	1.91355	8.16125	2.65208											1.93542	9.76226	1.45955	1.0706	11.2186
6.34071	10.7378	11.2696	6.29223											1.89566	6.17806	3.48306	1.59732	10.0464
10.9937	2.57245	10.7059	2.14088											1.04076	4.21013	0.988556	1.91377	10.47
3.83073	2.40531	4.35013	1.944											5.31569	11.3925	3.61484	4.72183	10.9107
1.82552	9.43499	3.52409	2.15009											4.70346	12.3053	2.8001	1.40181	9.33743
2.93428	6.39821	1.85753	1.86877											2.73221	11.5675	1.79201	2.18835	10.9307
3.56487	2.88764	2.13987	9.61784											3.34722	7.39062	1.25501	1.73228	11.3366
11.2156	11.2026	11.1296	4.52296											2.77052	10.9967	2.0383	2.528	10.8768
2.78376	9.55642	3.0865	1.88456											1.61957	10.1663	1.90064	1.87488	11.1396
6.95527	1.96054	2.2488	2.5285											1.68902	3.26748	1.57929	2.0417	9.71751
2.51743	12.8822	3.10823	2.55791											4.02749	10.2402	3.02562	2.10613	11.3556
9.08017	2.12821	2.42164	2.15427											2.56331	10.9227	3.48543	1.77194	10.0324
2.65906	1.55735	2.10122	10.1533											2.0122	5.98368	2.0013	1.67635	11.0117
10.2502	2.34164	2.9092	1.6893											2.95099	5.92907	2.28048	2.19765	11.2306
1.81327	1.54144	1.69821	10.7588											2.60564	12.7142	2.80122	2.33009	9.83608
2.00048	11.2476	1.47189	1.954											1.01098	6.24791	1.9749	1.89245	10.3901
3.75724	3.3989	1.33882	0.837572											1.81169	5.35177	2.94159	1.89281	10.511
1.41255	1.61337	2.12706	2.99024											2.08415	12.2923	3.93617	2.21284	11.0557
10.1633	1.89142	9.7264	10.7918											2.55899	10.2941	3.74252	2.18437	10.2432
2.57878	2.06462	1.43625	1.22381											1.75374	10.7139	3.24903	1.33117	11.3346
2.67912	3.49791	1.67951	2.11135											4.96563	5.34367	1.95215	1.5877	11.0207
2.35458	9.87544	8.15248	2.23587											3.9764	8.03631	1.00877	1.67216	9.93867
1.2979	1.53804	2.00851	2.24809											2.57503	10.3831	0.601062	2.08651	10.6979
9.77125	6.15568	10.433	8.55115											2.04526	4.97492	3.88026	2.58936	11.1546
2.94341	1.62382	1.7522	2.06014											1.90101	12.8332	1.2381	2.05687	10.8718
3.02781	3.54584	7.36239	2.21253											4.89376	12.0463	1.42811	2.12598	11.4315
2.23477	2.50555	2.0122	1.91281											1.21955	6.14829	3.04116	1.83177	10.483
1.87961	9.55332	9.96834	2.63704											1.75494	10.9717	1.77152	2.42603	9.92628
2.63897	1.92178	1.79949	12.6012											3.54685	10.8928	0.615834	1.79073	8.99902
1.91024	11.8574	2.18421	2.43483											1.53038	12.1773	2.15172	2.02447	7.98212
10.8648	10.9977	1.78576	4.41182											1.93121	9.28102	6.43359	2.00656	9.01769
9.91769	1.01458	1.45487	10.6299											1.82402	2.99173	2.46285	1.99351	11.8124
10.7748	2.29368	11.7774	9.64341											1.67683	11.7014	2.19491	2.15994	9.95435
12.2283	2.05368	2.07857	12.2663											0.663757	9.33793	1.60154	2.73459	9.58188
3.75521	9.01878	3.10929	2.134											4.75687	5.66982	3.93626	2.86483	9.41262
3.75734	1.79657	2.03731	3.0933											2.25734	11.5895	1.87793	2.03398	11.3456
2.2889	1.63248	10.2382	1.96024											2.77308	5.40574	2.35796	1.90599	10.5999
9.47133	2.47842	1.80919	1.98035											2.14096	8.14471	2.64468	2.11974	9.21942
2.36932	8.77619	11.3306	1.53858											1.94622	5.07864	2.93889	2.03799	12.0233
1.31324	2.67929	10.6469	10.428											4.70991	2.14676	2.18141	1.12266	9.12559
11.0327	8.78517	10.553	9.53205											2.37311	4.05605	2.27722	2.05216	10.8808
2.21527	2.46342	2.58877	2.84243											1.62666	11.5615	1.62821	1.78625	11.8914
2.85216	1.75318	1.97513	3.58493											0.997801	6.4584	3.52665	2.06014	3.39419
10.8538	5.2361	1.075	10.2542											3.13513	10.5699	2.53735	2.04822	9.5659
2.15854	9.76436	2.13794	9.80941											0.887675	9.19976	2.34429	1.99456	10.2002
3.09753	1.67175	2.81742	1.81398											2.39178	10.8048	2.68427	1.47931	10.3411
2.27548	9.99302	6.70034	1.55757											2.2835	4.50689	1.85782	2.17346	11.8104
3.18487	2.33081	2.57786	9.34572											2.95935	10.0474	2.14521	1.96671	11.7244
1.76551	10.2132	3.68839	9.65159											0.951817	0.407833	2.24667	2.07407	11.0377
1.61957	1.97438	8.14002	9.78653											3.69466	4.27207	3.79506	2.63041	12.0093
2.29042	11.1286	2.00228	4.93253											0.67631	8.71224	2.41506	1.66935	11.6315
3.94206	1.90731	1.97371	9.07967											3.33884	8.61568	2.69432	1.82	11.0207
2.5511	9.8159	7.24325	1.70451											1.67889	7.27077	2.37206	1.85117	10.6569
8.52083	3.91655	8.84414	10.2622											2.94541	4.61865	2.86768	1.90035	9.95585
2.44789	10.5749	10.6409	5.3034											4.18404	8.21915	3.94449	1.63553	9.55152
11.0707	4.53836	1.14955	2.38216											1.11452	10.9877	1.98775	2.04625	10.1792
0.153624	10.6769	10.3201	8.2957											2.49954	4.94627	7.88561	2.19085	10.519
1.5863	9.25307	2.25821	9.72351											2.77573	6.16515	0.884215	1.89398	3.85241
3.62173	6.91352	3.89704	10.1563											2.73977	0.235487	2.00348	1.75346	10.7598
9.55222	9.36399	0.776149	8.94363											1.7451	10.567	3.34316	3.12822	10.8268
3.79831	11.1536	2.26771	8.99273											1.30432	9.59117	2.23737	1.71319	8.9113
10.1633	8.41394	1.95	2.10997											3.69881	9.39125	2.84165	1.96321	10.54
2.46399	9.93358	0.760443	10.6489											1.99561	8.99862	2.89248	2.03777	9.59786
1.68902	10.458	10.8518	11.4615											2.74555	9.61194	2.99995	2.14622	9.93108
2.92794	1.79365	2.1456	10.1083											2.45982	5.50101	3.06376	3.17001	10.3041
11.0777	10.1673	2.00784	2.94437											3.17117	9.77774	1.21378	1.73676	9.3561
10.6569	3.08359	10.8458	10.3441											1.96039	10.1772	3.49618	1.8983	12.0583
7.02145	1.61802	2.05558	2.08522											2.42132	7.38317	0.743263	2.06904	10.2222
2.08101	10.7678	1.75994	9.71552											3.01747	3.82246	2.9795	1.71339	11.0817
4.27084	10.9377	11.1196	1.93121											1.61492	4.74474	3.69143	3.00547	9.73929
3.27501	9.19417	4.69173	3.10443											2.83839	7.46907	2.93359	2.23406	10.2752
3.47532	9.911	10.555	2.66976											4.12608	9.62083	1.82272	2.3093	12.8092
1.95593	12.0203	2.63897	12.0783											0.887477	10.6149	1.55923	2.30125	10.2782
1.38432	3.27214	1.99411	3.37276											1.49734	3.18211	1.25195	2.14358	10.3401
2.15427	2.07727	12.4013	10.3511											2.2365	9.57909	2.51924	1.76664	12.5482
1.70819	6.39149	4.18035	2.58161											2.0389	11.3665	2.85914	2.01483	10.6659
2.16227	2.74487	11.1736	7.61816											2.13717	10.6619	2.28246	1.77102	10.1982
10.3951	8.62326	1.59799	2.76421											1.64096	10.6619	3.11194	2.22344	9.41821
1.92598	8.11352	9.68815	11.4505											1.79165	10.9647	1.81771	1.99283	11.2546
10.0084	1.79109	2.11966	11.4275											3.67502	0.063854	1.50679	2.13794	11.3156
11.0937	6.15627	2.04791	1.15514											1.9372	10.9997	2.17626	2.13701	9.70363
1.87422	9.60765	9.59247	4.83949											2.44927	9.7265	2.09202	1.99066	11.2316
4.02749	2.0533	11.3705	2.10206											1.74566	4.03303	1.69468	2.50185	10.2662
1.74664	9.43179	11.2576	10.7259											2.67566	6.95527	1.81327	1.73984	10.1043
10.3451	9.60875	2.97173	10.4131											3.50511	3.75724	1.42465	1.69427	10.8948
9.58528	10.6799	1.71562	11.8944											1.32975	12.2283	2.52329	2.12066	11.8754
11.1406	9.20784	2.65359	11.8484											3.67538	3.75521	2.40694	1.9065	12.5542
9.38885	1.59391	2.47637	1.85088											3.03615	9.47133	3.1542	2.37029	8.30437
3.183	2.88954	3.27026	1.88267											1.75402	9.55222	2.7871	2.07865	10.7838
10.52	1.53874	1.89654	9.02547											3.61879	7.02145	1.43334	1.76565	9.4977
2.16071	10.7518	3.76549	1.45339											3.8246	9.58528	2.77377	2.24904	11.2756
3.23222	2.1646	4.6271	2.40442											0.215336	11.1406	2.64829	1.59144	10.9467
0.41102	8.28603	10.1233	10.556											1.20373	10.7378	4.08746	2.48712	9.86545
2.05262	8.25932	4.21146	2.17845											3.12504	4.63247	2.04564	1.91369	8.68451
11.3366	2.07392	11.0347	3.8674											2.57561	9.39015	1.48776	2.10759	10.9437
1.43114	1.10144	10.519	9.86165											1.59244	6.75561	2.41026	1.79913	10.9497
2.54041	9.8144	3.34073	12.0084											3.51533	4.39915	3.18184	1.95601	10.9527
2.16436	3.46941	10.7368	1.44816											1.36762	10.0524	1.7605	2.46842	10.9927
1.93505	3.89396	3.39338	3.02396											2.60981	10.2152	3.35128	3.81159	10.544
3.41131	1.60792	0.0858307	3.20063											3.16815	5.24067	1.08802	2.27476	10.4191
2.04526	2.92308	10.7239	10.7668											2.37384	3.86675	2.38167	2.18102	10.1013
3.79135	5.61102	2.66976	10.8838											2.44936	10.2212	5.08349	2.17369	10.1732
2.63587	9.95096	10.9157	1.86522											2.38547	1.03948	2.00168	2.04041	11.5105
11.5915	3.60263	11.4495	2.24888											0.186811	5.67639	2.07544	2.17626	11.8474
10.7378	1.66161	1.96626	4.50087											2.57861	8.863	2.44348	2.45622	9.93448
2.12698	9.67996	10.9267	2.10774											2.70414	10.6289	2.75824	1.67388	11.1276
10.9177	2.4626	12.1343	10.8558											1.76241	10.8898	2.8898	1.71173	10.6879
11.6634	4.52487	2.06797	10.527											1.65055	8.32441	2.22132	1.75902	11.0177
9.85476	2.35683	9.26315	1.87983											2.65191	7.36627	1.64157	1.77449	10.0124
1.66832	10.2242	10.6379	2.29901											2.0511	5.80985	2.88928	2.29153	9.33434
2.56331	4.14032	1.25653	0.133862											2.92724	13.0492	2.27215	1.95771	12.9212
1.26083	2.94246	9.75277	6.79307											2.32929	8.22174	1.87655	2.41108	10.51
11.8724	0.381677	1.32451	9.34881											1.90804	11.1356	0.922571	1.94126	11.5865
5.64914	11.1127	1.5909	10.9877											2.36771	11.9454	2.01724	2.17486	10.3981
1.7077	9.41641	10.8808	3.18629											4.3841	3.68119	10.2422	2.19335	10.436
8.48074	10.5729	1.67745	3.09895											2.30284	5.08621	1.71903	1.93601	9.91639
2.0122	2.05489	11.2136	2.21111											3.8552	3.56982	1.62031	2.05679	11.4455
0.0941898	9.8143	9.14695	2.57553											1.66469	10.5719	1.60953	2.05497	11.6355
1.65546	11.5725	2.58702	2.35925											3.08862	10.2542	2.47653	1.87161	10.502
11.4495	7.26779	2.45794	8.25064											3.59823	9.0606	2.54281	2.25125	10.7528
4.63247	9.25167	0.966407	2.46776											7.35454	10.445	4.18564	2.00536	10.8058
9.54064	3.40986	3.24009	8.58935											3.54346	10.5729	0.78641	1.03669	10.7298
1.06813	1.99823	12.2323	1.74545											1.27912	5.54093	1.79571	2.00806	9.00082
2.9644	10.2882	1.85848	2.75228											1.06531	1.57483	9.1767	1.99283	10.8708
2.20641	1.52878	11.2486	4.65032											3.36048	4.32124	2.03058	2.0772	10.0823
2.26494	9.21723	11.2596	1.90988											3.62146	5.02006	0.362116	2.04572	11.6125
1.94074	10.1453	2.4831	3.3548											2.07445	8.7739	1.23102	1.91443	10.2372
4.47402	2.04397	9.82749	3.57888											2.22344	10.9767	4.2213	2.13539	10.3701
2.95099	10.563	3.80277	11.6375											0.998248	11.4775	2.32825	2.28008	10.529
5.33275	2.82609	10.525	3.49536											3.72671	12.8372	2.66639	2.18382	11.4775
2.60564	9.45186	10.9018	11.0497											3.30203	10.0264	10.8218	1.95445	12.3393
7.86281	7.21514	1.94681	2.39688											4.4327	5.09057	1.86565	2.18039	10.9847
2.16638	10.0034	4.52544	2.32369											2.56621	4.32181	3.70204	0.710504	10.483
4.46113	1.75867	2.20759	2.1989											11.0547	8.12757	3.36662	1.93786	9.7326
2.20767	3.19653	12.0883	10.0903											1.17015	10.8768	2.82927	3.44423	10.8628
2.94907	3.15855	2.45058	2.1367											2.66352	11.5805	2.15474	2.24509	10.7298
2.44789	10.9777	10.9937	8.15676											2.35345	9.38616	1.70597	1.63302	12.8102
3.36888	2.47178	2.02636	11.0967											2.44119	10.9997	2.32897	1.4731	12.5532
0.614463	2.47752	1.51828	2.12074											3.35796	4.11958	1.11902	1.85023	10.6839
1.85862	9.16921	11.7254	2.32249											2.90668	6.33962	3.19083	1.90555	10.1193
10.463	7.1777	10.1812	3.58677											1.01532	3.72652	3.85213	2.53437	9.0646
9.39015	9.98662	1.28757	2.213											2.96937	10.1223	2.49526	1.57453	10.564
10.516	6.27772	4.87792	1.83782											2.09072	9.18867	2.45393	2.41473	10.7618
2.05611	1.30887	8.65209	1.98842											3.26685	12.6572	2.37989	1.85905	11.4775
1.99845	3.63754	1.76834	2.78137											2.06242	9.18358	2.15024	1.44001	10.2912
10.2442	6.79267	2.62664	1.85848											1.65137	9.80671	2.57828	3.76447	10.4061
10.7129	1.81527	2.19147	3.00013											1.43274	9.5702	2.62027	1.82696	9.8189
10.3891	3.77744	1.48043	2.58477											3.76743	10.8318	2.44486	1.87619	11.5975
1.19492	1.79087	2.97199	1.04082											0.853761	4.27511	2.75969	1.69109	10.6619
7.40822	6.99863	1.69503	11.4775											4.39829	8.98615	1.30187	2.28859	9.00142
2.52156	8.67683	12.3073	2.63914											1.93454	9.9112	3.39799	1.82394	10.3931
3.2274	7.47434	5.44442	2.77906											2.50819	7.73379	2.1059	2.65073	10.0384
1.01098	3.71747	11.0507	10.4001											2.43198	10.7518	4.01642	2.36537	10.8678
10.7448	3.38117	2.95839	0.834015											1.36435	9.27233	1.66908	1.9977	10.9477
1.22339	2.09355	9.58039	11.9424											2.0552	11.9414	3.8036	1.82151	9.70863
6.75561	1.61148	1.66791	1.3682											1.89179	10.2832	2.96754	1.77137	10.2242
10.6259	3.65512	9.72041	2.6155											1.35365	9.48991	2.36988	2.10007	10.3131
3.05672	8.90691	1.85674	10.8998											3.16513	7.15238	3.06957	2.43605	12.4133
4.39915	9.06669	2.31993	1.5286											1.83422	8.47267	0.217957	2.35217	9.99951
2.67414	4.82338	12.6002	10.9907											1.99965	5.41677	1.82753	1.93816	11.4815
1.43297	1.75044	2.1758	5.87322											2.47571	10.519	2.25204	3.06253	11.9464
4.05201	2.59895	3.46459	2.35563											2.2522	9.3607	1.96076	2.13107	7.45345
1.98468	2.14088	2.26692	10.2122											2.03716	4.69914	2.27254	2.17089	10.2941
2.87623	8.59374	4.07025	10.3131											2.14668	9.26505	4.39915	2.16973	10.1693
3.04186	10.7868	3.51661	1.88602											1.65833	6.75433	1.85905	1.91604	9.35451
0.219448	2.29479	9.93448	9.23869											2.70541	8.0368	2.66554	1.84813	11.3406
3.49317	1.42317	2.11927	1.7444											1.75747	10.3621	2.31337	1.59652	10.1952
2.05884	11.4595	9.70962	10.565											3.60144	0.985922	2.73501	2.0869	11.3386
11.0127	7.95134	3.54054	1.47944											3.04019	11.2346	3.34244	2.3018	9.87424
2.22611	1.82947	2.39113	1.45955											1.37425	2.45156	2.40085	2.02161	9.61404
7.40027	8.27895	11.7334	3.48306											2.78599	10.4171	2.46187	2.39842	10.7628
11.2396	5.51432	1.66428	1.75578											1.96537	3.79562	2.50935	1.6543	10.6469
1.95133	4.10413	10.4121	10.3371											3.61631	11.4695	2.51644	1.96002	10.8508
1.81169	0.880258	11.1666	1.97378											5.10213	10.0813	1.61694	1.64456	11.0177
4.266	2.00213	1.83962	10.472											0.68152	10.6199	2.46113	1.85182	10.0374
10.0524	2.76157	10.8258	0.988556											2.37456	10.6639	2.0552	1.81935	10.564
4.9043	10.436	11.0367	6.75155											2.27104	9.92429	1.06366	1.70451	10.2402
7.0933	9.20874	1.29744	2.6341											1.15461	7.24882	2.05072	2.38822	11.4805
1.54633	9.56241	1.80248	2.75066											4.45312	9.08875	3.10045	2.0417	10.9987
2.08415	9.94626	2.72923	9.85046											2.0386	9.47553	1.11707	2.37029	9.4924
4.01436	10.8148	9.70703	3.61484											3.24724	9.43888	3.16521	1.90525	9.55991
1.1152	2.07437	2.18897	1.58703											2.58002	10.9807	3.10823	1.85305	11.9644
2.67887	1.75367	1.47124	12.1473											1.96835	4.57436	2.24367	2.18733	10.6899
8.04736	1.59833	10.7868	3.16824											2.69728	6.25541	1.85905	2.18476	10.3711
2.91483	1.79592	1.67896	7.99268											2.95395	10.6989	1.57226	3.73882	10.1233
11.1077	1.81048	7.60921	11.1916											3.54822	4.80235	3.1069	1.26043	12.2583
8.86151	7.57638	1.84813	2.02885											3.47059	8.6085	2.13168	2.04852	10.2362
2.18648	1.96492	1.10177	2.8001											1.62693	2.83366	3.71654	2.36078	12.1353
2.70109	1.81313	3.70426	1.30322											2.34148	8.82488	1.01469	1.61148	11.3725
10.3781	9.45216	11.1716	10.1273											2.90963	11.8264	4.85127	2.32321	11.7214
2.23138	3.36906	10.3741	11.4965											2.67026	9.79183	0.864423	2.00273	6.83807
10.9687	10.0204	2.56505	2.18125											2.27159	11.9564	2.00183	3.28102	10.0064
1.79585	9.75287	1.30838	1.55029											5.399	4.54468	3.17757	1.39098	11.8304
3.6682	9.26744	10.7019	1.76968											3.96675	3.966	4.35745	2.28731	7.24862
1.84813	9.66208	1.07395	1.79201											1.9234	10.0464	3.59392	3.3392	11.5535
10.2152	1.36692	10.0653	1.64742											4.41392	9.26235	2.19139	1.47646	11.0417
1.27781	1.89055	3.0598	1.60429											3.70306	10.5819	2.47719	2.24123	10.2932
5.24067	9.62573	1.9494	0.45561											2.91327	8.62925	1.13728	2.18991	11.0017
2.55899	9.496	2.29439	1.66298											1.52096	7.35315	2.85371	2.40621	11.6784
3.5063	1.72021	10.8158	1.25501											3.2174	12.3233	2.25939	3.28865	10.6289
10.9447	9.46185	3.41149	2.0383											1.37003	4.87029	6.74937	2.32177	10.9247
10.8068	2.44895	6.65786	1.92414											3.60062	8.44305	1.88369	1.91068	11.1236
2.09325	10.7478	4.4184	10.9677											1.81069	11.3426	1.05698	1.64531	11.1806
2.27627	6.82776	10.8798	11.0397											2.85923	7.5342	2.26921	2.61007	12.9792
10.2002	1.29218	12.3073	4.5242											2.67127	7.58036	1.94355	2.26494	8.05633
11.5925	2.5555	3.54227	12.1543											2.08254	2.98483	2.7368	1.69275	10.519
11.0047	10.3061	11.9854	4.1474											1.12589	10.2262	1.87677	1.47066	8.93505
3.97097	4.35441	10.2532	2.40921											1.67917	4.9633	1.60913	2.15769	10.456
1.90731	7.59349	2.10897	4.64428											2.61007	11.6474	2.97033	2.27953	10.8668
2.6043	2.01513	2.15249	10.8018											2.16203	3.61439	2.43002	2.23052	12.2253
3.86675	10.6989	2.059	1.82717											1.32274	10.2642	5.44891	1.52803	10.1023
3.23383	9.96784	10.1752	1.90064											2.52594	9.30658	4.17629	2.03232	10.9807
4.61021	9.48621	2.0152	1.57929											1.60114	4.48233	3.40324	2.20195	10.8708
1.75374	1.99418	1.64865	0.932131											1.72705	9.58828	1.49063	1.93756	10.473
11.4755	10.4091	1.97281	11.4775											1.55114	9.9103	1.11739	3.8352	10.505
10.2212	9.69894	10.488	3.02562											1.37678	4.12128	2.91414	1.72795	9.27563
1.68592	8.56781	8.7317	11.0707											3.78653	10.3081	1.88223	2.95247	10.2092
1.7629	2.90928	6.54028	7.83882											0.982353	5.0126	3.6312	2.88841	13.0802
2.2727	1.86253	2.21378	3.48543											2.31401	6.47639	2.51644	1.88413	9.62403
2.50753	9.4965	3.01931	10.0763											1.62774	3.82014	3.74234	3.38207	7.47235
2.32193	10.6139	3.14613	1.68213											2.33939	9.47932	2.24762	1.97811	10.9277
2.88738	1.93136	1.20343	2.21621											2.88945	4.79638	2.9788	1.7742	10.7169
1.53497	2.47957	12.1963	2.0013											3.65549	9.74029	2.21315	1.54325	10.9587
10.2262	9.06689	3.47842	11.1526											4.84885	9.67646	2.44021	2.49707	12.2183
3.86377	9.42949	2.13879	4.36659											2.53842	5.77519	1.7522	1.31395	9.45855
4.96563	1.64082	10.8618	9.16102											5.31042	3.09745	1.39497	1.58963	11.9774
3.00231	10.1353	11.2476	10.6199											2.69847	4.59986	0.45361	1.84647	10.489
3.22302	8.85242	10.8778	11.1386											0.929943	2.37763	2.00025	1.65574	10.9657
2.50481	10.3981	2.37997	4.21751											4.8229	9.16941	1.49492	1.43289	9.79333
10.9867	10.2232	1.88274	2.13377											2.15831	8.98086	1.67086	1.12435	9.69244
10.1413	1.00492	3.07654	10.2692											4.72385	7.99168	3.69364	2.14389	11.7814
11.2046	7.51252	1.93986	10.3901											4.37011	3.58998	1.99036	1.60074	10.1663
10.0843	10.1822	9.05961	7.61816											4.84461	6.44486	3.41973	1.91502	10.1862
1.70264	9.87813	3.16459	2.22595											1.97438	11.6854	0.484521	1.89618	10.502
0.965767	2.43206	12.4273	1.79244											3.91655	12.6552	1.37333	2.11181	10.7878
3.57238	10.2862	10.0893	3.39836											9.19417	2.88253	2.58094	3.06306	10.7668
3.9764	8.92866	2.0843	2.28048											3.27214	7.83931	1.60302	2.11558	12.2343
4.05144	9.13127	12.0044	2.0814											8.28603	9.06679	1.91582	1.99224	10.9107
5.64551	8.72441	10.3131	2.80122											3.15855	9.97154	5.79325	2.29997	9.75427
2.69128	10.2012	3.04547	1.9749											2.47178	7.27336	2.34566	1.57936	10.558
9.08356	2.02636	1.90899	10.6549											5.51432	11.4465	2.01731	1.69351	9.91669
9.98872	3.30985	10.9197	1.88114											2.47957	8.96978	1.48655	1.66894	11.0587
11.9494	10.7358	3.6693	2.29694											3.10239	10.8118	1.60698	1.48585	12.0413
2.30611	0.994038	11.5495	8.1756											9.34073	3.98576	2.37222	2.52503	10.6499
2.20539	1.91399	1.77902	1.44371											9.70024	8.76402	2.31721	2.32649	9.46724
10.1343	3.20161	1.80462	2.94159											4.39848	10.462	2.87139	2.10605	11.4045
10.0584	1.92856	10.6109	7.04586											6.68182	9.41511	3.27537	2.5997	10.7029
4.88507	3.46359	2.68494	2.85535											3.51278	6.87574	3.47405	2.3549	11.0997
3.46623	2.65006	3.04046	2.84329											4.67395	3.66037	1.90379	1.74265	12.1213
1.26872	1.47928	1.77442	1.89332											3.32848	6.94188	9.32545	3.1968	8.87098
1.51256	2.05338	1.9992	9.90241											3.47423	4.46992	2.95638	2.74147	9.93108
2.94985	8.89034	1.82595	2.09332											3.24769	2.28994	2.79377	2.18577	11.2346
2.5957	9.40912	7.18316	0.252648											2.57661	8.23699	2.08292	1.87415	8.99733
3.56661	2.72295	1.952	1.56371											2.63243	4.97908	1.2541	1.95111	11.0247
4.90353	1.73753	1.35002	10.8568											3.40189	4.2037	2.46784	2.08827	10.535
2.50704	9.4926	12.4533	10.1013											5.4841	10.6139	0.639467	1.98528	10.437
2.72694	9.63022	4.3276	2.08537											3.50028	7.25577	2.07903	2.28978	12.2313
2.88435	1.59933	1.07607	0.496162											3.48634	10.518	1.37737	1.82488	10.3811
10.9617	1.39319	1.70015	9.66448											7.40633	8.30258	2.52759	2.16514	11.1616
11.1646	8.9102	1.73641	2.30699											4.73916	7.22815	1.37823	1.90144	9.42999
2.97051	2.11604	9.48272	1.64585											8.75943	7.5164	2.15908	3.65834	9.84757
2.90365	1.89632	2.32281	10.8468											1.34019	9.94716	1.86914	2.07582	10.2672
1.69192	3.26363	4.24175	1.74587											5.83195	8.47626	2.18632	1.57622	9.6473
0.710737	5.53701	10.2462	2.21982											4.02393	7.28866	2.43206	1.72523	10.8358
10.2961	1.48949	1.9013	2.43092											3.32983	11.2046	2.63545	1.29674	11.7694
2.81682	1.97945	12.5032	10.505											4.41821	8.00662	3.95	1.66743	11.4225
10.536	1.56186	9.95136	9.14465											1.58683	3.68516	1.68068	2.41896	10.2342
1.94526	10.9028	9.93408	12.1533											2.74802	11.5925	0.457563	1.93254	10.8058
3.11389	11.0227	2.07453	3.93617											4.93292	4.31136	1.4753	2.22281	11.2346
10.9907	8.92797	1.83919	3.74252											7.45544	6.98305	2.53172	1.97789	10.9747
1.66764	5.78235	10.6519	10.3461											3.52866	3.07989	0.737903	1.72112	10.0733
2.57503	2.26866	1.45893	2.22894											3.61916	2.45148	2.88937	2.27961	10.1962
2.0013	10.7918	11.0947	12.3683											5.16226	8.26689	2.8242	2.99453	10.7708
2.49921	10.495	1.46693	1.57895											3.0598	9.85836	3.49153	2.36142	10.6839
2.77522	6.93514	10.8528	3.24903											5.72847	11.8734	10.2612	1.84085	9.88213
2.04526	2.15598	10.2692	12.7132											1.3984	5.76144	2.67313	1.99201	10.7978
10.1643	2.13895	2.43263	2.95891											3.02325	2.98719	1.85717	1.72663	10.0014
2.81957	1.63038	2.26945	2.33546											4.4245	7.36299	1.30093	1.95267	11.2246
1.03948	10.7918	10.6859	1.95215											3.37186	7.64741	2.15009	1.75945	10.9008
1.07144	8.94952	11.2726	2.03119											3.96114	1.35762	1.18316	1.48191	10.1113
1.90101	10.3961	2.32369	2.16296											3.55188	5.93301	1.46298	2.24068	11.2676
1.51233	4.49628	11.1606	2.72669											1.38741	9.09644	1.64687	2.64493	10.2252
2.04572	3.93318	10.3271	6.87851											2.57536	9.86655	2.3014	2.00498	10.0114
2.26763	9.9089	11.3845	10.1752											1.24616	2.42416	2.1296	1.84265	10.6269
5.67639	10.1413	9.50399	2.33931											3.63948	0.836402	3.59392	2.11151	10.7968
10.8198	1.85746	1.84445	1.00877											2.68064	2.48335	4.20748	1.46041	10.469
2.86871	10.9737	10.495	2.32321											4.44147	7.07256	2.48967	2.03792	10.5
[truncated: 3,828 more rows]

## Sheet: a) TIGERS-CP (all)
Drug					Cell type
[truncated: 18,481 more rows]

## Sheet: a) TIGERS-TT (all)
Drug					Cell type
[truncated: 18,481 more rows]

## Sheet: a) MAGIC
Drug					Cell type
[truncated: 4,621 more rows]

[truncated: 8 more sheets: a) SAVER, a) SAVER-X, a) scImpute, a) kNN, b) Mean TIGERS-CP, b) Mean TIGERS-TT, b) SD TIGERS-CP, b) SD TIGERS-TT]
