# Supplementary material for: Pathway trajectory analysis with tensor imputation reveals drug-induced single-cell transcriptomic landscape
Source: Nat Comput Sci. 2022 Nov 24;2(11):758–70. doi: 10.1038/s43588-022-00352-8 (PMC10768635; doi:10.1038/s43588-022-00352-8)
Supplement: Supplementary file 9 — Numerical source data. [file 43588_2022_352_MOESM9_ESM.xlsx]

## Sheet: Panel a
Beta 0.092566 0.058813 0.053476 -0.019699 0.028758 0.016091 0.036438 0.061906 0.002948 0.058029 0.033456 0.021848 0.028989 0.018049 0.026694 0.018769 0.037567 0.058923 0.013118 0.027017 -0.053043 0.009072 -0.009956 0.080398 0.006619 0.011312 0.1007 0.001865 0.051059 0.071139 0.080436 0.01608 -0.005659 0.059034 0.053409 -0.009822 0.027222 0.041121 0.020731 0.026695 0.051879 0.079392 0.026537 -0.01…
Alpha 0.090521 0.044866 0.092871 0.117912 0.110735 0.139296 0.13896 0.083203 0.108092 0.076686 0.149017 0.117693 0.145472 0.038004 0.128574 0.105281 0.07851 0.103558 0.125875 0.101663 0.163092 0.03345 0.116133 0.093689 0.102887 0.115801 0.104217 0.062243 0.139584 0.096443 0.117212 0.093951 0.150919 0.030631 0.08385 0.060017 0.102321 0.019271 0.050506 0.080795 0.136654 0.077837 0.121276 0.081644 0…
Ductal 0.042288 -0.006814 -0.025217 0.018148 0.017299 -0.011571 0.006695 0.022784 0.083064 -0.01448 -0.001001 -0.012045 0.021033 0.008836 0.047812 0.032339 0.028089 0.191725 -0.010546 0.020333 -0.018995 -0.025106 0.084595 0.013824 -0.00937 -0.006545 0.010263 0.019943 0.082524 0.032187 -0.026037 0.003749 0.0434 0.011927 0.027552 0.012026 0.039726 0.028648 0.017702 0.008968 0.00858 0.040438 0.06444…
Endocrine 0.428581 -0.004775 -0.027199 0.246369 0.088836 -0.033063 0.290568 0.196822 -0.050258 0.479826 0.699211 0.17246 0.077624 -0.027403 0.467018 0.164757 -0.211498 -0.10812 0.04716 0.540134 -0.182916 -0.083697 0.082106 0.084806 0.483187 0.061323 0.238364 0.369163 -0.146245 0.027564 0.409118 0.191616 0.583235 0.267637 -0.254543 0.179861 0.039388 -0.163494 -0.040206 -0.133654 -0.05823 0.295671 …
Acinar 0.024514 0.01178 0.006255 -0.00751 0.06217 0.003851 0.017409 -0.015997 -0.001047 0.015203 -0.005869 -0.079335 0.079585 -0.017519 -0.003482 0.04378 0.022353 -0.00924 -0.028656 -0.001738 0.007974 0.016008 -0.025413 0.019482 -0.00044 -0.016292 -0.026252 -0.002976 -0.019614 0.032238 0.020446 0.017328 -0.003984 0.013997 -0.050817 -0.046669 0.048163 0.00564 -0.032886 0.006678 0.076305 0.030009 -…
Endothelial2 0.362041 0.313765 0.368165 0.39633 0.397758 0.415389 0.336781 0.396629 0.355774 0.231648 0.342446 0.397617 0.327161 0.445697 0.344113 0.375985 0.344292 0.349854 0.355018 0.394897 0.379276 0.379572 0.421643 0.342254 0.43481 0.382221 0.327616 0.343626 0.333428 0.370495 0.379724 0.390093 0.344717 0.40647 0.38334 0.34269 0.351213 0.38322 0.32856 0.369561 0.345735 0.383771 0.366779 0.3343…
Gamma -0.095707 0.089332 0.161211 0.121575 0.164278 0.176581 0.099285 0.065495 0.153793 0.067721 -0.091471 0.212117 0.157887 0.121992 0.172991 0.021257 -0.079981 0.133495 0.070627 0.147857 0.158434 0.012999 0.10532 0.016538 0.27367 0.017108 0.158796 0.247584 0.100483 0.217913 0.137196 0.203318 0.175499 0.13268 0.231787 0.229963 0.064599 0.266418 0.052669 -0.056073 0.096295 0.219388 0.157298 0.163…
SI_human 0.650431 0.680753 0.49304 0.564328 0.553315 0.56355 0.526717 0.704249 0.598376 0.506699 0.514247 0.756177 0.637063 0.650997 0.636479 0.567959 0.735895 0.308606 0.455193 0.678529 0.511608 0.37925 0.642623 0.613751 0.552445 0.653833 0.592593 0.626588 0.717603 0.550876 0.569337 0.525226 0.535596 0.597115 0.629124 0.595783 0.57853 0.470777 0.701964 0.63753 0.672261 0.546537 0.603484 0.566107…
Delta 0.105381 0.026133 0.019091 0.070269 0.025772 -0.008599 0.071383 0.002038 0.02027 0.016311 -0.037863 0.02209 0.053255 0.026476 0.020774 0.035157 0.039393 0.033073 0.016259 0.008783 -0.010747 0.03316 -0.02345 0.024818 0.007418 -0.003171 0.008364 0.050909 0.022828 0.005966 0.015281 0.032907 -0.004549 0.057868 0.039795 -0.018876 0.017237 0.022972 0.021495 -0.01104 0.071965 0.0117 0.022811 -0.01…
11 0.67461 0.652875 0.743581 0.745914 0.607643 0.738394 0.823494 0.748863 0.744341 0.740225 0.681686 0.775306 0.790023 0.797135 0.770937 0.74116 0.524743 0.733942 0.568317 0.838573 0.721126 0.796296 0.818223 0.681945 0.637059 0.802791 0.661522 0.749472 0.656275 0.793191 0.637062 0.793433 0.728505 0.811648 0.776198 0.799904 0.742413 0.806928 0.79155 0.780328 0.689372 0.672692 0.763471 0.811301 0.7…
7 0.662458 0.747262 0.812447 0.736191 0.663647 0.62298 0.497255 0.772728 0.670125 0.672583 0.779114 0.756091 0.796558 0.649111 0.689002 0.667408 0.588458 0.706825 0.743932 0.619624 0.703492 0.65185 0.720071 0.708798 0.618877 0.707266 0.636641 0.655822 0.59199 0.708388 0.693495 0.742636 0.694071 0.424336 0.699019 0.649236 0.568803 0.57314 0.706656 0.698749 0.641164 0.723822 0.519368 0.672909 0.549…
Endothelial1 0.42762 0.482807 0.420463 0.544034 0.478234 0.365748 0.246395 0.119255 0.340536 0.544685 0.404896 0.549317 0.57374 0.640204 0.258998 0.383286 0.352378 0.472797 0.283306 0.393904 0.66137 0.40243 0.42378 0.521674 0.484563 0.587384 0.665566 0.698879 0.485755 0.549058 0.660515 0.640712 0.562954 0.616194 0.700155 0.641701 0.612967 0.601489 0.695021 0.562684 0.64979 0.630613 0.595501 0.566…
SI_mouse -0.011544 0.057218 0.033908 0.128814 -0.016359 -0.040832 0.088919 0.09158 0.060746 0.100372 0.097843 0.051918 0.044034 0.02974 0.09408 0.100627 0.065723 -0.027803 0.084349 0.030844 0.102714 0.12586 -0.017949 0.025417 0.028119 0.076934 0.078512 0.107673 0.121139 0.073421 0.09075 0.097799 0.076071 0.081846 -0.016779 0.057506 -0.013511 0.139226 0.097516 0.046294 0.116867 0.081409 0.124551 0…
Acinar_like 0.200546 -0.150637 0.3354 0.356283 0.556808 0.434633 0.471393 0.65362 0.650017 0.474859 0.641354 0.362743 0.038468 0.092221 0.418581 0.487929 -0.285215 -0.361912 0.429167 0.641572 0.087211 -0.036122 0.019604 0.763445 -0.146134 0.441133 0.457388 0.300608 0.476818 0.465024 -0.169571 0.492171 0.295733 0.438263 0.517296 -0.02644 -0.074349 0.133766 0.353466 0.131228 0.012017 0.347035 0.668…

## Sheet: Panel b
	A375	A549	HA1E	HT29	MCF7	PC3	VCAP
MAPK signaling pathway	1	1	0.240607	0.0205619	1	1	1
ErbB signaling pathway	1	1	1	0.0831733	1	1	1
Chemokine signaling pathway	1	1	1	0.0831733	0.322429	1	1
FoxO signaling pathway	1	1	1	0.0427391	1	1	1
Focal adhesion	1	1	1	0.000413455	0.850189	1	1
T cell receptor signaling pathway	1	1	1	0.0205619	1	0.353587	1
B cell receptor signaling pathway	1	1	1	0.0653085	1	0.337885	1
Fc gamma R-mediated phagocytosis	1	1	1	0.0831733	0.850189	1	1

## Sheet: Panel c
	A375	A549	HA1E	HT29	MCF7	PC3	VCAP
Synthesis and degradation of ketone bodies	1	1	1	0.0290935	1	1	1
Valine, leucine and isoleucine degradation	1	1	1	0.0290935	0.84277	0.611015	1
Terpenoid backbone biosynthesis	1	1	1	0.0977898	1	1	1
p53 signaling pathway	0.995813	0.542025	1	1	0.286106	0.0313468	1
Apoptosis	0.995813	0.0791778	1	1	1	1	1
Insulin signaling pathway	1	0.018434	1	1	0.337366	1	1
Glucagon signaling pathway	1	0.0415055	1	1	1	1	1
Renin secretion	1	0.0884213	1	1	1	1	1

## Sheet: Panel d
	Beta	Alpha	Ductal	Endocrine	Acinar	Endothelial2	Gamma	SI_human	Delta	11	7	Endothelial1	SI_mouse	Acinar_like
Oxidative phosphorylation	4.32e-26	3.28e-07	0.000655596	1.79e-11	0.474214	7.22e-11	7.22e-23	1e-07	7.73e-12	6.81e-36	1.76e-09	1.27e-14	2.56e-06	3.06e-29
Ferroptosis	0.791658	0.582973	1	0.852115	0.984322	1	0.938467	1	1	0.000437305	1	0.796206	0.0837427	1
Necroptosis	0.461766	0.732568	1	0.000888693	0.871885	0.852275	0.0617913	0.777683	1	0.0741675	0.772559	0.329436	0.0837427	0.749767
Cardiac muscle contraction	1.47e-06	0.582973	0.607064	0.486391	0.978586	0.0414628	0.000304587	0.751078	1	2.24e-08	0.0975589	6.94e-05	0.0837427	3.3e-06
Tight junction	0.999751	1	1	1	0.990098	0.557885	1	0.928325	0.0366597	0.62462	1	0.00977089	0.864469	0.108554
Antigen processing and presentation	0.612172	0.843538	1	1	0.526384	1	1	1	0.698765	2.24e-08	1	0.03796	0.141579	0.146606
Thermogenesis	8.84e-16	3.82e-08	0.000917561	1.49e-07	0.465813	9.27e-07	2.56e-18	9.5e-05	2.79e-07	4.25e-21	1.87e-08	2.88e-08	0.000284227	7.18e-19
Retrograde endocannabinoid signaling	0.461766	0.850991	0.829481	0.715848	0.990098	0.133884	0.00080745	0.758809	0.376398	1.75e-05	0.200911	0.329436	0.00164863	0.0270733
Mineral absorption	0.999751	1	1	1	0.474214	0.852295	1	0.928325	1	8.61e-07	1	0.329436	0.291252	0.911662

## Sheet: Panel f
	Beta	Alpha	Ductal	Endocrine	Acinar	Endothelial2	Gamma	SI_human	Delta	11	7	Endothelial1	SI_mouse	Acinar_like
Oxidative phosphorylation	4.66e-44	9.06e-42	1	0.342564	2.91e-29	3.75e-42	5.49e-17	1	4.36e-06	1.15e-28	0.555551	9.59e-25	1.6e-15	1.54e-06
Glutathione metabolism	1	0.552	1	1	0.00167978	0.0793966	1	0.823269	1	0.211385	1	0.389703	1	1
Metabolism of xenobiotics by cytochrome P450	1	1	1	1	0.00623477	0.859654	1	1	1	1	1	1	1	1
Ferroptosis	0.000619026	0.00125456	1	1	0.264313	0.00932268	0.748206	1	1	0.0159815	0.767885	0.526305	0.0172383	1
Necroptosis	0.137512	0.54624	1	0.735918	0.895473	0.269335	1	0.522132	0.273463	0.0180377	0.451074	0.252408	5.51e-05	1
Cellular senescence	0.809081	0.581649	1	1	0.586839	0.00463161	1	0.265552	0.458043	0.469137	0.767885	0.303799	0.292872	1
Cardiac muscle contraction	4.99e-10	1.31e-07	1	1	2.78e-08	6.57e-11	0.00128997	1	1	2.03e-07	0.707086	1.26e-08	0.00409057	0.800214
Focal adhesion	1	1	1	0.702205	0.273573	0.00173258	1	1	1	1	0.716001	0.303799	1	0.855407
Tight junction	1	0.551633	1	0.660687	0.170835	0.00932268	1	1	0.992999	1	0.733992	0.297877	0.245845	0.154027
Antigen processing and presentation	1	0.0220003	1	0.95669	0.435264	0.0341592	1	1	0.992999	1e-11	0.767885	0.0194063	0.253083	1
Thermogenesis	5.87e-29	6.69e-26	1	0.463613	4.56e-21	4.4e-28	7.93e-09	0.628378	4.36e-06	4.25e-16	0.767885	3.72e-15	4.25e-11	0.000139445
Retrograde endocannabinoid signaling	2.97e-05	8.51e-06	1	1	0.00488245	8.31e-05	1	1	0.0808598	0.115234	0.732728	0.411738	0.0199193	0.855407
Regulation of actin cytoskeleton	1	0.619001	1	0.463613	0.661661	0.00197902	1	1	1	0.0228084	0.707086	0.389703	0.0172383	0.855407
Protein digestion and absorption	1	1	1	1	0.435264	0.00197902	1	1	1	1	0.950151	0.147387	1	1
Mineral absorption	0.0236318	0.581649	1	1	0.264313	0.269335	0.673147	0.900323	0.992999	1.12e-06	1	0.339896	1	1

## Sheet: Panel g
	Beta	Alpha	Ductal	Endocrine	Acinar	Endothelial2	Gamma	SI_human	Delta	11	7	Endothelial1	SI_mouse	Acinar_like
Oxidative phosphorylation	0.228	1	1.58e-14	7.37e-29	0.0379	1	0.191	5.13e-40	8.03e-18	0.713	0.550104	0.788	4.83e-06	0.00235
N-Glycan biosynthesis	0.371334	0.517	1	0.67847	0.976109	0.846369	1	1	1	0.0061647	1	0.787646	0.0014313	1
Cell cycle	0.254804	0.000769377	1	0.941807	1	0.0261721	0.364271	0.000335238	0.332688	0.278422	0.550104	0.84807	0.000960504	1
Apoptosis	0.150052	1	0.0838454	0.91218	0.00295901	0.929185	0.708345	0.552684	0.207077	0.278422	1	0.679566	0.931627	1
Cardiac muscle contraction	1	1	7.61e-05	5.37e-06	1	1	0.708345	8.5e-07	3.3e-06	0.968446	0.550104	1	0.0429	0.0654213
Antigen processing and presentation	0.189876	1	0.00354132	0.662347	0.180633	1	0.708345	0.298179	0.0918502	1	0.774844	0.6411	0.220747	0.70618
IL-17 signaling pathway	0.0553	0.466	0.00281308	1	0.976	0.613	0.708345	1	0.323038	0.74	1	1	1	1
Thermogenesis	0.0699404	0.601615	1.32e-07	1.88e-22	0.127883	0.562343	0.0018234	2.95e-27	3.99e-12	0.00217651	0.550104	0.6411	0.000960504	0.0111729
Retrograde endocannabinoid signaling	0.0442792	1	0.471603	0.00290384	0.976109	1	0.694668	4.56e-08	0.00935814	0.75734	1	0.801951	0.922198	0.871378
Endocrine and other factor-regulated calcium reabsorption	0.816098	1	0.597226	0.144043	1	1	0.632907	0.790098	0.0217225	0.953	1	0.787646	0.00582721	1
